# Supplementary material for: Whole Transcriptome Analysis of Acinetobacter baumannii Assessed by RNA-Sequencing Reveals Different mRNA Expression Profiles in Biofilm Compared to Planktonic Cells
Source: PLoS One. 2013 Aug 30;8(8):e72968. doi: 10.1371/journal.pone.0072968 (PMC3758355; doi:10.1371/journal.pone.0072968)
Supplement: Table S1 — Gene expression data from the complete transcriptome analysis of Acinetobacter baumannii ATCC 17978, showing gene expression levels in exponentially growing vs. stationary phase cells. Id: name or code of the region of interest; baseMean: mean of the two next columns; baseMeanA: normalized number of counts for sample A; baseMeanB: normalized number of counts for sample B; Fold-change: baseMeanB/baseMeanA, log2Fold-change: log2 baseMeanB/baseMeanA, pval: p value, padj: p value adjusted for multiple testing, resVarA: variance of A, resVarB: variance of B.A: stationary phase cells. B: exponential phase cells. NA, non-applicable because of zero expression. (XLSX) [file pone.0072968.s004.xlsx]

## Sheet: Table S1 EstaTOExpo
id	baseMean	baseMeanA	baseMeanB	foldChange	log2FoldChange	pval	padj	resVarA	resVarB
1:aat:unknown_transcript_1	13.1251	9.57691	16.6733	1.74099	0.799912	0.670909	0.969747	0.23812	1.66507
1:aceE:unknown_transcript_1	1697.98	1193.29	2202.66	1.84587	0.884298	0.000261895	0.00425774	0.0128662	0.172775
1:actP:unknown_transcript_1	240.88	449.938	31.8217	0.0707247	-3.82164	1.59428e-20	2.09424e-18	1.23665	0.0176191
1:alaS:unknown_transcript_1	223.397	246.796	199.998	0.810377	-0.303335	0.221661	0.650759	1.84969	0.250403
1:alr:unknown_transcript_1	40.2912	63.5891	16.9933	0.267235	-1.90382	0.0107967	0.0928497	0.154716	0.0392564
1:ampC:unknown_transcript_1	10.8029	9.62781	11.978	1.24411	0.315113	0.771724	1	1.15677	1.34483
1:anmK:unknown_transcript_1	44.6498	37.1975	52.1021	1.40069	0.486137	0.769872	1	0.0902795	1.27904
1:apaH:unknown_transcript_1	33.5728	43.1894	23.9561	0.554675	-0.850285	0.293072	0.712924	0.0681792	1.7189
1:argC:unknown_transcript_1	49.3054	77.963	20.6478	0.264842	-1.9168	0.00806789	0.0737772	0.0251873	0.0398516
1:argJ:unknown_transcript_1	75.2658	70.6403	79.8912	1.13096	0.177546	0.796462	1	1.36764	2.39835
1:aroB:unknown_transcript_1	47.0961	27.5357	66.6564	2.42072	1.27544	0.508364	0.85878	0.430344	1.45573
1:aroD:unknown_transcript_1	1.19499	2.38998	0	0	Inf	0.229486	0.653572	0.663526	0
1:aroE:unknown_transcript_1	12.4683	9.59388	15.3426	1.59921	0.677361	0.646619	0.958414	1.26654e-05	2.14879
1:aroK:unknown_transcript_1	18.7714	15.5519	21.9909	1.41403	0.499816	0.615122	0.939563	0.741298	0.108771
1:aspA:unknown_transcript_1	819.062	978.813	659.311	0.673583	-0.570073	0.0688015	0.341305	0.401594	0.239102
1:aspS:unknown_transcript_1	193.005	99.6255	286.384	2.8746	1.52336	0.00155284	0.0190994	0.369181	1.85763
1:atpC:unknown_transcript_1	303.686	110.414	496.958	4.50084	2.1702	2.09311e-07	7.31254e-06	0.213879	0.24435
1:benD:unknown_transcript_1	12.267	21.5438	2.99011	0.138792	-2.849	0.0193556	0.144006	1.07044	0.476486
1:cca:unknown_transcript_1	132.579	189.555	75.6021	0.398839	-1.32612	0.0142969	0.115358	0.307546	0.0851023
1:clpS:unknown_transcript_1	42.6296	33.5955	51.6636	1.53781	0.620879	0.810897	1	0.0621716	1.4419
1:clpX:unknown_transcript_1	380.923	392.307	369.538	0.941963	-0.0862572	0.92901	1	0.459355	0.231799
1:cmk:unknown_transcript_1	289.582	460.37	118.794	0.258039	-1.95434	7.86056e-08	2.90046e-06	0.345632	0.223926
1:cysS:unknown_transcript_1	61.6808	45.5455	77.8162	1.70854	0.772763	0.633031	0.950594	0.0872838	1.12196
1:dapD:unknown_transcript_1	157.303	167.672	146.934	0.876319	-0.190471	0.280548	0.700092	2.21235	0.309331
1:dapF:unknown_transcript_1	119.776	168.731	70.8199	0.41972	-1.2525	0.000795193	0.0108357	7.14329	0.522326
1:dcd:unknown_transcript_1	24.286	16.7469	31.8252	1.90037	0.92628	0.917784	1	0.717245	0.455839
1:ddl:unknown_transcript_1	93.2344	62.4281	124.041	1.98694	0.990548	0.130391	0.51591	0.439967	1.06273
1:dkgB:unknown_transcript_1	9.39647	15.6367	3.15623	0.201847	-2.30866	0.175046	0.583531	1.88997	0.700566
1:dnaA:unknown_transcript_1	72.3899	97.2016	47.5782	0.489479	-1.03068	0.185363	0.598555	0.405038	2.85488
1:dnaK:unknown_transcript_1	1353.74	1049.78	1657.7	1.5791	0.659103	0.00521495	0.0531861	0.752192	1.45647
1:engA:unknown_transcript_1	100.989	71.8862	130.091	1.80969	0.855739	0.398725	0.780863	0.378303	0.0619976
1:engB:unknown_transcript_1	11.9869	0	23.9737	Inf	Inf	0.378959	0.770111	0	0.537388
1:eno:unknown_transcript_1	127.95	69.615	186.285	2.67593	1.42004	0.0145216	0.115857	0.253882	3.06922
1:entE:unknown_transcript_1	2.4988	0	4.9976	Inf	Inf	0.580725	0.912764	0	0.0248559
1:era:unknown_transcript_1	63.7785	69.632	57.925	0.831874	-0.265563	0.785382	1	0.712874	1.30826
1:fabG:unknown_transcript_1	2.02734	2.38998	1.66469	0.696529	-0.521744	0.316787	0.732901	0.626532	0.042694
1:fabG:unknown_transcript_2	137.134	172.605	101.662	0.58899	-0.763686	0.0497013	0.276175	0.344743	1.51136
1:fabZ:unknown_transcript_1	39.4087	29.9936	48.8238	1.62781	0.702929	0.775618	1	0.0388637	0.838079
1:fadA:unknown_transcript_1	366.545	392.925	340.166	0.865727	-0.208015	0.191579	0.607871	3.18421	0.331066
1:fumC:unknown_transcript_1	120.243	111.44	129.045	1.15798	0.211616	0.981611	1	0.497669	0.537332
1:fusA:unknown_transcript_1	1854.3	1863.58	1845.02	0.990037	-0.0144457	0.904955	1	9.88314e-06	0.0903223
1:gatA:unknown_transcript_1	107.052	87.5229	126.582	1.44627	0.532338	0.58	0.912764	0.0308229	0.000370517
1:gatB:unknown_transcript_1	117.288	100.838	133.739	1.32628	0.407388	0.439963	0.810981	0.723094	0.013877
1:gidA:unknown_transcript_1	214.4	293.004	135.796	0.463461	-1.10948	0.0386366	0.235841	4.69676	0.584133
1:gidB:unknown_transcript_1	16.8873	11.9499	21.8247	1.82635	0.868963	0.696711	0.988831	1.10278	0.138312
1:glmM:unknown_transcript_1	147.107	108.812	185.403	1.70388	0.768821	0.749625	1	5.59904	0.205319
1:glpD:unknown_transcript_1	88.4315	113.881	62.9825	0.553057	-0.8545	0.0695929	0.344192	0.162533	0.395475
1:gltB:unknown_transcript_1	561.418	508.323	614.513	1.2089	0.273699	0.560765	0.899334	0.242203	0.342658
1:gltD:unknown_transcript_1	152.106	145.239	158.972	1.09456	0.130348	0.795593	1	0.886284	1.8901
1:glyA:unknown_transcript_1	309.871	291.554	328.188	1.12565	0.170761	0.562409	0.899635	0.47259	1.07985
1:glyQ:unknown_transcript_1	118.433	106.863	130.003	1.21654	0.282782	0.44883	0.818657	1.17081	2.54784
1:glyS:unknown_transcript_1	135.267	119.991	150.543	1.25462	0.327248	0.557822	0.899278	0.278551	0.200885
1:gmk:unknown_transcript_1	40.2272	32.2987	48.1558	1.49095	0.576231	0.840337	1	1.40028	0.7033
1:gpsA:unknown_transcript_1	28.7394	14.3399	43.1388	3.0083	1.58895	0.702274	0.991517	0.929267	0.00118735
1:greA:unknown_transcript_1	62.9869	49.1983	76.7755	1.56053	0.642037	0.513878	0.862216	0.124575	0.0448949
1:groEL:unknown_transcript_1	663.852	477.49	850.213	1.78059	0.832353	0.0046819	0.0486818	0.388422	0.133835
1:groES:unknown_transcript_1	181.379	47.9694	314.789	6.56229	2.7142	2.24744e-06	6.41792e-05	1.93838e-05	0.00108823
1:guaA:unknown_transcript_1	257.55	273.324	241.777	0.884582	-0.176931	0.404195	0.782757	0.262905	1.72456
1:hemA:unknown_transcript_1	110.883	167.961	53.8055	0.320346	-1.6423	0.00270883	0.0307813	0.28614	0.0324965
1:hemE:unknown_transcript_1	35.4802	36.0195	34.941	0.970058	-0.043857	0.930247	1	0.423333	2.47564
1:hisS:unknown_transcript_1	93.5983	76.751	110.446	1.43901	0.525078	0.601896	0.929303	8.09689e-05	0.20263
1:hscA:unknown_transcript_1	78.2901	90.9891	65.591	0.720867	-0.472195	0.196863	0.618522	2.16027	0.792107
1:ihfA:unknown_transcript_1	270.794	290.155	251.432	0.866543	-0.206657	0.500528	0.850354	0.0795867	0.683039
1:ileS:unknown_transcript_1	271.781	217.057	326.505	1.50424	0.589031	0.231753	0.654972	6.48938e-05	0.432481
1:ilvH:unknown_transcript_1	49.3627	28.7307	69.9946	2.43623	1.28465	0.494125	0.846924	0.487575	2.01014
1:infA:unknown_transcript_1	103.637	111.474	95.8009	0.859404	-0.218592	0.447816	0.818657	0.208048	0.507879
1:ipk:unknown_transcript_1	79.3755	19.1538	139.597	7.28821	2.86557	0.00319923	0.035138	0.151476	0.334261
1:ispD:unknown_transcript_1	10.4283	1.19499	19.6617	16.4534	4.04031	0.861145	1	0.0301592	0.385769
1:ispF:unknown_transcript_1	11.9307	7.20389	16.6575	2.31229	1.20932	0.932226	1	0.0745902	0.0201385
1:ispG:unknown_transcript_1	149.119	190.649	107.59	0.564336	-0.825373	0.0681554	0.339575	0.0341951	0.00994666
1:leuD:unknown_transcript_1	8.34045	6.0089	10.672	1.77603	0.828657	0.681818	0.979026	0.253336	1.34817
1:lipB:unknown_transcript_1	17.2622	15.5519	18.9726	1.21996	0.286828	0.520405	0.866243	0.794875	0.902376
1:lpxB:unknown_transcript_1	5.90334	4.81391	6.99277	1.45262	0.538656	0.708044	0.997518	0.690716	0.0893008
1:lpxC:unknown_transcript_1	29.4625	34.7905	24.1345	0.69371	-0.527595	0.413533	0.788468	0.0461377	0.640782
1:lpxD:unknown_transcript_1	55.0999	42.0114	68.1884	1.62309	0.698746	0.591965	0.920461	0.235995	4.88424
1:lspA:unknown_transcript_1	14.2938	9.59388	18.9937	1.97977	0.985336	0.880981	1	1.11585e-05	0.188631
1:lysS:unknown_transcript_1	56.9744	28.7138	85.2351	2.96844	1.56971	0.245088	0.667512	0.770586	1.72414
1:mazG:unknown_transcript_1	1.08152	0	2.16305	Inf	Inf	1	1	0	0.40851
1:metG:unknown_transcript_1	68.1776	32.4005	103.955	3.20842	1.68187	0.0662636	0.331722	0.0659698	0.443489
1:metH:unknown_transcript_1	92.2716	76.6492	107.894	1.40763	0.493272	0.838529	1	0.902835	0.693293
1:metX:unknown_transcript_1	34.8774	44.2826	25.4723	0.575221	-0.797812	0.130788	0.516856	1.68155	0.245075
1:miaA:unknown_transcript_1	115.434	189.521	41.3467	0.218164	-2.19652	7.97312e-06	0.000198362	0.108373	0.851602
1:moaC:unknown_transcript_1	12.1626	13.1619	11.1633	0.848154	-0.237602	0.278907	0.698084	0.684809	0.10301
1:mscL:unknown_transcript_1	66.919	53.8765	79.9616	1.48417	0.569653	0.951292	1	0.984696	0.186127
1:murB:unknown_transcript_1	17.7571	13.1789	22.3354	1.69479	0.761108	0.789993	1	0.0901075	1.09106
1:murC:unknown_transcript_1	117.745	75.6239	159.867	2.11397	1.07996	0.0707441	0.346884	0.392526	0.302871
1:murD:unknown_transcript_1	47.9131	32.3666	63.4597	1.96065	0.971334	0.534102	0.876995	0.0287777	0.0039314
1:murG:unknown_transcript_1	76.4466	39.4856	113.408	2.87212	1.52212	0.179172	0.590155	0.963291	0.207377
1:nusA:unknown_transcript_1	178.68	188.123	169.238	0.899615	-0.15262	0.402215	0.781462	0.970341	0.0746327
1:nusB:unknown_transcript_1	46.8143	33.5107	60.118	1.79399	0.843175	0.807807	1	0.870048	0.102
1:paaA:unknown_transcript_1	583.671	1163.84	3.49903	0.00300644	-8.37773	6.25632e-109	6.84858e-106	2.96118	0.000105455
1:paaB:unknown_transcript_1	154.091	302.173	6.00839	0.0198839	-5.65225	1.02895e-32	2.26494e-30	0.0332807	0.0564895
1:panC:unknown_transcript_1	77.3945	58.7922	95.9969	1.63282	0.707363	0.466115	0.827865	0.101723	2.63238
1:pepN:unknown_transcript_1	393.188	378.052	408.325	1.08008	0.111134	0.519502	0.866243	1.52519	0.448883
1:pgi:unknown_transcript_1	142.98	79.0392	206.921	2.61796	1.38844	0.0675036	0.336902	0.738412	1.09383
1:pheS:unknown_transcript_1	68.6786	45.7321	91.625	2.00352	1.00253	0.0805003	0.381476	3.38613	0.299142
1:pheT:unknown_transcript_1	532.129	449.972	614.285	1.36516	0.449075	0.103368	0.445222	0.86083	1.14886
1:ppnK:unknown_transcript_1	75.0513	73.2848	76.8177	1.04821	0.0679249	0.848441	1	1.83725	0.971826
1:prfC:unknown_transcript_1	68.3695	91.0909	45.6482	0.501128	-0.99675	0.0575191	0.302713	0.254132	0.130903
1:prmA:unknown_transcript_1	33.5898	22.7049	44.4748	1.95882	0.969987	1	1	1.80456	0.0345585
1:proA:unknown_transcript_1	197.752	269.637	125.866	0.466799	-1.09913	0.0059331	0.0590433	1.16232	0.595612
1:prpB:unknown_transcript_1	81.442	130.882	32.0019	0.24451	-2.03204	0.00114475	0.0147426	2.19469	0.429948
1:psd:unknown_transcript_1	26.1835	19.2217	33.1454	1.72437	0.786072	0.766775	1	0.42273	0.00113574
1:purT:unknown_transcript_1	79.4924	88.7179	70.267	0.792027	-0.336378	0.436111	0.808689	0.0556797	0.291244
1:pyrB:unknown_transcript_1	23.0323	3.58498	42.4796	11.8493	3.56674	0.19266	0.609534	0.09032	0.154194
1:pyrE:unknown_transcript_1	15.0802	7.18692	22.9735	3.19657	1.67652	0.94888	1	0.0563619	0.546627
1:pyrG:unknown_transcript_1	193.895	200.107	187.682	0.937912	-0.0924758	0.512985	0.861572	0.993507	0.160754
1:pyrH:unknown_transcript_1	104.402	84.0228	124.781	1.48509	0.570546	0.385138	0.772582	0.471015	0.457742
1:queA:unknown_transcript_1	15.1253	10.7549	19.4956	1.81271	0.858149	0.666888	0.969406	1.02297	0.326431
1:queF:unknown_transcript_1	15.003	8.36495	21.641	2.58711	1.37134	0.896121	1	0.675231	0.560853
1:recA:unknown_transcript_1	281.585	235.033	328.137	1.39613	0.481433	0.337683	0.745838	0.00520431	0.0589644
1:recF:unknown_transcript_1	22.7451	19.1538	26.3363	1.37499	0.459422	0.639501	0.952869	0.462152	1.25455
1:recR:unknown_transcript_1	16.7384	8.36495	25.1119	3.00204	1.58594	0.955641	1	0.60556	5.60395
1:ribA:unknown_transcript_1	14.5412	10.7549	18.3275	1.7041	0.76901	0.60583	0.932068	1.06033	0.187913
1:ribH:unknown_transcript_1	56.501	27.5866	85.4153	3.09626	1.63053	0.117787	0.485944	0.0036143	0.784994
1:rimM:unknown_transcript_1	382.576	431.945	333.206	0.771409	-0.374432	0.354728	0.750163	0.865061	0.829205
1:rimO:unknown_transcript_1	133.724	159.732	107.716	0.674354	-0.568423	0.556692	0.899278	2.9266	0.830132
1:rnc:unknown_transcript_1	21.512	25.1967	17.8274	0.707529	-0.499139	0.359516	0.753447	0.0648944	0.118414
1:rnhB:unknown_transcript_1	14.5368	10.7549	18.3187	1.70328	0.768317	0.616465	0.939837	1.06062	0.0300051
1:rplA:unknown_transcript_1	624.772	599.838	649.706	1.08314	0.115214	0.668388	0.96974	0.505382	0.882389
1:rplB:unknown_transcript_1	1314.61	1307.8	1321.41	1.0104	0.0149336	0.766241	1	1.51479	1.39053
1:rplC:unknown_transcript_1	693.435	863.313	523.556	0.60645	-0.72154	0.0116559	0.0986546	0.123183	0.394397
1:rplD:unknown_transcript_1	549.994	596.032	503.955	0.845517	-0.242094	0.364566	0.758705	0.00449792	0.860748
1:rplE:unknown_transcript_1	427.682	479.914	375.449	0.782326	-0.354159	0.386962	0.772582	0.763428	0.0810619
1:rplF:unknown_transcript_1	464.878	489.44	440.316	0.899632	-0.152594	0.751321	1	0.345934	0.24528
1:rplI:unknown_transcript_1	615.118	752.848	477.388	0.634109	-0.657196	0.0137801	0.112014	0.634641	0.0704835
1:rplL:unknown_transcript_1	468.909	390.959	546.86	1.39877	0.484155	0.181744	0.592698	0.00259029	0.84401
1:rplM:unknown_transcript_1	385.103	371.992	398.215	1.07049	0.0982751	0.618145	0.940245	0.964012	0.0419586
1:rplN:unknown_transcript_1	398.943	399.527	398.359	0.997075	-0.00422618	0.991015	1	0.587961	1.32272
1:rplO:unknown_transcript_1	341.215	392.018	290.413	0.740814	-0.432816	0.166882	0.567586	0.308303	0.414502
1:rplP:unknown_transcript_1	313.525	229.313	397.737	1.73447	0.794498	0.023917	0.169275	1.65802	3.25655
1:rplQ:unknown_transcript_1	125.854	99.6255	152.082	1.52654	0.610265	0.275192	0.693578	0.527969	0.105673
1:rplR:unknown_transcript_1	182.687	183.445	181.93	0.991743	-0.0119621	0.724958	1	0.0518626	0.634309
1:rplS:unknown_transcript_1	128.436	140.12	116.753	0.833237	-0.263201	0.259124	0.680772	2.04103	0.00395923
1:rplT:unknown_transcript_1	367.266	551.733	182.8	0.33132	-1.5937	2.80679e-05	0.000602451	0.13476	0.648815
1:rplV:unknown_transcript_1	303.529	301.402	305.656	1.01411	0.0202186	0.568388	0.905231	3.65934	0.0818427
1:rplW:unknown_transcript_1	366.619	388.756	344.483	0.886117	-0.174431	0.758405	1	0.789811	0.197072
1:rplX:unknown_transcript_1	287.171	301.25	273.092	0.906532	-0.14157	0.987942	1	1.45539	0.488466
1:rpmA:unknown_transcript_1	301.649	302.02	301.278	0.997543	-0.00354918	0.562278	0.899635	0.774912	2.66863
1:rpmB:unknown_transcript_1	475.623	560.047	391.199	0.698512	-0.517643	0.0608512	0.313103	0.00162949	5.99702
1:rpmD:unknown_transcript_1	131.278	113.965	148.59	1.30382	0.382743	0.578215	0.912764	0.0943659	0.183667
1:rpmE2:unknown_transcript_1	10.9799	17.9588	4.0009	0.222782	-2.1663	0.0321549	0.206316	0.623674	0.105056
1:rpmE:unknown_transcript_1	113.221	134.28	92.1621	0.686341	-0.543002	0.167937	0.568056	0.0657918	1.53447
1:rpmF:unknown_transcript_1	267.227	373.924	160.531	0.429314	-1.21989	0.000179354	0.00316667	1.27792	2.98305
1:rpmG:unknown_transcript_1	68.82	78.0308	59.6091	0.763917	-0.388513	0.6213	0.943295	0.723566	0.293253
1:rpmH:unknown_transcript_1	331.395	266.357	396.432	1.48835	0.573709	0.179526	0.590155	0.378043	14.278
1:rpmJ:unknown_transcript_1	122.68	77.8781	167.482	2.15056	1.10472	0.149419	0.548258	0.357147	2.12744
1:rpoB:unknown_transcript_1	1715.43	1969.81	1461.04	0.741715	-0.431064	0.117289	0.484501	1.14443	0.000855696
1:rpoZ:unknown_transcript_1	310.085	442.361	177.809	0.401954	-1.3149	9.62784e-05	0.00180163	0.45422	1.13155
1:rpsA:unknown_transcript_1	1877.24	2492.12	1262.36	0.506542	-0.981246	1.96988e-05	0.0004371	0.040374	0.0123727
1:rpsF:unknown_transcript_1	620.788	551.868	689.708	1.24977	0.321661	0.198844	0.620136	0.516948	5.3015
1:rpsH:unknown_transcript_1	146.503	159.494	133.513	0.837104	-0.256521	0.553638	0.896523	0.000250409	1.42541
1:rpsJ:unknown_transcript_1	512.057	618.669	405.444	0.655349	-0.609664	0.0481308	0.27019	0.191113	0.918831
1:rpsL:unknown_transcript_1	488.2	490.483	485.918	0.990693	-0.0134897	0.844025	1	4.70408e-05	0.358466
1:rpsM:unknown_transcript_1	469.183	396.679	541.686	1.36555	0.449483	0.385709	0.772582	0.991647	1.02143
1:rpsN:unknown_transcript_1	326.006	365.949	286.063	0.781702	-0.355309	0.391898	0.775411	0.71434	0.864378
1:rpsO:unknown_transcript_1	1488.24	2501.54	474.934	0.189856	-2.39702	3.64408e-23	5.43961e-21	0.00207236	0.108918
1:rpsP:unknown_transcript_1	223.508	274.62	172.396	0.627761	-0.671712	0.0938362	0.425046	1.9562e-05	0.0214542
1:rpsQ:unknown_transcript_1	493.67	443.623	543.717	1.22563	0.29352	0.459292	0.827782	0.102609	4.24308
1:rpsR:unknown_transcript_1	311.984	325.183	298.785	0.918821	-0.122144	0.907917	1	0.8368	0.0329424
1:rpsT:unknown_transcript_1	139.098	216.921	61.2755	0.282478	-1.82379	9.55242e-05	0.00180163	0.855867	0.115822
1:rpsU:unknown_transcript_1	157.231	211.082	103.379	0.489756	-1.02986	0.0413434	0.246068	0.0163445	0.883861
1:ruvA:unknown_transcript_1	8.40653	0	16.8131	Inf	Inf	0.914832	1	0	0.611489
1:ruvB:unknown_transcript_1	47.9753	36.0873	59.8632	1.65884	0.730177	0.385297	0.772582	2.25098	6.20078
1:sdhA:unknown_transcript_1	743.541	673.038	814.045	1.20951	0.274421	0.317602	0.732901	0.597189	2.33827
1:sdhB:unknown_transcript_1	296.495	332.252	260.738	0.784761	-0.349674	0.41438	0.788659	0.104642	1.04632
1:secD:unknown_transcript_1	177.362	75.556	279.168	3.69485	1.88552	0.000576685	0.00830629	0.00138528	5.05944
1:secE:unknown_transcript_1	332.282	369.296	295.268	0.799543	-0.322753	0.231608	0.654972	0.0802372	1.93657
1:secG:unknown_transcript_1	74.6932	96.0406	53.3459	0.555452	-0.848267	0.16122	0.55614	1.007	1.92158
1:secY:unknown_transcript_1	626.689	759.967	493.411	0.649254	-0.623145	0.0188119	0.141179	1.03609	0.433796
1:smpB:unknown_transcript_1	23.8757	29.9257	17.8256	0.595662	-0.747435	0.156637	0.555916	0.986198	0.0527869
1:sucA:unknown_transcript_1	953.431	917.206	989.655	1.07899	0.109679	0.890695	1	0.21435	0.0129376
1:tauD:unknown_transcript_1	2.29084	3.58498	0.996704	0.278022	-1.84673	0.180299	0.591317	0.915551	0.390614
1:tgt:unknown_transcript_1	37.2202	29.9427	44.4977	1.48609	0.571526	0.9317	1	0.33855	1.28225
1:thrH:unknown_transcript_1	16.3573	21.5777	11.1369	0.516129	-0.954196	0.265518	0.686068	0.0335936	2.42776
1:thyA:unknown_transcript_1	31.8604	28.7816	34.9392	1.21394	0.279699	0.965146	1	3.50991e-05	2.9911
1:tig:unknown_transcript_1	140.413	104.202	176.624	1.69501	0.761297	0.380702	0.77098	0.993403	2.87147
1:tmk:unknown_transcript_1	2.99979	0	5.99959	Inf	Inf	1	1	0	0.301735
1:tolB:unknown_transcript_1	85.7524	57.5972	113.908	1.97766	0.983794	0.198746	0.620136	0.122449	0.175656
1:tpiA:unknown_transcript_1	136.517	151.299	121.736	0.804609	-0.31364	0.777747	1	2.06381	0.0986034
1:trmB:unknown_transcript_1	20.3884	17.9588	22.8179	1.27057	0.345475	0.631565	0.950096	0.395456	0.000269076
1:trmE:unknown_transcript_1	36.493	44.3505	28.6355	0.645665	-0.631142	0.273314	0.691498	0.0887633	0.288059
1:trpA:unknown_transcript_1	193.285	220.727	165.844	0.751352	-0.41244	0.401175	0.780863	0.180847	0.506154
1:trpC:unknown_transcript_1	15.2711	16.7299	13.8124	0.825611	-0.276466	0.286058	0.706749	2.06422	0.68416
1:trpD:unknown_transcript_1	45.0506	28.7816	61.3195	2.13051	1.0912	0.467402	0.827865	2.66878e-05	0.970803
1:truA:unknown_transcript_1	57.4354	64.8859	49.9848	0.770349	-0.376416	0.692187	0.985751	2.16213	0.361894
1:truB:unknown_transcript_1	9.30762	4.77997	13.8353	2.89443	1.53328	0.662179	0.967384	0.429578	0.908521
1:tsf:unknown_transcript_1	299.322	140.272	458.371	3.26773	1.70829	0.000149013	0.00268878	0.0372735	0.00864454
1:tynA:unknown_transcript_1	4.89055	4.77997	5.00112	1.04627	0.0652508	0.306966	0.727329	0.806903	0.340781
1:ubiA:unknown_transcript_1	13.6197	14.4078	12.8315	0.890596	-0.167156	0.458747	0.827306	0.2026	0.247608
1:ureC:unknown_transcript_1	31.1946	15.6028	46.7863	2.99859	1.58428	0.335945	0.745838	0.0548714	0.503404
1:ureE:unknown_transcript_1	9.68107	7.20389	12.1582	1.68773	0.755087	0.667894	0.96974	0.0914432	0.000942661
1:uvrC:unknown_transcript_1	38.672	14.3738	62.9701	4.38088	2.13122	0.17641	0.585774	0.0772673	0.214249
1:xseA:unknown_transcript_1	10.0937	8.36495	11.8225	1.41334	0.499106	0.422915	0.79636	0.984961	0.0654905
A1S_0002	103.621	86.4128	120.829	1.39828	0.483655	0.520456	0.866243	0.372727	2.91958
A1S_0004	923.297	1290.38	556.218	0.431051	-1.21407	6.42014e-06	0.000162183	0.00136919	0.217612
A1S_0005	30.3188	41.8417	18.7959	0.449215	-1.15452	0.0611187	0.313615	4.13591	1.5678
A1S_0006	14.1066	19.2217	8.99146	0.467777	-1.09611	0.254755	0.6778	0.683215	0.0384221
A1S_0007	22.5461	16.7978	28.2945	1.68442	0.752253	0.958665	1	0.0323976	1.19196
A1S_0008	7.02695	9.55994	4.49397	0.470084	-1.08901	0.158892	0.555916	1.60895	0.118687
A1S_0009	77.7592	53.9104	101.608	1.88476	0.914377	0.460833	0.827782	0.332795	0.0525462
A1S_0010	6.6579	5.97496	7.34085	1.2286	0.297017	0.320916	0.73425	0.85368	1.81477
A1S_0011	213.187	350.041	76.3335	0.21807	-2.19714	1.88016e-08	7.91597e-07	0.486329	0.575529
A1S_0012	5.25319	7.16995	3.33643	0.465335	-1.10366	0.139682	0.535259	1.3284	0.50534
A1S_0014	47.0574	38.3246	55.7901	1.45573	0.541739	1	1	0.465008	0.0513471
A1S_0015	177.516	185.835	169.198	0.910474	-0.13531	0.607353	0.93334	0.0805262	0.142855
A1S_0016	14.3145	13.1449	15.4841	1.17795	0.236284	0.402391	0.781462	1.48757	0.159138
A1S_0017	12.8721	10.7549	14.9893	1.39371	0.478933	0.461027	0.827782	1.18246	0.00334486
A1S_0018	40.1974	44.4183	35.9764	0.809945	-0.304105	0.612512	0.936943	0.434074	0.000107778
A1S_0023	2.83104	0	5.66207	Inf	Inf	1	1	0	0.018017
A1S_0024	7.32702	7.16995	7.48408	1.04381	0.0618614	0.35492	0.750163	1.03005	1.30365
A1S_0025	61.5371	75.4203	47.6539	0.631845	-0.662358	0.0920024	0.419051	2.02278	0.373128
A1S_0026	1.69422	2.38998	0.998464	0.41777	-1.25922	0.2573	0.67933	0.663526	0.0613823
A1S_0027	2.38998	4.77997	0	0	-Inf	0.0297177	0.196364	1.22851	0
A1S_0028	5.08355	7.16995	2.99715	0.418016	-1.25837	0.154665	0.553213	1.35783	0.0140002
A1S_0029	1.82905	0	3.6581	Inf	Inf	0.483597	0.837875	0	1.64612
A1S_0030	3.32236	4.81391	1.83081	0.380317	-1.39473	0.401751	0.781143	1.06798	0.0556586
A1S_0031	34.2636	38.3755	30.1517	0.785702	-0.347945	0.414906	0.788659	5.31296e-05	0.0524484
A1S_0032	8.3015	14.4417	2.16129	0.149656	-2.74028	0.134868	0.526642	2.54853	0.185655
A1S_0033	93.0252	133.238	52.8123	0.396376	-1.33506	0.0321661	0.206316	1.11967	0.127933
A1S_0034	95.7279	85.0481	106.408	1.25115	0.323252	1	1	0.778503	0.26537
A1S_0035	36.8791	25.1288	48.6295	1.93521	0.952491	0.84652	1	0.756513	0.0417384
A1S_0036	30.3449	22.7218	37.968	1.67099	0.740707	0.894714	1	1.22022	0.0988688
A1S_0037	231.715	145.222	318.208	2.19119	1.13171	0.0109846	0.0939409	0.47968	1.26519
A1S_0038	19.4718	23.9508	14.9928	0.625985	-0.675801	0.19983	0.62144	0.474203	0.029538
A1S_0039	8.21993	4.77997	11.6599	2.43933	1.28648	0.626019	0.945061	0.490865	0.00796131
A1S_0040	26.4932	46.8083	6.17803	0.131986	-2.92155	0.000315202	0.0049058	0.372516	0.778273
A1S_0041	8.00231	12.0178	3.98682	0.331743	-1.59186	0.263352	0.685146	0.734529	1.2755
A1S_0042	45.8518	55.2411	36.4624	0.660059	-0.599333	0.476956	0.831402	0.969402	0.268956
A1S_0043	3.19192	2.38998	3.99386	1.67108	0.740781	0.445095	0.816587	0.457126	0.330029
A1S_0044	36.754	25.1967	48.3113	1.91737	0.939129	0.599301	0.926167	0.0428815	0.172397
A1S_0045	11.1741	6.0089	16.3393	2.71919	1.44318	0.924469	1	0.188429	1.71666
A1S_0046	44.5744	49.1644	39.9843	0.813279	-0.298178	0.454937	0.82451	0.00229285	0.177979
A1S_0047	27.2135	14.3399	40.0871	2.79549	1.4831	0.713607	1	0.976828	6.47103
A1S_0048	85.5523	44.2996	126.805	2.86244	1.51725	0.103171	0.445222	0.557134	7.45513
A1S_0049	134.197	63.5382	204.856	3.22414	1.68891	0.0106899	0.0924116	0.0284874	0.0231885
A1S_0050	22.7728	19.2217	26.324	1.36949	0.453643	1	1	0.474356	0.197341
A1S_0051	94.7731	44.3505	145.196	3.27383	1.71098	0.032857	0.209606	0.0424938	0.898989
A1S_0052	108.953	64.869	153.037	2.35917	1.23828	0.0300885	0.198017	1.00489	0.366094
A1S_0053	64.024	19.1538	108.894	5.68525	2.50722	0.0216484	0.156249	0.185737	0.935879
A1S_0054	56.2475	14.3738	98.1212	6.82637	2.77112	0.0174802	0.135389	0.0541592	0.369805
A1S_0055	106.231	31.1716	181.291	5.81589	2.54	0.000673211	0.00944797	0.00623317	3.5196
A1S_0056	26.2888	24.0695	28.5082	1.18441	0.244166	0.953694	1	2.42372	1.91426
A1S_0057	16.0286	19.2556	12.8016	0.664823	-0.588957	0.698688	0.989172	2.47375	2.59394
A1S_0058	8.07429	0	16.1486	Inf	Inf	0.909927	1	0	0.416906
A1S_0059	6.6711	0	13.3422	Inf	Inf	1	1	0	2.96952
A1S_0060	12.4123	14.3399	10.4848	0.731159	-0.451743	0.23004	0.653572	1.90993	0.432522
A1S_0061	59.3934	20.4337	98.3531	4.81329	2.26702	0.00981459	0.0875846	0.382347	6.10497
A1S_0062	107.396	26.3747	188.417	7.14387	2.83671	0.000234647	0.00397207	0.00639112	0.776869
A1S_0063	63.6672	55.1733	72.1612	1.3079	0.387253	0.920709	1	0.0109246	1.67366
A1S_0065	187.315	160.842	213.789	1.32919	0.410548	0.287125	0.707171	0.88089	1.11495
A1S_0066	62.5516	62.3432	62.76	1.00669	0.00961279	0.818284	1	0.0330533	0.986044
A1S_0067	117.932	41.9774	193.887	4.61883	2.20753	0.00149838	0.0185686	0.00187827	0.0938638
A1S_0068	25.2594	13.1958	37.3229	2.82839	1.49998	0.566006	0.903989	0.00805948	0.513577
A1S_0069	127.232	41.9605	212.503	5.06435	2.34038	0.000627119	0.00891541	0.0114623	0.191121
A1S_0070	63.3533	9.55994	117.147	12.2539	3.61517	0.00267654	0.03052	0.20345	2.715
A1S_0071	189.294	243.33	135.259	0.555865	-0.847193	0.0288095	0.193849	0.440809	0.0559288
A1S_0072	15.4434	20.3827	10.5041	0.515344	-0.956393	0.155975	0.555072	0.00847334	0.634119
A1S_0076	228.949	205.192	252.706	1.23156	0.300484	0.462588	0.827782	0.514946	0.29074
A1S_0077	24.4972	14.3399	34.6545	2.41665	1.27301	1	1	1.07465	0.305373
A1S_0078	44.4804	73.1321	15.8287	0.216439	-2.20796	0.00119755	0.0151844	0.0604935	0.0591763
A1S_0079	0	0	0	NA	NA	NA	NA	NA	NA
A1S_0080	7.35719	7.20389	7.51049	1.04256	0.0601296	0.395595	0.776531	0.11703	2.58554
A1S_0081	4.72443	4.77997	4.66889	0.976761	-0.0339222	0.290151	0.708777	0.830058	0.514606
A1S_0086	14.705	24.0695	5.3404	0.221874	-2.17219	0.0721802	0.352738	3.66299	0.672703
A1S_0087	98.2271	56.3852	140.069	2.48414	1.31275	0.0737538	0.358131	0.0440573	0.0115861
A1S_0088	8.98444	9.62781	8.34107	0.866352	-0.206976	0.46067	0.827782	1.35024	1.55811
A1S_0089	2.45696	3.58498	1.32894	0.370697	-1.43169	0.205292	0.627144	0.88792	0.60205
A1S_0090	21.5252	10.7549	32.2954	3.00285	1.58633	0.84381	1	0.734268	0.802318
A1S_0091	48.4605	61.1143	35.8068	0.585898	-0.771278	0.152746	0.550242	0.318246	0.0114065
A1S_0092	9.8071	11.9499	7.66428	0.641367	-0.640779	0.18042	0.591317	1.7385	0.0607103
A1S_0093	3.23754	4.81391	1.66117	0.345078	-1.53501	0.408199	0.785168	1.08341	0.65809
A1S_0094	2.99275	0	5.9855	Inf	Inf	1	1	0	2.63864
A1S_0095	980.331	769.544	1191.12	1.54782	0.630242	0.0540653	0.290715	0.704799	1.66485
A1S_0096	262.495	136.653	388.336	2.84176	1.50679	0.00178809	0.0216682	0.106588	0.765685
A1S_0097	139.079	73.0982	205.059	2.80526	1.48813	0.0318591	0.205551	0.189342	0.262277
A1S_0098	60.8647	64.8011	56.9283	0.878508	-0.186872	0.756868	1	0.236927	1.18651
A1S_0099	32.1346	20.4167	43.8526	2.14788	1.10291	0.580597	0.912764	0.268333	4.59391
A1S_0100	3.74468	0	7.48936	Inf	Inf	1	1	0	0.587312
A1S_0103	5.72667	10.7889	0.664469	0.0615884	-4.0212	0.0342129	0.216068	0.0248962	0.0601178
A1S_0104	9.23299	16.7978	1.66821	0.0993117	-3.33189	0.0126086	0.105019	0.0629204	0.0762211
A1S_0105	5.35497	2.38998	8.31995	3.48117	1.79957	0.706191	0.99619	0.259733	0.834089
A1S_0106	8.99349	10.8228	7.16417	0.661951	-0.595204	0.392437	0.775603	0.974004	0.0465274
A1S_0107	13.7723	13.2128	14.3319	1.0847	0.11729	0.660844	0.967384	0.323933	0.342668
A1S_0108	37.9199	69.5132	6.32654	0.0910121	-3.4578	8.33214e-06	0.000205735	0.284588	0.0149429
A1S_0109	2.29084	3.58498	0.996704	0.278022	-1.84673	0.180299	0.591317	0.915551	0.390614
A1S_0110	0.0830587	0	0.166117	Inf	Inf	1	1	0	0.33216
A1S_0111	3.20393	2.40695	4.0009	1.66222	0.733115	0.797516	1	0.459817	0.339339
A1S_0112	10.2572	12.0178	8.49663	0.707004	-0.500211	0.38672	0.772582	0.614583	0.0400646
A1S_0113	11.0656	16.7978	5.33336	0.317504	-1.65515	0.108157	0.457128	0.056113	0.100877
A1S_0114	0	0	0	NA	NA	NA	NA	NA	NA
A1S_0115	39.9703	65.9621	13.9785	0.211917	-2.23843	0.00533012	0.0540669	0.00421845	0.295685
A1S_0116	28.9979	23.9847	34.0112	1.41804	0.503894	0.877114	1	2.79188e-05	2.614
A1S_0117	26.3258	43.1724	9.47925	0.219567	-2.18727	0.0213144	0.154859	7.57045e-05	0.661214
A1S_0118	23.2387	23.9847	22.4927	0.937795	-0.0926551	0.536309	0.877105	3.31402e-05	0.179539
A1S_0119	3.00595	0	6.01191	Inf	Inf	1	1	0	5.98419
A1S_0122	12.9165	14.3569	11.4762	0.799351	-0.3231	0.308201	0.729071	0.819761	1.56226
A1S_0123	6.9907	5.99193	7.98947	1.33337	0.41508	0.555498	0.898783	0.031723	0.302838
A1S_0124	23.7286	14.3399	33.1172	2.30944	1.20754	0.962634	1	1.10594	2.05516
A1S_0125	89.7693	95.9048	83.6338	0.87205	-0.197517	0.478851	0.832917	0.0900307	0.323108
A1S_0126	11.346	18.0267	4.66537	0.258803	-1.95007	0.117047	0.484428	1.03473	0.0254449
A1S_0127	22.7322	19.1368	26.3275	1.37575	0.460218	0.609253	0.93451	1.0456	0.406578
A1S_0128	35.5556	59.7835	11.3277	0.189478	-2.3999	0.000232137	0.00394994	5.80833	0.00773403
A1S_0129	16.7095	4.77997	28.6391	5.99148	2.58291	0.653818	0.96261	0.223045	0.272842
A1S_0131	10.7842	16.7299	4.83853	0.289214	-1.78979	0.0292996	0.195569	2.65064	0.5845
A1S_0132	5.61496	8.39888	2.83104	0.337073	-1.56887	0.196337	0.617596	0.0335916	0.00306326
A1S_0133	5.03179	8.39888	1.66469	0.198204	-2.33494	0.136866	0.530034	0.0359296	0.0158658
A1S_0134	56.9025	53.8425	59.9624	1.11366	0.155313	0.555581	0.898783	2.12583	0.00517819
A1S_0135	11.2206	4.77997	17.6612	3.69485	1.88551	0.863112	1	0.349465	0.231933
A1S_0136	18.0276	32.4005	3.65458	0.112794	-3.14824	0.0106932	0.0924116	0.176924	0.468584
A1S_0137	52.6817	39.6044	65.7589	1.66039	0.731525	0.489536	0.843018	0.151293	1.08819
A1S_0140	228.93	165.384	292.477	1.76847	0.822501	0.164353	0.56164	0.406221	0.00255616
A1S_0141	56.2871	9.55994	103.014	10.7756	3.4297	0.00869085	0.0784087	0.229144	6.44819
A1S_0142	28.0497	25.1118	30.9876	1.23399	0.303325	0.544528	0.887899	1.61435	0.160762
A1S_0143	39.3507	57.716	20.9854	0.363597	-1.45959	0.17263	0.577896	4.15872	0.00103217
A1S_0144	37.6	43.2403	31.9597	0.739117	-0.436125	0.63703	0.952869	0.964217	0.683048
A1S_0145	70.4878	70.7421	70.2335	0.992811	-0.0104093	0.83497	1	0.015547	2.40039
A1S_0146	16.4539	16.7469	16.1609	0.965011	-0.0513824	0.365028	0.759184	0.990387	0.10921
A1S_0147	84.7506	128.322	41.1788	0.320902	-1.6398	0.00174935	0.0212773	0.00264983	1.16558
A1S_0148	583.013	459.447	706.579	1.53789	0.620953	0.0550931	0.293711	0.236767	2.33905
A1S_0149	124.146	122.398	125.893	1.02855	0.0406118	0.925417	1	0.371794	0.231837
A1S_0150	269.71	200.124	339.296	1.69543	0.761654	0.186029	0.599805	0.610792	0.0647669
A1S_0151	265.129	150.976	379.282	2.5122	1.32895	0.0103553	0.0904435	0.488859	0.164042
A1S_0152	181.226	95.9557	266.497	2.77729	1.47368	0.00669569	0.0647148	0.0159199	0.0118942
A1S_0153	1280.07	592.312	1967.82	3.32227	1.73217	1.11483e-10	5.90499e-09	0.0440402	0.0276783
A1S_0154	478.76	245.89	711.631	2.8941	1.53312	1.43325e-05	0.000336276	0.0386737	0.266275
A1S_0155	1270.78	480.787	2060.77	4.28624	2.09971	1.2004e-14	1.0108e-12	0.0429452	1.55011
A1S_0157	44.1352	16.8317	71.4386	4.24429	2.08552	0.0499514	0.277095	0.428548	0.257449
A1S_0158	5.76675	7.20389	4.32961	0.60101	-0.734539	0.326033	0.73658	0.141773	0.0112018
A1S_0159	69.5095	4.77997	134.239	28.0837	4.81166	4.80245e-05	0.000973533	0.0479898	0.0196956
A1S_0160	6.30048	9.61085	2.99011	0.311118	-1.68446	0.249118	0.671678	0.440715	0.954333
A1S_0161	9.47637	4.77997	14.1728	2.96504	1.56805	0.663287	0.967384	0.42125	1.73359
A1S_0162	9.94225	8.38191	11.5026	1.37231	0.456606	0.436054	0.808689	0.181499	0.774181
A1S_0163	4.01258	1.19499	6.83017	5.71566	2.51492	0.811561	1	0.125098	0.0339426
A1S_0164	10.984	5.97496	15.993	2.67668	1.42044	0.720011	1	0.523872	0.081552
A1S_0165	7.86867	8.41585	7.32148	0.869963	-0.200973	0.569231	0.905634	0.6309	0.502682
A1S_0166	0.996704	0	1.99341	Inf	Inf	1	1	0	2.63811
A1S_0167	12.6183	8.39888	16.8377	2.00475	1.00343	0.795662	1	0.0172331	1.3137
A1S_0168	62.1475	49.1983	75.0967	1.52641	0.610141	0.534475	0.877077	0.125855	0.38532
A1S_0169	11.9307	2.38998	21.4714	8.9839	3.16734	0.826975	1	0.092985	1.07771
A1S_0170	17.0976	20.3827	13.8124	0.677651	-0.561386	0.362247	0.75626	0.00787496	0.620561
A1S_0171	0.415293	0	0.830587	Inf	Inf	1	1	0	1.43219
A1S_0172	17.5362	27.5866	7.48584	0.271358	-1.88173	0.0721608	0.352738	0.00883686	0.408437
A1S_0173	0.0830587	0	0.166117	Inf	Inf	1	1	0	0.33216
A1S_0176	0.166997	0	0.333995	Inf	Inf	1	1	0	0.66784
A1S_0177	51.1876	5.97496	96.4002	16.134	4.01203	0.00324657	0.035421	0.102081	1.34594
A1S_0178	22.6525	39.4856	5.81939	0.14738	-2.76239	0.00253117	0.0292689	2.33215	0.391034
A1S_0179	49.2261	1.19499	97.2572	81.3873	6.34673	0.000137687	0.00252606	0.00448203	0.146018
A1S_0180	26.7481	0	53.4962	Inf	Inf	0.00929212	0.0836036	0	2.10561
A1S_0181	0.997584	0	1.99517	Inf	Inf	1	1	0	1.16805
A1S_0182	0.166117	0	0.332235	Inf	Inf	1	1	0	0.66432
A1S_0183	187.765	262.704	112.826	0.429478	-1.21934	0.00467935	0.0486818	0.196624	1.15353
A1S_0184	31.8607	34.7396	28.9819	0.83426	-0.261431	0.382677	0.772553	0.359366	0.00259283
A1S_0185	56.4871	69.4962	43.4781	0.625618	-0.676646	0.164308	0.56164	0.444174	0.0559094
A1S_0186	6.00392	7.18692	4.82092	0.670791	-0.576065	0.313589	0.732901	0.132094	1.23445
A1S_0187	20.1658	28.8325	11.4991	0.398822	-1.32618	0.16739	0.567586	0.985546	0.177922
A1S_0188	25.6875	26.3747	25.0003	0.947892	-0.0772061	0.475725	0.831402	0.0218588	0.78736
A1S_0189	16.961	22.7727	11.1492	0.489587	-1.03036	0.208414	0.633138	0.0732022	0.473671
A1S_0190	69.5935	76.7171	62.47	0.814291	-0.296384	0.392761	0.775603	0.118108	0.115123
A1S_0191	3.33819	0	6.67638	Inf	Inf	1	1	0	4.17735
A1S_0192	19.2735	21.5608	16.9862	0.78783	-0.344044	0.329105	0.739101	0.280487	0.0244795
A1S_0193	42.7708	49.2153	36.3262	0.738109	-0.438095	0.449214	0.818657	0.400595	0.463297
A1S_0198	5.26638	1.19499	9.33778	7.81409	2.96608	0.834516	1	0.0828138	1.47117
A1S_0199	6.60877	2.38998	10.8276	4.53039	2.17963	0.751565	1	0.199485	0.0202911
A1S_0200	119.751	42.0453	197.457	4.69629	2.23152	0.000285815	0.00453275	0.429834	2.39214
A1S_0201	184.88	202.819	166.941	0.823101	-0.280858	0.598054	0.92572	0.879691	0.653275
A1S_0202	19.4314	21.5268	17.3361	0.805323	-0.31236	0.241977	0.665539	1.53753	0.767541
A1S_0203	41.8441	74.361	9.32721	0.125431	-2.99503	6.88811e-05	0.00135452	0.0133661	8.2349e-06
A1S_0204	9.35059	8.36495	10.3362	1.23566	0.305283	0.342441	0.746709	1.05432	0.76826
A1S_0205	22.8976	39.6384	6.1569	0.155327	-2.68662	0.0150791	0.119385	1.21177	0.122148
A1S_0207	102.893	81.5989	124.188	1.52193	0.6059	0.340083	0.746709	0.216193	2.02876
A1S_0208	26.726	34.7905	18.6615	0.536395	-0.898632	0.199421	0.621345	0.0493134	0.145729
A1S_0209	60.7439	52.7493	68.7385	1.30312	0.381965	0.851117	1	0.0362615	2.40272
A1S_0210	97.5518	125.847	69.2562	0.550318	-0.861662	0.0847786	0.396209	0.356186	0.579136
A1S_0211	7.66629	7.16995	8.16263	1.13845	0.187071	0.344272	0.746709	0.990954	0.019361
A1S_0212	15.3267	26.3238	4.32961	0.164475	-2.60406	0.00803913	0.0737772	1.63466	0.0042356
A1S_0213	22.2317	33.6464	10.817	0.32149	-1.63716	0.147652	0.546304	1.52174	0.308385
A1S_0214	18.1978	19.2556	17.14	0.89013	-0.167912	0.890233	1	2.24862	0.941756
A1S_0215	50.6487	69.4792	31.8182	0.457952	-1.12673	0.0454712	0.260606	0.792498	0.0489622
A1S_0217	7.52298	8.38191	6.66406	0.795052	-0.330879	0.298802	0.718597	0.229765	0.0357966
A1S_0218	115.085	83.9719	146.198	1.74103	0.799943	0.226591	0.653572	0.051185	0.644259
A1S_0219	96.1647	63.5722	128.757	2.02537	1.01819	0.186274	0.599805	0.0165688	0.0460722
A1S_0220	55.0827	80.353	29.8125	0.371019	-1.43044	0.0287472	0.193849	0.00341047	0.00157985
A1S_0221	50.5848	42.0114	59.1582	1.40815	0.493799	0.739898	1	0.251905	1.16109
A1S_0222	95.4144	83.921	106.908	1.27391	0.349265	0.817032	1	0.0501119	0.255271
A1S_0223	69.4874	88.8027	50.1721	0.564983	-0.82372	0.152046	0.550242	0.375705	1.36748
A1S_0224	0.583171	0	1.16634	Inf	Inf	1	1	0	0.0384394
A1S_0225	26.651	5.97496	47.3269	7.92088	2.98566	0.22991	0.653572	0.20237	1.37964
A1S_0226	9.51143	8.36495	10.6579	1.27412	0.349497	0.385455	0.772582	1.03862	0.022428
A1S_0227	200.954	123.39	278.517	2.25722	1.17455	0.0628234	0.318875	0.703959	0.258575
A1S_0228	55.127	41.9944	68.2595	1.62544	0.700832	0.517815	0.864956	0.074409	0.889289
A1S_0229	24.3246	24.0356	24.6135	1.02404	0.0342787	0.958064	1	0.931079	3.92269
A1S_0230	117.649	52.7154	182.582	3.46354	1.79225	0.018235	0.138096	0.201044	0.533852
A1S_0231	8.19537	2.40695	13.9838	5.80974	2.53847	1	1	0.153054	0.388872
A1S_0232	4.90079	4.79694	5.00464	1.0433	0.0611534	0.381499	0.77098	1.013e-05	1.09419
A1S_0233	0	0	0	NA	NA	NA	NA	NA	NA
A1S_0234	1.42984	1.19499	1.66469	1.39306	0.478256	1	1	0.331763	0.0600219
A1S_0235	14.9328	20.3827	9.48277	0.465235	-1.10397	0.198088	0.619542	0.00867543	0.649747
A1S_0236	70.5498	73.183	67.9167	0.928039	-0.107742	0.826027	1	0.102583	1.24849
A1S_0237	330.962	390.993	270.931	0.69293	-0.529219	0.118217	0.487109	0.0441715	1.39868
A1S_0238	234.684	146.434	322.934	2.20532	1.14099	0.00758266	0.0709444	0.582755	0.0573348
A1S_0239	204.83	165.656	244.004	1.47296	0.55872	0.168115	0.568056	1.01361	5.11607e-05
A1S_0240	34.6699	31.2056	38.1342	1.22203	0.289281	1	1	0.164776	0.100189
A1S_0241	8.90312	0	17.8062	Inf	Inf	0.77318	1	0	1.60969
A1S_0242	19.3235	25.1457	13.5013	0.536921	-0.897219	0.13672	0.530034	0.590749	0.420479
A1S_0243	119.607	130.61	108.604	0.831512	-0.266191	0.338171	0.745838	0.670775	0.0401379
A1S_0244	15.3636	8.39888	22.3284	2.65849	1.41061	1	1	0.0142189	0.413915
A1S_0246	62.2358	44.3844	80.0873	1.8044	0.85152	0.399233	0.780863	0.024878	0.643574
A1S_0247	23.9321	20.3827	27.4815	1.34827	0.431114	0.870742	1	0.00607452	0.000175776
A1S_0248	155.803	170.13	141.475	0.831572	-0.266087	0.246119	0.667979	1.17467	1.48701
A1S_0249	11.0047	8.36495	13.6445	1.63115	0.705892	0.598153	0.92572	0.910034	1.11691
A1S_0250	30.5985	36.0534	25.1436	0.697398	-0.519946	0.578817	0.912764	1.50811	0.0976591
A1S_0251	39.148	40.8334	37.4626	0.917452	-0.124296	0.860213	1	0.734903	0.271174
A1S_0252	8.04062	10.7549	5.32632	0.495244	-1.01379	0.160372	0.555916	1.72644	0.13177
A1S_0253	8.30238	14.4417	2.16305	0.149778	-2.73911	0.122072	0.495123	2.54836	0.0569396
A1S_0254	13.4298	24.0356	2.82399	0.117492	-3.08936	0.0405066	0.24233	1.40258	0.38747
A1S_0255	14.2224	10.7889	17.656	1.6365	0.710612	0.76186	1	0.0125934	0.00492332
A1S_0256	18.9969	19.1538	18.8399	0.983611	-0.0238397	0.347041	0.746709	0.533513	1.38002
A1S_0257	4.14214	4.77997	3.50431	0.733123	-0.447872	0.232462	0.656411	0.918123	0.97913
A1S_0258	3.52768	2.38998	4.66537	1.95205	0.964989	0.464466	0.827782	0.415608	0.0753368
A1S_0259	56.9524	49.1813	64.7235	1.31602	0.396178	0.750865	1	0.0260398	4.78754
A1S_0260	6.14461	9.62781	2.6614	0.276428	-1.85502	0.271324	0.69086	1.77667	0.195854
A1S_0261	24.582	20.3658	28.7981	1.41405	0.499829	0.878989	1	0.16426	0.712894
A1S_0262	30.5334	14.4078	46.659	3.23845	1.69531	0.325452	0.73658	0.100348	1.08368
A1S_0263	4.35562	2.38998	6.32126	2.6449	1.40321	0.661869	0.967384	0.331698	1.0915
A1S_0264	2.49528	0	4.99056	Inf	Inf	0.779087	1	0	1.11605
A1S_0265	4.58231	0	9.16462	Inf	Inf	1	1	0	0.234414
A1S_0266	16.8008	14.4417	19.1598	1.3267	0.407841	1	1	1.51277	0.143353
A1S_0267	14.447	23.8998	4.99408	0.208959	-2.25871	0.0145001	0.115857	3.6664	0.0416886
A1S_0268	325.25	216.955	433.544	1.99831	0.99878	0.0310352	0.201422	0.253407	0.000363374
A1S_0269	27.5424	14.4078	40.677	2.82326	1.49736	0.474842	0.830784	0.110296	3.15638
A1S_0270	19.6467	5.97496	33.3185	5.57636	2.47932	0.604645	0.931807	0.28076	0.164766
A1S_0271	78.2327	28.7138	127.752	4.44915	2.15353	0.0365382	0.226399	0.582628	0.00630132
A1S_0272	77.466	63.5382	91.3938	1.43841	0.524472	0.639843	0.952945	0.0447025	1.50848
A1S_0273	22.0162	25.2136	18.8188	0.746374	-0.42203	0.464999	0.827782	0.337815	0.0143711
A1S_0274	62.0603	64.6653	59.4553	0.91943	-0.121188	0.448236	0.818657	1.07138	0.0281908
A1S_0279	2668.5	1478.52	3858.49	2.6097	1.38388	4.65144e-10	2.2799e-08	0.0199245	0.285124
A1S_0282	249.929	200.276	299.581	1.49584	0.580953	0.222525	0.651894	0.00139321	0.460977
A1S_0283	383.589	387.578	379.601	0.979418	-0.030003	0.91901	1	0.922701	0.0331235
A1S_0285	153.219	86.1582	220.28	2.55669	1.35428	0.0830507	0.390319	1.96764	1.58266
A1S_0288	2246.44	2684.3	1808.57	0.673758	-0.569699	0.0126636	0.105019	0.320002	0.0862699
A1S_0289	4.44748	2.38998	6.50498	2.72177	1.44454	0.654673	0.963237	0.323893	1.47608
A1S_0290	14.9416	19.2217	10.6614	0.554656	-0.850334	0.32949	0.739101	0.655944	0.0178798
A1S_0291	14.8684	11.9499	17.7869	1.48845	0.573812	0.647314	0.958414	1.23507	5.65222
A1S_0292	3844.11	6629.21	1059	0.159748	-2.64613	5.74962e-39	1.88818e-36	8.06701	0.070108
A1S_0293	16.9932	17.9758	16.0106	0.890678	-0.167025	0.321126	0.73425	0.0822074	1.95793
A1S_0296	7.54461	14.4248	0.664469	0.0460645	-4.4402	0.0250027	0.175446	1.2034	0.0437316
A1S_0297	91.1185	74.4968	107.74	1.44624	0.532307	0.271815	0.691433	1.90484	0.278549
A1S_0298	23.3818	15.6028	31.1608	1.99713	0.997927	0.831136	1	0.0709596	0.60876
A1S_0299	2.82401	4.81391	0.834107	0.17327	-2.5289	0.319245	0.734161	1.15944	0.0788673
A1S_0300	2.47304	4.77997	0.166117	0.0347528	-4.84673	0.0948785	0.427409	1.21385	0.0116248
A1S_0301	5.57198	4.81391	6.33006	1.31495	0.395011	0.691963	0.985751	0.728139	0.0123043
A1S_0302	0.581411	0	1.16282	Inf	Inf	1	1	0	1.8133
A1S_0303	0.499232	0	0.998464	Inf	Inf	1	1	0	0.178621
A1S_0304	21.3549	26.3916	16.3182	0.61831	-0.693597	0.323053	0.736229	0.0291976	0.06529
A1S_0308	23.5721	17.9928	29.1515	1.62018	0.696154	1	1	0.00805514	0.0492459
A1S_0309	18.7903	34.7566	2.82399	0.0812506	-3.62148	0.00151807	0.0187419	0.153409	0.271832
A1S_0311	4.0053	0	8.0106	Inf	Inf	1	1	0	4.27151
A1S_0312	62.5261	76.7849	48.2673	0.628604	-0.669777	0.336681	0.745838	0.141989	1.19433
A1S_0315	11.6362	14.4417	8.83062	0.611466	-0.709656	0.409048	0.785564	2.02686	0.068482
A1S_0316	8.19682	9.55994	6.83369	0.714826	-0.484336	0.20732	0.630405	1.43641	0.241308
A1S_0317	56.767	91.2267	22.3072	0.244526	-2.03194	0.00749917	0.0705653	0.848397	0.162632
A1S_0318	11.3691	14.4078	8.33051	0.578195	-0.790372	0.283206	0.701923	0.232624	0.0522469
A1S_0319	13.9435	2.38998	25.4969	10.6682	3.41525	0.639502	0.952869	0.0762612	0.835156
A1S_0320	58.1466	49.1983	67.0949	1.36376	0.447594	0.673523	0.97267	0.132325	0.77254
A1S_0321	51.1949	23.9338	78.456	3.27804	1.71284	0.244578	0.667512	0.493799	0.0722278
A1S_0322	35.3852	44.4183	26.3522	0.593272	-0.753235	0.224425	0.652128	0.473194	2.69738
A1S_0323	25.7595	8.38191	43.137	5.14644	2.36358	0.319786	0.73425	0.0712049	0.00243319
A1S_0324	49.1427	51.6053	46.6801	0.90456	-0.144711	0.577213	0.912764	0.241121	2.61864
A1S_0325	13.5708	17.9928	9.14877	0.50847	-0.975766	0.251099	0.673449	0.0124031	0.834455
A1S_0326	7.32502	4.81391	9.83613	2.04327	1.03088	0.752972	1	0.55961	0.865429
A1S_0327	14.4423	16.7299	12.1547	0.726528	-0.46091	0.205896	0.627958	2.15405	0.0799893
A1S_0328	9.87031	8.39888	11.3417	1.35039	0.433373	0.476343	0.831402	0.0216532	1.9049
A1S_0329	13.2473	16.8317	9.66297	0.574093	-0.800643	0.33981	0.746709	1.18834	0.0443107
A1S_0334	21.5681	31.1546	11.9816	0.384584	-1.37863	0.102977	0.445222	0.21702	0.408457
A1S_0338	20.5615	19.1199	22.0032	1.1508	0.202639	0.366508	0.759856	2.02081	1.07927
A1S_0339	9.75358	12.0178	7.48936	0.623189	-0.682258	0.380862	0.77098	0.638488	0.271543
A1S_0340	20.1474	21.6456	18.6491	0.861567	-0.214965	0.788198	1	1.5203	0.0962426
A1S_0341	51.1229	31.1377	71.1081	2.28367	1.19135	0.438877	0.81069	0.320944	0.14973
A1S_0342	13.4933	0	26.9867	Inf	Inf	0.255282	0.6778	0	0.0920572
A1S_0343	204.783	163.198	246.369	1.50963	0.594198	0.195349	0.61567	0.411898	0.212981
A1S_0344	47.1998	41.9265	52.4731	1.25155	0.323713	0.850416	1	0.37723	0.0830037
A1S_0345	37.6469	21.6456	53.6482	2.47848	1.30946	0.23936	0.665539	0.916152	0.477112
A1S_0346	41.8875	44.2996	39.4754	0.891102	-0.166338	0.38741	0.772582	0.969822	0.0041025
A1S_0347	14.1549	5.99193	22.3178	3.72464	1.8971	0.891485	1	0.0155389	0.00238477
A1S_0348	63.7639	56.2325	71.2954	1.26787	0.342404	0.725257	1	2.20438	0.0809522
A1S_0349	25.7613	13.1958	38.3267	2.90446	1.53827	0.536605	0.877105	0.00791403	0.857456
A1S_0350	97.6687	85.116	110.221	1.29496	0.372903	0.782225	1	0.0674875	0.825848
A1S_0351	10.1803	8.36495	11.9957	1.43404	0.520084	0.412376	0.786892	0.977387	0.0935914
A1S_0352	54.0926	43.2233	64.9618	1.50293	0.58778	0.560101	0.899278	0.419255	0.0264744
A1S_0353	29.1102	23.8998	34.3205	1.43601	0.52207	0.633196	0.950594	2.21106	0.22551
A1S_0354	48.9742	34.8245	63.1239	1.81263	0.858086	0.403591	0.782622	0.404788	0.000960448
A1S_0355	39.191	63.7249	14.657	0.230005	-2.12026	0.0304839	0.19942	4.66982	2.1058e-05
A1S_0356	7.34751	7.20389	7.49112	1.03987	0.0564053	0.468108	0.827865	0.11716	0.165656
A1S_0357	96.4224	140.391	52.4537	0.373626	-1.42033	0.0209706	0.153039	0.467081	0.0828853
A1S_0358	19.5045	24.0356	14.9734	0.622969	-0.682767	0.474327	0.830325	1.09586	1.0812
A1S_0359	2.44439	2.38998	2.4988	1.04553	0.0642348	0.368222	0.761966	0.563552	0.00856336
A1S_0361	418.819	380.238	457.401	1.20293	0.266557	0.477585	0.831595	0.118381	0.114109
A1S_0362	20.0608	19.1538	20.9677	1.0947	0.13054	0.553315	0.896442	0.511181	1.18916
A1S_0363	47.8615	83.904	11.819	0.140863	-2.82763	6.28835e-05	0.00125157	0.225393	0.0696863
A1S_0364	126.175	129.568	122.782	0.947626	-0.0776097	0.809474	1	0.163886	0.372727
A1S_0365	13.4163	24.0017	2.83104	0.117952	-3.08373	0.0129514	0.106865	0.159745	0.00123058
A1S_0366	116.137	110.33	121.945	1.10528	0.144407	1	1	0.000126981	0.289055
A1S_0367	54.3952	50.3424	58.448	1.16101	0.21538	0.916791	1	0.0925083	0.200846
A1S_0368	43.6915	40.6976	46.6854	1.14713	0.198026	0.519817	0.866243	1.09012	3.6675
A1S_0369	59.0292	70.7421	47.3164	0.668857	-0.580229	0.248186	0.671169	0.0175427	0.229077
A1S_0370	53.7085	32.3327	75.0844	2.32225	1.21552	0.387239	0.772582	0.369712	1.1475
A1S_0371	22.2777	14.3738	30.1817	2.09976	1.07023	1	1	0.128091	3.59193
A1S_0372	8.83968	6.0089	11.6705	1.9422	0.957689	0.708749	0.998083	0.239308	1.08048
A1S_0373	39.7072	39.6384	39.776	1.00347	0.00499936	1	1	0.843069	1.62021
A1S_0374	10.5652	9.62781	11.5026	1.19472	0.256677	0.734238	1	1.1793	0.736139
A1S_0375	54.6166	58.7922	50.4409	0.857953	-0.22103	0.684918	0.980716	0.131142	0.773985
A1S_0376	13.7559	13.1958	14.316	1.08489	0.117549	0.627682	0.945987	0.0137912	0.326215
A1S_0378	125.882	140.34	111.423	0.793949	-0.332881	0.473225	0.828838	0.0572015	0.00417934
A1S_0379	26.1279	32.4684	19.7873	0.609433	-0.714461	0.641916	0.954734	2.3868	3.08928
A1S_0380	42.4827	35.9685	48.9969	1.36222	0.445955	1	1	0.0130201	1.30399
A1S_0381	6.80442	4.77997	8.82886	1.84705	0.885226	0.55023	0.893183	0.596064	0.0209589
A1S_0382	18.9559	16.7638	21.1479	1.26152	0.335166	0.662765	0.967384	0.315908	0.0813704
A1S_0383	43.1734	55.2072	31.1396	0.56405	-0.826105	0.26371	0.685146	0.315793	0.0668498
A1S_0384	12.4	22.8067	1.99341	0.0874046	-3.51615	0.0154493	0.121668	0.267433	0.214986
A1S_0385	21.8661	39.5705	4.16173	0.105173	-3.24917	0.0011914	0.0151649	0.00425454	0.0192471
A1S_0386	1.51114	1.19499	1.82729	1.52912	0.612705	1	1	0.331763	1.69032
A1S_0387	9.09173	8.36495	9.81852	1.17377	0.23115	0.377773	0.768982	1.08044	0.577009
A1S_0388	24.351	25.1967	23.5053	0.932873	-0.100247	0.528195	0.871284	0.0592459	1.27242
A1S_0389	8.98883	4.81391	13.1638	2.73453	1.45129	0.907465	1	0.451394	0.260439
A1S_0390	8.33755	0	16.6751	Inf	Inf	0.90668	1	0	2.81256
A1S_0392	19.0802	22.8406	15.3198	0.670725	-0.576207	0.497515	0.848759	1.33498	0.0462853
A1S_0393	2.08175	0	4.16349	Inf	Inf	0.524388	0.869902	0	0.00628329
A1S_0394	3.23754	4.81391	1.66117	0.345078	-1.53501	0.408199	0.785168	1.08341	0.65809
A1S_0395	35.8763	25.1288	46.6237	1.85539	0.891725	0.905742	1	0.773749	0.254783
A1S_0396	11.8865	20.4506	3.32235	0.162457	-2.62187	0.116403	0.483271	2.58486	0.602944
A1S_0397	24.4299	15.5519	33.308	2.14173	1.09878	0.961099	1	0.590574	0.0286982
A1S_0398	9.24996	16.8317	1.66821	0.0991114	-3.3348	0.0247918	0.174339	1.5092	0.0760676
A1S_0399	0.166117	0	0.332235	Inf	Inf	1	1	0	0.66432
A1S_0402	46.4757	40.8334	52.1179	1.27636	0.352032	0.765103	1	0.648863	0.274566
A1S_0403	333.984	301.029	366.939	1.21895	0.285636	0.533365	0.876224	0.0132755	0.025781
A1S_0406	25.0242	32.3836	17.6648	0.545485	-0.874388	0.20412	0.627063	0.00663707	0.292087
A1S_0407	3.2393	4.81391	1.66469	0.345809	-1.53195	0.390954	0.774363	1.08308	0.0257424
A1S_0408	25.5041	24.0356	26.9726	1.12219	0.166323	1	1	0.897902	0.245345
A1S_0409	13.6653	14.3399	12.9906	0.905905	-0.142568	0.270619	0.69086	1.77173	0.00342693
A1S_0410	14.2645	13.2128	15.3162	1.1592	0.213127	0.752805	1	0.314629	0.244313
A1S_0411	15.2145	10.7549	19.674	1.8293	0.871293	0.655748	0.963947	1.01748	1.86399
A1S_0412	368.167	423.139	313.195	0.740172	-0.434068	0.147668	0.546304	0.606663	0.931966
A1S_0413	258.472	224.176	292.768	1.30597	0.385123	0.617542	0.939837	0.174364	2.53266
A1S_0414	184.018	253.881	114.155	0.449638	-1.15316	0.000688531	0.00958109	4.43263	1.06111
A1S_0415	26.6177	38.4264	14.8091	0.385388	-1.37562	0.18334	0.594362	0.720052	0.614814
A1S_0416	9.65593	0	19.3119	Inf	Inf	0.722764	1	0	0.473781
A1S_0417	51.1585	63.5043	38.8127	0.611183	-0.710325	0.151972	0.550242	0.424062	0.0346761
A1S_0419	67.4328	50.2915	84.5742	1.68168	0.749903	0.687037	0.981013	0.733135	1.12471
A1S_0420	215.561	325.166	105.955	0.325849	-1.61772	0.00032219	0.0049909	0.915313	0.139027
A1S_0422	65.3006	46.8083	83.7929	1.79013	0.840063	0.360683	0.754191	0.201052	0.200626
A1S_0424	65.3154	77.9969	52.6339	0.67482	-0.567425	0.353297	0.749082	0.255538	0.00439942
A1S_0425	4.75019	0	9.50037	Inf	Inf	1	1	0	0.617451
A1S_0426	54.9426	97.2356	12.6496	0.130092	-2.9424	9.02417e-05	0.00173306	1.10605	0.10534
A1S_0427	138.504	112.482	164.526	1.46269	0.548625	0.982605	1	3.46871	6.33278
A1S_0428	26.6611	26.3407	26.9814	1.02432	0.0346705	0.486786	0.841029	0.566714	0.00125547
A1S_0429	123.149	153.315	92.9821	0.606476	-0.721476	0.0415172	0.246068	1.93729	0.83343
A1S_0430	35.9356	45.7151	26.1561	0.572154	-0.805524	0.531593	0.875503	4.3512	0.0931218
A1S_0431	21.9139	24.0017	19.826	0.826028	-0.275737	0.464971	0.827782	0.114592	0.114366
A1S_0432	17.8068	15.6197	19.9939	1.28004	0.356191	0.836036	1	0.478933	0.203399
A1S_0433	30.8147	15.6367	45.9927	2.94133	1.55647	0.259882	0.681672	0.729283	1.08071
A1S_0434	8.61707	9.57691	7.65724	0.799552	-0.322735	0.311218	0.730549	0.342584	0.177516
A1S_0435	8.11872	9.57691	6.66054	0.695479	-0.523922	0.267536	0.686892	0.358844	0.0300975
A1S_0436	4.55743	4.77997	4.33489	0.906887	-0.141005	0.279224	0.698084	0.854212	0.37771
A1S_0437	4.85983	7.22086	2.4988	0.346053	-1.53093	0.313205	0.732596	1.41072	0.00429984
A1S_0438	66.9531	93.6336	40.2726	0.430108	-1.21723	0.119772	0.490439	0.917505	1.14345
A1S_0439	252.845	140.255	365.434	2.60549	1.38156	0.00661209	0.0644335	0.0940749	4.71858
A1S_0440	3.17583	1.19499	5.15668	4.31524	2.10944	0.800119	1	0.175558	1.05475
A1S_0441	80.7589	145.205	16.3129	0.112344	-3.154	6.64131e-07	2.07715e-05	0.742491	0.0779394
A1S_0442	42.6324	48.1221	37.1427	0.771844	-0.37362	0.927095	1	4.25958	0.000785146
A1S_0443	4.50101	0	9.00202	Inf	Inf	1	1	0	0.941652
A1S_0444	43.3035	59.9702	26.6369	0.444168	-1.17082	0.11231	0.47104	0.0139532	0.247242
A1S_0445	377.766	599.532	156	0.260204	-1.94229	5.88512e-08	2.19622e-06	0.0906711	0.399794
A1S_0446	47.3934	35.9855	58.8014	1.63403	0.708433	0.665615	0.968489	0.0148031	0.0641065
A1S_0449	266.423	303.317	229.529	0.75673	-0.402149	0.204581	0.627144	0.18573	0.0336245
A1S_0450	14.3973	16.8147	11.9798	0.712459	-0.489121	0.444567	0.816532	0.405062	0.802351
A1S_0451	55.3957	68.4709	42.3205	0.618081	-0.694133	0.388643	0.772582	1.75978	0.28001
A1S_0452	22.3415	19.1878	25.4952	1.32872	0.410038	0.813989	1	2.37935e-05	0.447566
A1S_0453	122.187	124.805	119.568	0.958036	-0.0618476	0.961768	1	0.45974	0.158866
A1S_0454	24.896	25.1627	24.6294	0.978804	-0.0309078	0.59286	0.921417	0.149666	1.2473
A1S_0455	28.9744	20.3658	37.583	1.8454	0.883933	0.804378	1	0.143447	7.72409
A1S_0456	19.2639	13.2128	25.315	1.91594	0.938055	0.906514	1	0.242546	0.00868406
A1S_0457	12.6282	4.77997	20.4764	4.2838	2.09889	1	1	0.305992	0.507589
A1S_0459	2.33004	0	4.66009	Inf	Inf	0.560269	0.899278	0	0.393592
A1S_0460	45.3638	17.9249	72.8027	4.06155	2.02203	0.234914	0.660584	0.913978	0.397171
A1S_0461	16.7479	11.9839	21.5119	1.79507	0.84404	0.775827	1	0.0431476	2.7641
A1S_0462	31.8911	52.7833	10.9989	0.208379	-2.26272	0.00453115	0.0476933	0.0650136	0.099894
A1S_0463	11.1592	13.1449	9.17342	0.697868	-0.518973	0.16171	0.557245	1.81672	1.17553
A1S_0464	2.11216	2.38998	1.83433	0.767508	-0.381747	0.32536	0.73658	0.613892	0.25739
A1S_0465	2.11216	2.38998	1.83433	0.767508	-0.381747	0.32536	0.73658	0.613892	0.25739
A1S_0466	0.417054	0	0.834107	Inf	Inf	1	1	0	0.520053
A1S_0467	17.4912	31.1546	3.82774	0.122863	-3.02488	0.00434263	0.0462939	0.247472	0.0482044
A1S_0468	12.775	7.22086	18.3292	2.53837	1.3439	0.935644	1	0.61748	0.340373
A1S_0469	209.086	192.886	225.287	1.16798	0.224014	1	1	1.27004	0.840068
A1S_0470	124.909	138.925	110.893	0.798224	-0.325135	0.244727	0.667512	1.99546	0.468936
A1S_0472	415.989	525.46	306.518	0.583334	-0.777607	0.0335251	0.212541	0.600943	0.257892
A1S_0473	24.4395	35.9007	12.9783	0.361505	-1.46791	0.0538212	0.290715	1.71438	0.562069
A1S_0474	112.468	133.204	91.7313	0.688652	-0.538152	0.408855	0.785564	0.524731	0.820533
A1S_0476	84.6779	58.8092	110.547	1.87975	0.910542	0.19972	0.62144	0.230052	1.38687
A1S_0478	6.32535	5.99193	6.65877	1.11129	0.152236	0.42497	0.797461	0.0346472	0.153801
A1S_0479	0.498352	0	0.996704	Inf	Inf	1	1	0	1.62849
A1S_0480	369.609	505.162	234.057	0.46333	-1.10989	0.0046407	0.0486818	1.39153	0.207779
A1S_0481	111.661	136.535	86.7865	0.635638	-0.653723	0.0753321	0.361154	1.97461	0.0566598
A1S_0482	90.3494	147.357	33.3414	0.226262	-2.14393	9.48974e-06	0.000230847	1.50605	0.64293
A1S_0483	355.965	230.168	481.761	2.09308	1.06563	0.0150471	0.119385	0.144364	0.638018
A1S_0484	108.464	49.1983	167.729	3.40924	1.76945	0.0100544	0.0894814	0.0796646	0.0211401
A1S_0485	90.0539	19.1878	160.92	8.3866	3.06809	0.000275467	0.00443448	6.80498e-06	0.382939
A1S_0486	34.6941	11.9669	57.4214	4.79835	2.26254	0.193492	0.610987	0.200814	2.79675
A1S_0490	32.9779	50.4612	15.4947	0.307061	-1.7034	0.063886	0.321868	1.85013	0.0584657
A1S_0491	5.72817	4.77997	6.67638	1.39674	0.482064	0.348776	0.746709	0.702787	2.76198
A1S_0492	27.6625	19.1878	36.1372	1.88335	0.9133	0.817222	1	1.99327e-05	0.070333
A1S_0493	266.253	164.325	368.181	2.24057	1.16387	0.00862412	0.0780209	0.0306594	0.791967
A1S_0494	5.33625	7.16995	3.50255	0.488503	-1.03356	0.148989	0.54746	1.31429	0.414435
A1S_0495	29.7622	56.3683	3.15623	0.055993	-4.15861	2.10315e-05	0.000454392	0.0051492	0.207177
A1S_0496	31.8118	57.6311	5.99255	0.103981	-3.26561	0.000440392	0.00654411	0.942613	0.0326154
A1S_0497	23.0668	22.8067	23.3268	1.02281	0.032535	0.668542	0.96974	0.174372	0.246606
A1S_0498	165.45	65.9621	264.939	4.01653	2.00595	0.000484711	0.00713808	0.0014426	0.703272
A1S_0499	258.322	358.575	158.068	0.440822	-1.18173	0.00302866	0.0338303	0.0018699	0.00586052
A1S_0500	77.8572	76.7001	79.0142	1.03017	0.0428837	0.588536	0.919046	0.250651	3.30524
A1S_0501	69.0281	81.4461	56.6101	0.695062	-0.524785	0.215501	0.643953	1.08422	0.325247
A1S_0504	55.1021	51.5883	58.6159	1.13622	0.184248	1	1	0.0704593	0.160594
A1S_0505	152.071	145.222	158.92	1.09432	0.130037	0.750538	1	0.675178	0.193841
A1S_0507	12.4632	15.6028	9.32369	0.597566	-0.742829	0.298952	0.718597	0.118552	0.0768614
A1S_0508	15.2159	22.7727	7.659	0.336323	-1.57208	0.090196	0.414851	0.0788006	0.0369934
A1S_0509	0.747528	0	1.49506	Inf	Inf	1	1	0	2.15869
A1S_0510	1.24764	0	2.49528	Inf	Inf	1	1	0	0.667483
A1S_0511	4.33841	0	8.67683	Inf	Inf	1	1	0	3.89716
A1S_0512	12.7203	11.9499	13.4907	1.12894	0.174965	0.389	0.772823	1.41234	0.000692227
A1S_0513	1.5834	0	3.16679	Inf	Inf	0.724114	1	0	0.259138
A1S_0514	4.74138	0	9.48277	Inf	Inf	1	1	0	1.66453
A1S_0515	5.98902	0	11.978	Inf	Inf	1	1	0	2.09555
A1S_0516	1.74863	0	3.49726	Inf	Inf	0.72179	1	0	0.00799484
A1S_0517	1.66557	0	3.33115	Inf	Inf	0.722601	1	0	2.66116e-05
A1S_0518	4.68962	2.38998	6.98925	2.92439	1.54814	0.677311	0.974711	0.30458	0.596734
A1S_0519	34.788	43.2573	26.3187	0.608423	-0.716855	0.437766	0.809473	1.58251	0.0166216
A1S_0520	30.0218	36.0364	24.0071	0.666191	-0.585992	0.381418	0.77098	0.927639	1.29075
A1S_0521	6.74799	0	13.496	Inf	Inf	1	1	0	0.228026
A1S_0522	5.40321	0	10.8064	Inf	Inf	1	1	0	4.67146
A1S_0523	3.91784	0	7.83568	Inf	Inf	1	1	0	0.984652
A1S_0524	25.7795	31.1037	20.4553	0.657648	-0.604612	0.243247	0.667512	1.76864	2.78091
A1S_0525	23.8385	19.2217	28.4553	1.48038	0.565965	0.878836	1	0.45694	1.88163
A1S_0526	37.9833	7.16995	68.7966	9.59512	3.2623	0.0572189	0.301616	0.197182	0.116672
A1S_0527	4.10878	7.22086	0.996704	0.138031	-2.85693	0.239622	0.665539	1.55491	0.194052
A1S_0528	284.196	468.43	99.9626	0.213399	-2.22837	1.00832e-10	5.4284e-09	4.44678	0.126183
A1S_0529	79.6618	84.0397	75.2839	0.895814	-0.15873	0.828659	1	0.852631	0.000203065
A1S_0530	99.2149	110.482	87.9476	0.796033	-0.329099	0.732985	1	1.76791	0.0195276
A1S_0531	13.8449	7.18692	20.5028	2.8528	1.51238	0.939813	1	0.0615349	1.28394
A1S_0532	17.8501	9.55994	26.1403	2.73436	1.4512	1	1	0.716507	0.297924
A1S_0533	281.311	150.036	412.586	2.74991	1.45939	0.000284224	0.00453103	0.524098	2.59865
A1S_0534	59.1609	38.4094	79.9123	2.08054	1.05696	0.251919	0.673699	0.180932	1.17381
A1S_0535	43.9172	54.0122	33.8222	0.626194	-0.675317	0.308882	0.729071	0.37999	0.200632
A1S_0536	25.8264	19.1878	32.465	1.69197	0.758702	0.923044	1	2.11166e-05	0.461076
A1S_0537	2.33004	0	4.66009	Inf	Inf	0.560269	0.899278	0	0.393592
A1S_0538	6.38824	4.77997	7.99651	1.67292	0.74237	0.439412	0.81069	0.634132	0.0393558
A1S_0539	35.4065	46.8253	23.9878	0.512283	-0.964988	0.22469	0.652128	0.644141	0.0283534
A1S_0540	135.815	214.854	56.7763	0.264255	-1.92	0.0007452	0.0102395	1.73437	0.15335
A1S_0541	133.097	181.106	85.0884	0.469827	-1.0898	0.0354789	0.221507	0.0278034	0.191487
A1S_0542	139.504	75.4203	203.587	2.69937	1.43262	0.0743761	0.359722	1.08717	0.994779
A1S_0543	237.642	121.288	353.996	2.91863	1.54529	0.000283788	0.00453103	1.00327	0.662256
A1S_0545	315.038	108.007	522.068	4.83363	2.27311	4.39402e-08	1.69764e-06	0.167742	0.812398
A1S_0546	15.4332	7.20389	23.6626	3.2847	1.71576	0.840861	1	0.0573835	0.563095
A1S_0547	0	0	0	NA	NA	NA	NA	NA	NA
A1S_0548	0.999344	0	1.99869	Inf	Inf	1	1	0	1.84516e-05
A1S_0549	27.8353	34.8584	20.8122	0.597049	-0.744078	0.499072	0.848759	1.81712	0.143972
A1S_0550	161.067	103.194	218.94	2.12164	1.08518	0.0515909	0.282846	0.19335	2.00353
A1S_0551	27.4148	22.8576	31.972	1.39875	0.484136	0.728546	1	1.72672	0.114024
A1S_0552	21.0234	1.19499	40.8519	34.1859	5.09533	0.11152	0.468927	0.0119424	5.72701
A1S_0553	17.2989	9.59388	25.0039	2.60623	1.38196	0.948696	1	9.29998e-06	1.572
A1S_0555	5.23446	5.97496	4.49397	0.752134	-0.410939	0.267391	0.686892	1.04077	0.156201
A1S_0556	16.9327	2.38998	31.4754	13.1697	3.71915	0.3607	0.754191	0.0598929	0.0493431
A1S_0557	7.10624	2.38998	11.8225	4.94668	2.30646	0.776248	1	0.181755	0.0857922
A1S_0558	744.239	885.984	602.493	0.680028	-0.556335	0.0435823	0.252424	0.417679	2.84491
A1S_0559	13.9727	9.61085	18.3345	1.90769	0.931827	0.936695	1	0.230817	0.870938
A1S_0560	7.81514	11.9669	3.66338	0.306126	-1.7078	0.0994876	0.438547	0.730624	0.00870916
A1S_0561	14.0019	13.1789	14.8249	1.1249	0.1698	0.463285	0.827782	0.11046	0.0105513
A1S_0562	36.6326	40.7825	32.4827	0.796486	-0.328279	0.463482	0.827782	0.0173679	0.0333744
A1S_0563	32.0894	46.7065	17.4722	0.374086	-1.41856	0.0503369	0.277826	0.878663	0.629921
A1S_0564	12.5276	16.7299	8.32523	0.497626	-1.00687	0.121296	0.493361	2.39138	0.0436986
A1S_0565	3.22321	4.77997	1.66645	0.348633	-1.52022	0.16248	0.558804	1.07693	0.027283
A1S_0566	33.6128	49.0626	18.1631	0.370203	-1.43361	0.016961	0.13199	2.33329	0.165134
A1S_0567	7.50018	7.16995	7.8304	1.09211	0.127122	0.326923	0.73694	1.0098	0.0535133
A1S_0568	58.9091	74.3101	43.508	0.585492	-0.772278	0.103222	0.445222	0.21142	1.52143
A1S_0569	18.2077	25.0948	11.3206	0.451114	-1.14844	0.0748465	0.360934	3.38588	0.118781
A1S_0570	732.806	1254.48	211.137	0.168307	-2.57084	3.05003e-18	3.33876e-16	0.0559415	0.131387
A1S_0571	19.0949	2.38998	35.7997	14.9791	3.90488	0.243485	0.667512	0.0517441	0.301303
A1S_0572	20.2796	14.3908	26.1684	1.81841	0.862679	0.951917	1	1.6008e-05	1.20303
A1S_0573	27.5586	45.6133	9.50389	0.208358	-2.26287	0.00768772	0.0715197	0.453662	0.313613
A1S_0574	42.5985	27.5866	57.6104	2.08834	1.06236	0.454248	0.823741	0.00458471	0.471092
A1S_0575	39.6976	33.6125	45.7826	1.36207	0.445801	0.812535	1	0.256316	0.676783
A1S_0576	12.0027	0	24.0054	Inf	Inf	0.377058	0.768982	0	2.25142
A1S_0579	296.075	381.484	210.666	0.552229	-0.856661	0.0416283	0.246068	0.378295	0.100111
A1S_0580	0.664469	0	1.32894	Inf	Inf	1	1	0	1.98938
A1S_0582	1.61029	2.38998	0.830587	0.347528	-1.5248	0.240618	0.665539	0.663526	0.432795
A1S_0583	62.2269	50.2406	74.2133	1.47716	0.562825	0.97637	1	2.18065	4.75721
A1S_0584	15.3393	12.0348	18.6439	1.54917	0.631493	1	1	1.21562	0.493135
A1S_0585	42.6772	20.3997	64.9547	3.1841	1.67089	0.189778	0.604493	0.0394392	0.0066364
A1S_0586	13.5743	5.99193	21.1567	3.53087	1.82003	1	1	0.0162534	0.0806274
A1S_0588	97.1631	103.177	91.1496	0.883433	-0.178808	0.605958	0.932068	0.147977	1.07268
A1S_0589	31.0484	17.9419	44.1549	2.461	1.29924	0.797131	1	0.68781	0.616968
A1S_0590	25.7647	16.7299	34.7995	2.08008	1.05664	1	1	1.33986	0.291013
A1S_0591	48.3991	86.4637	10.3345	0.119524	-3.06463	3.58391e-05	0.00075446	1.85216	0.10431
A1S_0592	394.906	513.527	276.286	0.538016	-0.894279	0.0255027	0.177063	1.05841	0.0889682
A1S_0593	258.727	421.139	96.3151	0.228701	-2.12846	1.67806e-07	5.98994e-06	1.04152	0.356306
A1S_0594	24.1404	22.8067	25.474	1.11696	0.159572	0.825341	1	0.168363	0.237458
A1S_0595	0	0	0	NA	NA	NA	NA	NA	NA
A1S_0596	14.7774	21.5777	7.97715	0.369694	-1.4356	0.157036	0.555916	0.0360248	1.7393
A1S_0598	3.19544	2.38998	4.0009	1.67403	0.743323	0.435365	0.808222	0.456668	0.340113
A1S_0599	2.28676	2.40695	2.16657	0.900128	-0.151798	1	1	0.592129	0.0817918
A1S_0600	16.7996	15.6197	17.9794	1.15107	0.202974	0.834466	1	0.502443	0.320335
A1S_0606	257.504	320.03	194.978	0.609247	-0.7149	0.047077	0.265637	0.669601	0.583147
A1S_0607	114.173	77.946	150.4	1.92954	0.948258	0.192336	0.609093	0.000798429	3.16667e-05
A1S_0608	119.131	76.6831	161.579	2.1071	1.07526	0.197008	0.618522	0.324958	0.156882
A1S_0609	14.4949	8.36495	20.625	2.46564	1.30196	0.897118	1	0.698575	3.60214
A1S_0610	40.0869	26.3577	53.8161	2.04176	1.02981	0.645851	0.958414	0.146346	0.525098
A1S_0611	45.4683	64.835	26.1015	0.402584	-1.31264	0.178742	0.589348	0.913016	3.65542
A1S_0612	113.759	140.51	87.0072	0.619225	-0.691464	0.275512	0.69385	2.50561	2.02614
A1S_0613	66.6502	88.8027	44.4977	0.501084	-0.996875	0.10342	0.445222	0.385791	0.72066
A1S_0614	18.1169	9.55994	26.6738	2.79017	1.48035	0.950979	1	0.706246	2.19902
A1S_0615	23.4391	20.3827	26.4954	1.29989	0.378393	0.774424	1	0.00617707	0.491168
A1S_0616	46.3589	47.9354	44.7824	0.934223	-0.0981617	0.583234	0.915117	0.190316	0.642573
A1S_0617	11.3008	3.58498	19.0166	5.30452	2.40722	0.92806	1	0.208642	4.83938
A1S_0618	7.8456	1.19499	14.4962	12.1308	3.6006	0.900406	1	0.0454646	0.277843
A1S_0619	99.0687	114.033	84.104	0.737539	-0.439209	0.527632	0.871164	0.850756	0.0269566
A1S_0620	76.0427	75.4372	76.6481	1.01605	0.022973	0.491449	0.844542	1.32598	0.798883
A1S_0621	37.2576	27.5188	46.9965	1.7078	0.772137	0.966878	1	0.973223	1.30491
A1S_0622	40.8415	20.3827	61.3002	3.00745	1.58854	0.282607	0.701923	0.00386771	0.0817393
A1S_0623	15.9303	21.5438	10.3169	0.478879	-1.06227	0.142219	0.539194	0.901807	0.465626
A1S_0624	4.63521	4.77997	4.49045	0.93943	-0.0901417	0.327124	0.73694	0.842852	0.80944
A1S_0625	2.05015	3.60195	0.498352	0.138356	-2.85354	0.315775	0.732901	0.108548	0.125618
A1S_0626	5.56878	4.79694	6.34062	1.32181	0.402511	0.434644	0.808222	9.06995e-06	1.89987
A1S_0627	30.6894	31.2395	30.1394	0.964785	-0.0517199	0.880208	1	0.96508	0.119781
A1S_0628	22.6939	27.5357	17.852	0.648322	-0.625219	0.12658	0.505704	0.758026	3.07427
A1S_0629	24.9978	26.3577	23.6379	0.896814	-0.15712	0.46893	0.828146	0.211783	0.486068
A1S_0630	11.2288	9.62781	12.8298	1.33257	0.414214	0.762771	1	1.11822	0.158361
A1S_0631	9.42951	14.3738	4.48517	0.312037	-1.68021	0.142594	0.539194	0.254509	1.34683
A1S_0632	17.6591	19.1538	16.1644	0.843927	-0.244809	0.324073	0.73658	0.564389	0.301165
A1S_0633	156.962	270.985	42.9392	0.158456	-2.65784	4.01362e-08	1.58804e-06	0.0581409	0.358479
A1S_0634	22.1926	26.3916	17.9935	0.681787	-0.552607	0.329309	0.739101	0.0284118	0.0984053
A1S_0635	6.64648	9.62781	3.66514	0.380683	-1.39334	0.296546	0.717334	1.68803	0.0114881
A1S_0636	5.47077	9.61085	1.3307	0.138458	-2.85248	0.120832	0.493361	0.48032	0.0601994
A1S_0637	7.45921	10.7549	4.16349	0.387124	-1.36913	0.113014	0.472596	1.81912	0.00206547
A1S_0638	14.4271	19.1878	9.66649	0.503784	-0.989122	0.175907	0.584956	3.3221e-05	0.216803
A1S_0639	32.2702	34.7226	29.8177	0.85874	-0.219706	0.36079	0.754191	0.748431	0.0377819
A1S_0640	5.02625	2.38998	7.66252	3.2061	1.68082	0.686587	0.981013	0.280503	0.0127387
A1S_0641	1.83609	0	3.67218	Inf	Inf	0.728591	1	0	2.74833
A1S_0642	8.43959	7.20389	9.67529	1.34306	0.425529	0.484634	0.838535	0.103809	2.02455
A1S_0643	3.8339	0	7.6678	Inf	Inf	1	1	0	0.686726
A1S_0644	0.915405	0	1.83081	Inf	Inf	1	1	0	0.181571
A1S_0645	25.6842	48.0373	3.33115	0.0693451	-3.85006	0.00014472	0.00262576	1.16698	1.88481e-06
A1S_0646	19.9839	19.1538	20.814	1.08667	0.119919	0.495181	0.847848	0.512734	0.110504
A1S_0647	9.23795	16.8147	1.66117	0.0987927	-3.33945	0.0425085	0.248812	0.547661	0.208698
A1S_0648	0	0	0	NA	NA	NA	NA	NA	NA
A1S_0649	29.4886	44.4862	14.4909	0.32574	-1.61821	0.125044	0.50294	3.1585	0.000787708
A1S_0650	15.1854	22.7049	7.66604	0.337639	-1.56645	0.0346814	0.218249	3.29345	0.109866
A1S_0651	34.0322	49.2492	18.8153	0.382042	-1.3882	0.141339	0.538464	1.37129	0.0703772
A1S_0652	0.0830587	0	0.166117	Inf	Inf	1	1	0	0.33216
A1S_0653	51.1099	75.4203	26.7995	0.355335	-1.49275	0.0118798	0.100291	2.27307	0.364442
A1S_0654	59.5468	104.592	14.5015	0.138648	-2.8505	0.000164151	0.00291391	7.07209	0.153983
A1S_0655	14.4291	25.1967	3.66162	0.145322	-2.78268	0.0208274	0.152333	0.0847706	0.043277
A1S_0656	5.39594	4.77997	6.01191	1.25773	0.330822	0.304368	0.726174	0.74165	3.79448
A1S_0657	4.1503	5.97496	2.32564	0.389231	-1.3613	0.183045	0.593991	1.22154	0.925411
A1S_0658	47.2576	82.8448	11.6705	0.140871	-2.82755	9.65552e-05	0.00180163	1.29769	0.221188
A1S_0659	5.02801	2.38998	7.66604	3.20757	1.68148	0.682396	0.979026	0.280385	0.289815
A1S_0660	26.4402	50.3763	2.50408	0.0497075	-4.33039	9.41104e-07	2.8354e-05	0.0198269	0.112359
A1S_0661	490.301	874.458	106.144	0.121383	-3.04236	2.15909e-21	2.95435e-19	0.54956	0.166135
A1S_0662	45.4197	82.6751	8.16439	0.0987528	-3.34003	1.02472e-06	3.05927e-05	0.690029	0.017536
A1S_0663	128.948	220.71	37.1867	0.168487	-2.56929	4.20221e-08	1.64286e-06	0.135798	0.895173
A1S_0664	21.2982	38.4434	4.15293	0.108027	-3.21053	0.0101286	0.0896712	1.46048	0.50519
A1S_0665	73.2686	117.686	28.851	0.245152	-2.02825	0.00118944	0.0151649	2.32435	1.24524
A1S_0666	58.374	110.414	6.33358	0.0573619	-4.12376	1.48633e-09	6.97301e-08	0.764693	0.0262333
A1S_0667	4.17079	6.0089	2.33268	0.388205	-1.36511	0.298573	0.718597	0.4449	0.0195829
A1S_0669	235.763	342.803	128.723	0.375502	-1.41311	3.8622e-05	0.000806193	0.804833	3.80686
A1S_0670	703.59	1280.44	126.737	0.0989793	-3.33673	1.16554e-31	2.39228e-29	0.709557	0.0061951
A1S_0671	689.634	1275.31	103.962	0.081519	-3.61672	3.47949e-39	1.26963e-36	3.03737	0.0425768
A1S_0672	60.4362	101.863	19.0095	0.186619	-2.42183	1.96258e-05	0.0004371	0.527111	0.589819
A1S_0673	3.13751	4.77997	1.49506	0.312775	-1.6768	0.171929	0.576959	1.09258	0.563368
A1S_0674	15.3618	22.7218	8.0018	0.352164	-1.50568	0.0414056	0.246068	2.03236	0.274086
A1S_0675	1629.91	2971.16	288.656	0.0971526	-3.3636	1.39683e-52	6.55313e-50	6.59058	0.0026162
A1S_0676	2.57307	4.81391	0.332235	0.0690156	-3.85693	0.317843	0.732901	1.20527	0.0425546
A1S_0677	0.166117	0	0.332235	Inf	Inf	1	1	0	0.66432
A1S_0682	26.797	25.1457	28.4483	1.13134	0.178029	0.699161	0.989172	0.464825	2.77441
A1S_0683	293.635	409.189	178.081	0.435205	-1.20023	0.00444474	0.0470856	1.38645	0.147314
A1S_0684	13.0254	2.38998	23.6608	9.89999	3.30743	0.723439	1	0.0831246	0.457735
A1S_0685	144.732	151.265	138.2	0.913627	-0.130323	1	1	1.35668	0.603393
A1S_0686	54.0239	90.0826	17.9653	0.199432	-2.32603	0.00674189	0.0647148	2.36541	0.714498
A1S_0687	101.527	86.3109	116.744	1.3526	0.435733	0.710123	0.998734	0.085972	0.0740862
A1S_0688	30.9144	26.3577	35.471	1.34575	0.428415	0.890458	1	0.180183	0.0647367
A1S_0689	8.47263	4.77997	12.1653	2.54506	1.3477	0.629947	0.948096	0.475339	0.370569
A1S_0690	75.304	116.118	34.4901	0.297027	-1.75133	0.000380068	0.00572543	3.70547	0.14843
A1S_0691	4.21583	3.60195	4.82972	1.34087	0.423164	0.499515	0.849073	0.0700627	0.00328851
A1S_0692	7.51626	8.36495	6.66758	0.797085	-0.327194	0.236375	0.663481	1.26516	0.31141
A1S_0693	13.0876	21.5099	4.66537	0.216894	-2.20494	0.0151441	0.119551	3.35266	0.0219839
A1S_0694	9.78605	9.57691	9.9952	1.04368	0.0616762	0.366802	0.759986	0.308824	0.0262791
A1S_0695	68.2725	71.9032	64.6419	0.899013	-0.153586	0.47667	0.831402	0.281855	0.290707
A1S_0696	32.7732	40.7315	24.8148	0.609229	-0.714943	0.188542	0.601721	0.407085	0.00915473
A1S_0697	35.4436	49.0626	21.8247	0.444835	-1.16866	0.0360858	0.224868	2.2567	0.0729838
A1S_0698	20.8678	15.5688	26.1667	1.68071	0.749069	0.812894	1	0.207308	0.969881
A1S_0699	17.3634	16.7299	17.997	1.07574	0.105328	0.351919	0.748027	1.86589	0.330031
A1S_0700	1.24588	0	2.49176	Inf	Inf	1	1	0	3.08922
A1S_0701	35.4125	28.8156	42.0094	1.45787	0.543865	0.890903	1	0.293269	2.55798
A1S_0702	5.47196	4.77997	6.16394	1.28954	0.366852	0.370175	0.763	0.732486	0.0274036
A1S_0703	27.1562	25.1627	29.1497	1.15845	0.212196	0.640282	0.953167	0.140085	0.0146402
A1S_0704	39.3883	58.6395	20.1372	0.343406	-1.54201	0.0164958	0.128981	2.62073	0.502052
A1S_0705	40.9999	33.5277	48.4722	1.44574	0.531805	0.937308	1	0.540401	0.0288825
A1S_0706	16.3229	7.16995	25.4758	3.55313	1.82909	0.952215	1	0.474337	0.208586
A1S_0707	42.3805	55.1393	29.6217	0.537215	-0.896428	0.186298	0.599805	0.105495	1.08054
A1S_0708	11.718	16.7808	6.65525	0.396599	-1.33425	0.162924	0.559083	0.0489105	0.355795
A1S_0709	23.9766	29.9597	17.9935	0.60059	-0.735547	0.218788	0.64905	0.14222	0.0919439
A1S_0710	6.3432	7.18692	5.49947	0.765206	-0.38608	0.295943	0.716724	0.126673	0.130371
A1S_0711	3.91313	5.99193	1.83433	0.306134	-1.70777	0.177814	0.587465	0.049083	0.133555
A1S_0713	41.8708	41.9265	41.8151	0.997343	-0.00383824	0.549814	0.893183	0.411596	0.144568
A1S_0718	5.43098	2.38998	8.47198	3.54479	1.8257	0.717101	1	0.255276	6.64108
A1S_0719	11.556	15.6367	7.47528	0.478059	-1.06474	0.395258	0.776531	1.64491	2.81614
A1S_0720	2.19522	2.38998	2.00045	0.837013	-0.256677	0.337048	0.745838	0.60137	0.154526
A1S_0721	113.698	213.574	13.8229	0.064722	-3.9496	3.33388e-13	2.48828e-11	0.656674	0.000823082
A1S_0722	36.3687	72.0729	0.664469	0.00921941	-6.76111	1.58074e-10	8.11116e-09	2.36943	0.00750253
A1S_0723	11.3583	13.2128	9.50389	0.719295	-0.475345	0.3403	0.746709	0.377803	0.724029
A1S_0724	17.0681	26.4595	7.6766	0.290126	-1.78525	0.085057	0.396209	2.56827	1.11587
A1S_0725	2.19698	2.38998	2.00397	0.838486	-0.254141	0.331197	0.740906	0.601104	1.37426
A1S_0726	1.41552	0	2.83104	Inf	Inf	0.729529	1	0	0.0106899
A1S_0727	0.66799	0	1.33598	Inf	Inf	1	1	0	1.99668
A1S_0728	12.1114	19.2217	5.00112	0.260181	-1.94241	0.0922391	0.41927	0.757389	0.144417
A1S_0729	10.5752	4.79694	16.3534	3.40914	1.76941	0.835765	1	4.70019e-06	6.03404
A1S_0730	4.42323	0	8.84646	Inf	Inf	1	1	0	5.43165
A1S_0731	22.4657	10.8228	34.1086	3.15155	1.65606	0.376683	0.768982	0.43261	3.51688
A1S_0732	3.47823	4.79694	2.15952	0.450188	-1.1514	0.305616	0.726174	1.29575e-05	0.974148
A1S_0733	1.36111	2.38998	0.332235	0.139011	-2.84673	0.224266	0.652128	0.663526	0.104506
A1S_0734	0	0	0	NA	NA	NA	NA	NA	NA
A1S_0735	0.0830587	0	0.166117	Inf	Inf	1	1	0	0.33216
A1S_0736	29.7903	57.5802	2.00045	0.0347419	-4.84718	1.0828e-07	3.95103e-06	0.0650415	0.00948223
A1S_0737	71.2276	130.797	11.6581	0.0891314	-3.48792	5.64415e-08	2.14176e-06	0.57352	0.000646161
A1S_0738	35.8768	50.2575	21.496	0.427717	-1.22527	0.0277776	0.188865	2.39647	0.221128
A1S_0739	3.77655	7.22086	0.332235	0.0460104	-4.4419	0.151775	0.550242	1.62257	0.0256456
A1S_0740	4.44102	7.22086	1.66117	0.230052	-2.11997	0.299701	0.718597	1.48945	0.464738
A1S_0741	0	0	0	NA	NA	NA	NA	NA	NA
A1S_0742	153.941	182.284	125.597	0.689022	-0.537378	0.2138	0.641659	0.000237523	0.0635303
A1S_0743	0	0	0	NA	NA	NA	NA	NA	NA
A1S_0744	1.33246	0	2.66492	Inf	Inf	1	1	0	2.26294e-05
A1S_0745	31.4214	55.1733	7.66956	0.139009	-2.84675	0.000333796	0.00512237	0.0173682	0.170959
A1S_0746	244.421	198.793	290.05	1.45906	0.545035	0.638426	0.952869	2.40512	0.937007
A1S_0747	962.027	1035.44	888.61	0.858194	-0.220625	0.160471	0.555916	2.49171	0.0287707
A1S_0748	240.473	64.5975	416.349	6.44529	2.68825	1.85028e-06	5.33009e-05	1.00738	0.263366
A1S_0749	128.33	129.568	127.093	0.980893	-0.0278328	0.906407	1	0.161897	0.0405041
A1S_0750	106.342	51.6731	161.01	3.11594	1.63967	0.00592387	0.0590433	0.994725	1.12354
A1S_0751	10.352	14.3738	6.33006	0.440387	-1.18315	0.150146	0.549086	0.238788	0.00706457
A1S_0752	298.309	323.615	273.004	0.843607	-0.245358	0.29748	0.718326	0.693157	0.043293
A1S_0753	188.994	160.621	217.368	1.35329	0.436475	0.58736	0.918082	0.226165	0.0313869
A1S_0754	760.459	582.819	938.099	1.60959	0.686691	0.0288685	0.193849	1.12283e-05	0.103643
A1S_0755	147.553	88.5652	206.54	2.33207	1.22161	0.147888	0.546304	1.83815	0.0322761
A1S_0756	393.102	265.145	521.059	1.96518	0.974663	0.00626553	0.0614209	0.262544	0.7811
A1S_0757	1157.14	732.872	1581.41	2.15782	1.10958	2.03733e-05	0.000448356	0.102496	0.860878
A1S_0758	379.834	344.422	415.246	1.20563	0.26979	0.339298	0.746709	1.10653	0.0440261
A1S_0759	185.854	174.139	197.57	1.13455	0.182119	0.457557	0.827241	2.57736	0.276595
A1S_0760	121.999	102.1	141.898	1.38979	0.474867	0.273175	0.691498	1.82894	0.0249523
A1S_0761	139.674	130.95	148.398	1.13324	0.180455	0.440673	0.811649	3.03336	0.00505411
A1S_0762	527.679	303.368	751.991	2.47881	1.30964	0.000259466	0.00423924	0.0159939	1.38744
A1S_0763	598.587	339.744	857.43	2.52375	1.33557	4.84906e-06	0.000128422	1.53236	5.36679e-05
A1S_0764	785.588	550.419	1020.76	1.85451	0.891036	0.00482136	0.0497904	0.00401272	2.38934
A1S_0765	61.3579	54.0801	68.6357	1.26915	0.343862	0.566932	0.904228	1.78193	0.208056
A1S_0766	4.66889	0	9.33778	Inf	Inf	1	1	0	1.59977
A1S_0767	5.36289	2.38998	8.33579	3.4878	1.80232	0.694159	0.987276	0.259263	0.857348
A1S_0768	33.6266	23.9677	43.2856	1.80599	0.852793	0.806627	1	0.0764384	0.693105
A1S_0769	18.5047	13.1789	23.8305	1.80824	0.854583	0.850172	1	0.0868818	0.608064
A1S_0770	13.2187	15.6028	10.8346	0.694402	-0.526158	0.304535	0.726174	0.113459	0.420587
A1S_0771	1081.53	1011.01	1152.05	1.1395	0.1884	0.50824	0.85878	0.0216627	0.0128468
A1S_0772	19.1454	22.8067	15.4841	0.678929	-0.558667	0.41928	0.792194	0.200384	0.124481
A1S_0773	1.1681	0	2.3362	Inf	Inf	1	1	0	1.5109
A1S_0774	32.8982	29.9597	35.8367	1.19616	0.258416	0.661801	0.967384	0.113038	1.50148
A1S_0775	9.34619	8.36495	10.3274	1.23461	0.304054	0.369538	0.763	1.05475	0.00732719
A1S_0776	20.2541	24.0186	16.4896	0.686535	-0.542595	0.422565	0.796157	0.476985	0.0011444
A1S_0777	17.3872	4.77997	29.9944	6.27502	2.64962	0.648356	0.958414	0.213285	0.72014
A1S_0779	455.626	646.29	264.962	0.409973	-1.2864	8.99176e-05	0.00173306	0.101769	0.0664108
A1S_0780	48.6915	32.3666	65.0164	2.00875	1.0063	0.585217	0.916527	0.0284065	4.37122
A1S_0781	4.02603	2.38998	5.66207	2.36908	1.24433	0.647784	0.958414	0.362054	0.0138054
A1S_0782	18.9053	28.8156	8.99498	0.312157	-1.67966	0.0890784	0.410862	0.460249	0.0039053
A1S_0783	22.6303	29.9427	15.318	0.511577	-0.966976	0.157892	0.555916	0.487244	0.0914267
A1S_0785	49.28	76.751	21.8089	0.284151	-1.81527	0.0109236	0.0936636	0.000124703	0.149283
A1S_0786	115.934	163.062	68.8054	0.421958	-1.24483	0.0104158	0.0907306	0.0585762	0.15119
A1S_0787	31.3191	50.3085	12.3296	0.245081	-2.02867	0.00492438	0.0505364	0.747649	0.0520189
A1S_0788	37.9305	49.2153	26.6457	0.54141	-0.885206	0.262362	0.684895	0.433809	0.0212942
A1S_0789	10.4063	7.16995	13.6427	1.90277	0.928098	0.589305	0.919354	0.747977	1.50281
A1S_0790	35.7254	37.1126	34.3381	0.92524	-0.1121	0.347901	0.746709	0.904243	1.45689
A1S_0793	19.0415	29.9257	8.15735	0.272587	-1.87521	0.0289238	0.193849	1.14605	0.0673358
A1S_0794	10.8612	2.40695	19.3154	8.02482	3.00447	0.804389	1	0.106302	0.153972
A1S_0795	5.10027	1.19499	9.00554	7.53607	2.91381	0.829095	1	0.0869613	1.79149
A1S_0796	5.97031	4.77997	7.16065	1.49805	0.583089	0.418974	0.792194	0.676339	0.0210915
A1S_0797	82.0914	23.9847	140.198	5.84532	2.54728	0.00287113	0.0324013	1.13157e-05	1.08878
A1S_0798	149.154	125.915	172.393	1.36911	0.453243	0.524876	0.870113	0.00037628	0.0151281
A1S_0799	45.4158	21.5438	69.2879	3.21614	1.68533	0.287261	0.707171	0.389075	0.000302023
A1S_0800	163.763	185.97	141.555	0.761171	-0.393708	0.464153	0.827782	0.36264	0.0896506
A1S_0801	113.897	208.506	19.289	0.0925106	-3.43424	1.45921e-10	7.6064e-09	1.30831	0.540218
A1S_0802	106.244	194.166	18.3222	0.0943637	-3.40562	3.75822e-11	2.16526e-09	0.651509	0.000605137
A1S_0803	24.758	42.0284	7.4876	0.178156	-2.48879	0.0178949	0.136986	0.845629	0.190012
A1S_0804	2.82225	4.81391	0.830587	0.172539	-2.53501	0.34705	0.746709	1.15977	0.2163
A1S_0805	2.7579	1.19499	4.32081	3.61576	1.8543	1	1	0.211728	2.75409
A1S_0806	12.1451	5.97496	18.3152	3.06532	1.61604	0.875819	1	0.471224	0.198787
A1S_0807	11.5537	10.7549	12.3525	1.14855	0.199809	0.26663	0.686068	1.29849	4.81688
A1S_0808	8.81743	5.97496	11.6599	1.95146	0.964554	0.569609	0.905634	0.655429	0.00754026
A1S_0809	3.27322	2.38998	4.15645	1.73911	0.798352	0.615973	0.939837	0.446671	1.44846
A1S_0810	159.21	220.846	97.5736	0.441818	-1.17848	0.0389187	0.236365	1.48485	0.255452
A1S_0811	78.1073	106.592	49.6227	0.465539	-1.10303	0.0253702	0.176517	1.69802	0.0990912
A1S_0812	11.1805	7.20389	15.1572	2.10402	1.07315	0.855565	1	0.0795586	0.00184998
A1S_0813	26.667	6.0089	47.3252	7.87585	2.97744	0.112274	0.47104	0.0741402	1.19151
A1S_0814	284.396	407.943	160.85	0.394294	-1.34266	0.00204754	0.0243628	0.948658	0.280817
A1S_0815	159.115	170.266	147.965	0.869021	-0.202537	0.457456	0.827241	0.0248659	1.18093
A1S_0817	108.266	67.1402	149.393	2.22509	1.15386	0.129429	0.51396	0.0211094	0.0308516
A1S_0818	133.479	94.9474	172.011	1.81165	0.857301	0.0455967	0.26087	2.73532	0.613521
A1S_0819	191.546	136.738	246.353	1.80164	0.84931	0.108638	0.45857	0.0312322	0.0588375
A1S_0820	199.826	31.1546	368.497	11.828	3.56413	1.92801e-09	8.91772e-08	0.031855	1.08948
A1S_0821	10.7865	14.4248	7.14833	0.49556	-1.01287	0.354148	0.749854	0.955983	1.43586
A1S_0822	34.5908	46.8762	22.3055	0.475838	-1.07146	0.32592	0.73658	2.39283	0.367385
A1S_0823	88.2307	144.984	31.4771	0.217107	-2.20352	3.43369e-05	0.000727499	1.05126	0.00286869
A1S_0824	9.28914	10.7549	7.82336	0.727421	-0.459138	0.237636	0.6653	1.55064	0.200268
A1S_0825	85.3253	106.897	63.7532	0.596397	-0.745656	0.421609	0.795269	2.31942	1.00481
A1S_0826	18.4183	20.3488	16.4879	0.810262	-0.30354	0.316899	0.732901	0.674674	0.00584996
A1S_0827	7.55428	9.61085	5.49771	0.572032	-0.805831	0.318022	0.732901	0.388853	0.0211042
A1S_0828	90.8961	115.16	66.6318	0.578599	-0.789363	0.153842	0.550946	0.0972118	0.0557102
A1S_0829	598.837	667.715	529.959	0.793691	-0.33335	0.132931	0.523437	0.616683	1.05829
A1S_0835	10.9062	4.81391	16.9985	3.53113	1.82013	1	1	0.365165	0.584187
A1S_0836	34.0461	28.7477	39.3445	1.36861	0.452716	0.77869	1	0.290027	2.6888
A1S_0838	49.4253	70.7082	28.1425	0.398009	-1.32913	0.0374718	0.231311	0.293612	0.044227
A1S_0839	8.86713	9.57691	8.15735	0.851773	-0.231459	0.325257	0.73658	0.334867	0.137373
A1S_0840	116.182	82.6581	149.706	1.81114	0.8569	0.352651	0.749082	0.5631	0.344671
A1S_0841	26.6237	22.7388	30.5086	1.3417	0.424061	0.588207	0.918968	0.726533	2.11287
A1S_0842	31.7514	40.8334	22.6694	0.555169	-0.849002	0.25579	0.678517	0.848389	0.736179
A1S_0843	31.8754	34.7566	28.9942	0.834207	-0.261523	0.39466	0.776531	0.108822	0.397401
A1S_0845	62.4401	89.9129	34.9674	0.388903	-1.36252	0.02902	0.194097	0.089097	0.0968731
A1S_0847	7.38698	14.4417	0.332235	0.0230052	-5.4419	0.0175524	0.135629	2.72823	0.0113927
A1S_0848	1.77728	2.38998	1.16458	0.487276	-1.03719	0.274496	0.692353	0.662168	0.125543
A1S_0849	4.65746	5.97496	3.33995	0.558991	-0.839103	0.160048	0.555916	1.13276	1.57217
A1S_0850	11.2548	13.1789	9.33073	0.708008	-0.498162	0.264487	0.686068	0.131551	0.0908145
A1S_0851	12.7408	22.8236	2.65788	0.116453	-3.10218	0.0369984	0.228819	0.842073	0.364646
A1S_0852	2.65964	0	5.31927	Inf	Inf	0.790468	1	0	3.04691
A1S_0853	4.15206	5.97496	2.32916	0.389821	-1.35912	0.170167	0.573192	1.22122	0.16865
A1S_0854	5.06308	9.62781	0.498352	0.0517617	-4.27197	0.0884784	0.409821	1.98858	0.039588
A1S_0855	1.07976	0	2.15952	Inf	Inf	1	1	0	2.79097
A1S_0857	2.99451	0	5.98902	Inf	Inf	1	1	0	1.16724
A1S_0858	15.3376	6.0089	24.6663	4.10497	2.03737	0.690756	0.985422	0.134421	1.06125
A1S_0859	79.2074	74.4628	83.952	1.12743	0.173043	0.720781	1	1.24038	0.0420871
A1S_0860	0.166117	0	0.332235	Inf	Inf	1	1	0	0.66432
A1S_0861	1.00198	0	2.00397	Inf	Inf	1	1	0	2.64791
A1S_0862	77.0046	75.539	78.4701	1.0388	0.0549204	0.75818	1	0.0141298	0.369504
A1S_0863	283.908	206.2	361.616	1.75371	0.810411	0.102257	0.445222	0.115926	0.0664123
A1S_0864	59.4177	34.7226	84.1128	2.42242	1.27645	0.351319	0.747418	0.467461	0.00349317
A1S_0865	81.8623	79.124	84.6006	1.06921	0.096552	0.862623	1	0.0574014	0.0693677
A1S_0867	469.137	581.658	356.615	0.613101	-0.705803	0.0463739	0.263745	0.0175924	1.58324
A1S_0869	2693.15	1756.65	3629.65	2.06623	1.047	2.94069e-06	8.25405e-05	0.0538917	0.305389
A1S_0870	1.49858	0	2.99715	Inf	Inf	0.726436	1	0	0.0415395
A1S_0871	4.65041	5.97496	3.32587	0.556634	-0.845199	0.221454	0.650759	1.13394	0.559426
A1S_0872	2.00133	0	4.00266	Inf	Inf	0.745574	1	0	1.10105
A1S_0873	42.7327	44.3165	41.1489	0.928523	-0.10699	0.439152	0.81069	0.556475	0.142236
A1S_0875	114.858	127.212	102.504	0.805769	-0.311562	0.49678	0.848759	0.575654	2.37829
A1S_0876	442.894	527.578	358.209	0.678968	-0.558584	0.079392	0.377313	0.085588	0.22155
A1S_0877	21.7983	5.97496	37.6217	6.29656	2.65456	0.41157	0.786721	0.251004	1.10594
A1S_0878	23.2524	31.1886	15.3162	0.491085	-1.02596	0.200479	0.62228	0.0258721	0.160245
A1S_0879	119.57	88.7349	150.405	1.695	0.761282	0.314588	0.732901	0.00378548	0.0103663
A1S_0880	185.636	95.8369	275.436	2.874	1.52306	0.01212	0.102056	0.477969	0.525181
A1S_0881	50.5713	48.0033	53.1393	1.10699	0.146645	0.96991	1	0.191906	0.0775912
A1S_0882	15.442	2.38998	28.4941	11.9223	3.57559	0.505683	0.855741	0.0671141	0.655627
A1S_0883	11.2314	0	22.4628	Inf	Inf	0.478817	0.832917	0	2.65388
A1S_0884	1638.54	336.896	2940.18	8.72726	3.12553	1.03453e-32	2.26494e-30	0.0221241	4.70766
A1S_0885	30.0198	14.3738	45.6658	3.177	1.66767	0.487948	0.841029	0.0977423	1.7695
A1S_0886	13.6366	14.4417	12.8315	0.888503	-0.170551	0.706985	0.996883	1.79429	0.247343
A1S_0887	56.0198	32.2987	79.7409	2.46886	1.30384	0.403703	0.782622	1.07335	1.60453
A1S_0888	102.923	121.152	84.6939	0.699069	-0.516493	0.212334	0.639139	0.068323	3.76727
A1S_0889	5.14614	9.62781	0.664469	0.0690156	-3.85693	0.106682	0.455235	1.97133	0.0681391
A1S_0890	16.8537	14.4078	19.2995	1.33952	0.421718	0.897	1	0.170164	1.83397
A1S_0891	31.0118	2.38998	59.6337	24.9515	4.64105	0.0259742	0.179577	0.0293991	0.0788968
A1S_0892	199.681	271.239	128.123	0.472361	-1.08204	0.0268397	0.184597	1.52139	0.391189
A1S_0893	19.4209	26.3407	12.501	0.47459	-1.07525	0.088977	0.410862	0.711724	0.354009
A1S_0894	64.7824	88.6331	40.9317	0.461811	-1.11462	0.0503217	0.277826	1.28011	1.72342
A1S_0895	60.8048	64.7841	56.8256	0.877153	-0.1891	0.577596	0.912764	0.0875065	0.921624
A1S_0896	1.99693	0	3.99386	Inf	Inf	0.511392	0.859474	0	0.477888
A1S_0897	4.94407	2.38998	7.49816	3.13733	1.64954	0.679906	0.977161	0.286103	0.146478
A1S_0898	26.9304	43.2064	10.6544	0.246593	-2.0198	0.0298759	0.197013	0.304	0.0827933
A1S_0899	61.7574	69.5132	54.0016	0.776854	-0.364285	0.284589	0.704288	0.211048	1.43084
A1S_0900	8.98882	0	17.9776	Inf	Inf	0.772802	1	0	0.743213
A1S_0901	9.00988	7.18692	10.8328	1.5073	0.591964	0.548769	0.892598	0.0938297	0.365904
A1S_0902	3.03253	2.40695	3.6581	1.51981	0.603887	0.803043	1	0.482693	1.10041
A1S_0903	2.84008	1.19499	4.48517	3.7533	1.90816	0.797486	1	0.203916	3.98968
A1S_0904	16.9303	9.55994	24.3007	2.54193	1.34592	0.953131	1	0.754188	1.05982
A1S_0905	19.6175	16.7299	22.5051	1.3452	0.427821	0.476106	0.831402	1.68924	1.40775
A1S_0906	245.553	262.535	228.572	0.870635	-0.19986	0.501814	0.851657	0.25389	2.03984
A1S_0907	36.8141	55.1224	18.5059	0.335724	-1.57465	0.0129166	0.106847	0.32732	0.689442
A1S_0908	43.9195	38.3755	49.4636	1.28894	0.366181	1	1	4.44079e-05	0.0191061
A1S_0909	61.4013	86.3279	36.4747	0.422514	-1.24293	0.0401909	0.242178	0.028342	0.00125111
A1S_0910	31.4154	30.0106	32.8202	1.09362	0.129112	0.84315	1	0.243609	0.160517
A1S_0911	21.6775	25.2306	18.1244	0.71835	-0.477242	0.622907	0.943808	0.836942	3.13666
A1S_0912	11.8395	6.0089	17.67	2.94065	1.55613	1	1	0.177309	1.28318
A1S_0913	9.36026	2.38998	16.3305	6.83291	2.7725	0.918473	1	0.127199	0.445692
A1S_0914	7.32764	0	14.6553	Inf	Inf	1	1	0	0.0234925
A1S_0915	4.7478	7.16995	2.32564	0.324359	-1.62433	0.149851	0.549086	1.41837	0.804695
A1S_0916	2.5561	4.77997	0.332235	0.0695056	-3.84673	0.0968897	0.431731	1.19899	0.0429408
A1S_0917	3.17407	1.19499	5.15316	4.31229	2.10846	0.801254	1	0.175692	2.49114
A1S_0918	1.01279	1.19499	0.830587	0.695056	-0.524799	0.368862	0.76233	0.331763	0.733712
A1S_0919	3.08751	6.0089	0.166117	0.0276452	-5.17683	0.160013	0.555916	0.520435	0.00853843
A1S_0920	11.871	9.59388	14.1481	1.4747	0.560426	0.667131	0.969406	1.32418e-05	0.505313
A1S_0921	18.7526	28.8495	8.6557	0.30003	-1.73682	0.137997	0.532479	1.83015	0.121265
A1S_0922	7.80024	4.77997	10.8205	2.26372	1.1787	0.613989	0.938269	0.518628	0.293248
A1S_0923	257.425	340.481	174.37	0.512129	-0.96542	0.0105045	0.0912615	0.238886	0.0332053
A1S_0924	24.6946	16.7299	32.6593	1.95215	0.965067	0.87902	1	1.39007	0.542354
A1S_0925	7.86018	8.39888	7.32148	0.871721	-0.198062	0.415703	0.788659	0.0262915	0.503154
A1S_0926	29.9776	37.1126	22.8426	0.615493	-0.700186	0.119555	0.490161	1.02184	1.4582
A1S_0927	56.0913	50.3594	61.8232	1.22764	0.295887	0.943243	1	0.00905517	1.04169
A1S_0928	24.0763	27.5188	20.6338	0.749807	-0.415409	0.29685	0.717334	1.35714	1.1251
A1S_0929	12.1114	16.7299	7.49288	0.447874	-1.15884	0.1028	0.445222	2.44924	0.0318356
A1S_0930	40.4164	44.3844	36.4483	0.821197	-0.2842	0.604653	0.931807	0.0342245	1.27917
A1S_0931	4.18046	1.19499	7.16593	5.99663	2.58415	0.813825	1	0.117629	0.277297
A1S_0932	7.38142	4.77997	9.98288	2.08848	1.06246	0.598482	0.92572	0.549057	1.087
A1S_0933	81.7947	115.262	48.3272	0.41928	-1.25401	0.0542025	0.290715	1.5622	0.512355
A1S_0934	9.98465	4.81391	15.1554	3.14825	1.65455	1	1	0.402613	0.00998762
A1S_0935	6.89741	9.62781	4.16702	0.43281	-1.20819	0.309017	0.729071	1.646	0.127538
A1S_0936	6.00072	7.16995	4.83148	0.673852	-0.569497	0.22178	0.650759	1.20813	0.0266893
A1S_0937	2.52569	2.38998	2.6614	1.11356	0.155183	0.3813	0.77098	0.551295	0.475609
A1S_0938	45.1648	46.7065	43.6231	0.933983	-0.0985323	0.496488	0.848759	0.699996	0.315273
A1S_0939	32.2027	33.5786	30.8268	0.918049	-0.123357	0.535304	0.877105	4.47872e-05	0.415058
A1S_0940	7.68037	1.19499	14.1657	11.8543	3.56733	0.895532	1	0.0469147	0.601105
A1S_0941	10.297	3.58498	17.0091	4.74455	2.24627	0.844991	1	0.233173	2.63059
A1S_0942	4.66826	7.16995	2.16657	0.302173	-1.72655	0.109434	0.46093	1.43314	0.0391479
A1S_0943	0	0	0	NA	NA	NA	NA	NA	NA
A1S_0944	13.3046	16.7978	9.81148	0.584094	-0.775726	0.357584	0.752279	0.0493202	1.41089
A1S_0945	0	0	0	NA	NA	NA	NA	NA	NA
A1S_0946	0	0	0	NA	NA	NA	NA	NA	NA
A1S_0947	1.91563	0	3.83126	Inf	Inf	0.497815	0.848759	0	0.00899225
A1S_0949	0.0830587	0	0.166117	Inf	Inf	1	1	0	0.33216
A1S_0950	0	0	0	NA	NA	NA	NA	NA	NA
A1S_0951	1.09585	1.19499	0.996704	0.834067	-0.261764	0.390043	0.773492	0.331763	0.898537
A1S_0952	7.42648	7.18692	7.66604	1.06667	0.0931076	0.376073	0.768942	0.111413	0.211823
A1S_0953	2.94627	2.38998	3.50255	1.46551	0.551403	0.411063	0.786721	0.490215	0.721356
A1S_0954	0.332235	0	0.664469	Inf	Inf	1	1	0	1.22025
A1S_0955	0.581411	0	1.16282	Inf	Inf	1	1	0	1.8133
A1S_0956	0	0	0	NA	NA	NA	NA	NA	NA
A1S_0957	6.57925	4.81391	8.34459	1.73343	0.793633	0.711108	0.999263	0.622923	3.23547
A1S_0958	8.90024	4.77997	13.0205	2.72398	1.44571	0.612234	0.936943	0.450906	6.6179
A1S_0959	11.2466	21.6626	0.830587	0.038342	-4.70493	0.00952614	0.0852421	3.71374	0.0430747
A1S_0960	55.047	95.9388	14.1552	0.147544	-2.76078	4.56179e-05	0.000930491	0.000164275	0.00606996
A1S_0961	14.0826	24.0017	4.16349	0.173467	-2.52727	0.0307639	0.200188	0.155067	0.00108424
A1S_0962	117.52	115.127	119.914	1.04159	0.0587834	0.923108	1	0.000135136	0.0169461
A1S_0963	13.4158	11.9839	14.8478	1.23898	0.309158	0.453128	0.822595	0.052419	3.18512
A1S_0964	4.5279	2.38998	6.66582	2.78906	1.47978	0.666727	0.969406	0.317281	0.212725
A1S_0965	44.0018	14.3738	73.6298	5.12249	2.35684	0.0937241	0.425046	0.0684381	0.185726
A1S_0966	1.3307	0	2.6614	Inf	Inf	1	1	0	0.803178
A1S_0967	5.58895	7.16995	4.00794	0.558991	-0.839103	0.141094	0.538156	1.2725	1.82321
A1S_0968	3.88856	4.77997	2.99715	0.627024	-0.673409	0.238585	0.665539	0.959794	0.0182352
A1S_0969	0	0	0	NA	NA	NA	NA	NA	NA
A1S_0970	5.097	7.20389	2.99011	0.415069	-1.26858	0.298839	0.718597	0.154417	1.18109
A1S_0972	153.991	147.68	160.303	1.08548	0.118329	0.714532	1	1.5182	1.77816
A1S_0973	9.15871	7.16995	11.1475	1.55475	0.63668	0.526882	0.870802	0.844521	1.11865
A1S_0974	24.0091	24.0356	23.9825	0.997791	-0.00319041	0.860683	1	0.940366	0.00747989
A1S_0975	54.6571	69.5471	39.7672	0.571802	-0.806413	0.230214	0.653572	0.00767889	1.95037
A1S_0976	0.66799	0	1.33598	Inf	Inf	1	1	0	1.99668
A1S_0977	8.46674	15.6028	1.3307	0.085286	-3.55155	0.0253468	0.176517	0.153346	0.0370552
A1S_0978	3.34547	1.19499	5.49595	4.59915	2.20137	0.799573	1	0.16322	0.00368926
A1S_0979	25.9761	27.6375	24.3147	0.879772	-0.184798	0.774281	1	0.985685	0.016785
A1S_0980	58.5891	61.1991	55.9791	0.914704	-0.128622	0.684885	0.980716	0.201602	0.283378
A1S_0981	21.6246	26.4256	16.8236	0.636641	-0.651447	0.387545	0.772582	0.680404	0.00721795
A1S_0982	10.2279	11.9839	8.47198	0.706949	-0.500321	0.357914	0.752373	0.0653594	3.94432
A1S_0983	15.1095	8.38191	21.8371	2.60526	1.38143	0.943182	1	0.121923	1.44449
A1S_0984	55.9183	39.4347	72.4019	1.83599	0.876559	0.85455	1	3.08657	2.65731
A1S_0985	3.75725	1.19499	6.3195	5.28832	2.40281	0.805233	1	0.137955	1.82996
A1S_0986	4.41267	0	8.82534	Inf	Inf	1	1	0	0.069124
A1S_0987	34.8034	45.6473	23.9596	0.524886	-0.929924	0.361756	0.755729	1.25493	1.2698
A1S_0988	3.27674	2.38998	4.16349	1.74206	0.800794	0.448119	0.818657	0.446224	0.00439904
A1S_0989	10.9796	4.81391	17.1453	3.56162	1.83253	0.932574	1	0.362451	0.603562
A1S_0990	70.4853	60.0211	80.9495	1.34868	0.431553	0.605169	0.931862	0.423766	0.00844769
A1S_0991	0.249176	0	0.498352	Inf	Inf	1	1	0	0.98621
A1S_0992	134.32	200.344	68.2964	0.340895	-1.5526	0.00259565	0.0298046	0.267609	0.0286439
A1S_0993	60.2024	58.7582	61.6465	1.04915	0.0692271	0.751797	1	0.00162733	0.437982
A1S_0994	44.3665	36.1043	52.6286	1.45768	0.543677	0.375946	0.768942	3.17951	0.014173
A1S_0995	12.1684	13.1789	11.158	0.846661	-0.240143	0.336019	0.745838	0.123792	0.00974437
A1S_0996	2.61403	2.38998	2.83808	1.18749	0.247912	0.372731	0.765988	0.5381	1.60862
A1S_0997	6.12499	10.7549	1.49506	0.139011	-2.84673	0.0463532	0.263745	2.0608	0.26747
A1S_0999	156.127	116.389	195.864	1.68284	0.750896	0.166276	0.566442	0.221216	0.00941859
A1S_1000	45.5053	37.1805	53.8302	1.44781	0.533868	0.907082	1	0.00419741	1.463
A1S_1001	104.024	105.448	102.601	0.973004	-0.0394825	0.610401	0.935397	0.510977	0.00318129
A1S_1002	10.8369	12.0178	9.65593	0.803469	-0.315686	0.44992	0.819489	0.588871	0.136078
A1S_1003	10.0902	8.36495	11.8155	1.4125	0.498247	0.494804	0.847646	0.985271	0.734719
A1S_1004	64.0791	61.1143	67.0439	1.09702	0.133595	0.926754	1	0.263017	5.79204
A1S_1005	22.7401	12.0008	33.4794	2.78975	1.48014	0.617168	0.939837	0.0349332	0.00675477
A1S_1006	32.9019	25.1797	40.6242	1.61337	0.690078	0.865536	1	0.00425373	0.478717
A1S_1007	57.6499	59.8684	55.4315	0.925889	-0.111089	0.488088	0.841029	1.16139	1.10337
A1S_1008	398.996	617.746	180.246	0.29178	-1.77705	4.99483e-07	1.62406e-05	0.313618	0.0964103
A1S_1009	41.9174	3.58498	80.2499	22.385	4.48446	0.00488801	0.0503205	0.0466418	1.19808
A1S_1010	2.66668	0	5.33336	Inf	Inf	0.59873	0.92572	0	0.347069
A1S_1011	10.3224	13.1449	7.49992	0.570557	-0.809557	0.14327	0.540184	1.92598	0.192011
A1S_1012	1.08152	0	2.16305	Inf	Inf	1	1	0	0.40851
A1S_1013	7.42039	0	14.8408	Inf	Inf	1	1	0	2.5127
A1S_1016	0.581411	0	1.16282	Inf	Inf	1	1	0	1.8133
A1S_1017	6.57924	0	13.1585	Inf	Inf	1	1	0	0.00272483
A1S_1018	42.1457	57.6651	26.6263	0.46174	-1.11485	0.262199	0.684895	1.78015	0.889084
A1S_1019	18.8705	28.7477	8.99322	0.312833	-1.67654	0.0468899	0.265037	0.442174	0.0029396
A1S_1020	50.0287	70.7591	29.2983	0.414057	-1.2721	0.0757499	0.362628	0.00365506	0.347769
A1S_1021	3.75198	6.0089	1.49506	0.248807	-2.0069	0.283151	0.701923	0.473325	0.460863
A1S_1022	60.9621	67.1571	54.767	0.815506	-0.294233	0.55076	0.893183	8.82417e-05	0.932312
A1S_1023	112.196	95.82	128.572	1.34181	0.424175	0.906302	1	0.98859	0.042681
A1S_1024	15.5678	4.77997	26.3557	5.51378	2.46304	0.837661	1	0.241574	6.32829
A1S_1025	8.59865	2.38998	14.8073	6.19557	2.63124	0.915318	1	0.142013	1.99482
A1S_1026	4.5191	2.38998	6.64821	2.7817	1.47597	0.675337	0.972868	0.317995	3.30193
A1S_1027	73.2631	14.3738	132.152	9.19395	3.20068	0.00103608	0.0135557	0.0418935	6.023
A1S_1028	66.8398	121.203	12.4764	0.102938	-3.28016	2.68913e-06	7.61302e-05	0.614957	0.256451
A1S_1029	3.8716	3.58498	4.15821	1.1599	0.214	0.376276	0.768942	0.661445	0.73022
A1S_1030	643.309	798.834	487.784	0.61062	-0.711654	0.0197183	0.146174	0.206719	0.538479
A1S_1031	289.857	301.114	278.601	0.925234	-0.11211	0.868013	1	0.288948	0.308579
A1S_1032	32.5512	40.7825	24.32	0.596335	-0.745804	0.254749	0.6778	0.0188246	0.0177735
A1S_1033	15.9342	21.5268	10.3415	0.480402	-1.05769	0.0700923	0.345376	1.77441	1.13902
A1S_1034	17.8729	26.4256	9.32017	0.352695	-1.50351	0.187219	0.601004	0.775038	0.224272
A1S_1035	0.166117	0	0.332235	Inf	Inf	1	1	0	0.66432
A1S_1036	18.7184	16.7978	20.639	1.22868	0.297106	0.803469	1	0.0378367	0.729843
A1S_1037	41.6125	31.1546	52.0704	1.67135	0.741017	0.724416	1	0.134689	5.75763
A1S_1038	57.4356	84.0567	30.8144	0.366591	-1.44776	0.0565338	0.299447	1.46711	0.00286222
A1S_1039	53.6222	47.9694	59.2751	1.23569	0.305312	0.944948	1	5.55625e-05	0.416138
A1S_1040	48.5156	31.0868	65.9444	2.1213	1.08495	0.7153	1	1.63863	0.174038
A1S_1041	40.8154	14.3399	67.2909	4.69257	2.23038	0.209308	0.633138	0.670884	0.00707356
A1S_1042	141.164	175.029	107.3	0.613041	-0.705944	0.0830796	0.390319	0.160931	0.516265
A1S_1043	2.88834	4.77997	0.996704	0.208517	-2.26176	0.138308	0.532479	1.13836	0.295179
A1S_1044	0.166997	0	0.333995	Inf	Inf	1	1	0	0.66784
A1S_1045	16.5691	29.9766	3.16151	0.105466	-3.24515	0.00449068	0.0474192	0.00621686	0.0517895
A1S_1046	12.2044	21.5777	2.83104	0.131202	-2.93014	0.0145351	0.115857	0.0407405	0.00136181
A1S_1047	2.83104	0	5.66207	Inf	Inf	1	1	0	0.018017
A1S_1048	5.65679	0	11.3136	Inf	Inf	1	1	0	1.70872
A1S_1049	2.66668	0	5.33336	Inf	Inf	0.59873	0.92572	0	0.347069
A1S_1050	51.1455	14.3399	87.9511	6.13331	2.61667	0.0633223	0.319924	0.541774	0.0958482
A1S_1051	10.5318	9.57691	11.4867	1.19942	0.262338	0.430718	0.804138	0.290091	0.225729
A1S_1052	22.5976	24.0526	21.1427	0.879019	-0.186034	0.853885	1	1.74414	0.318086
A1S_1053	22.4102	16.8317	27.9887	1.66285	0.733662	0.822885	1	0.782425	0.15657
A1S_1054	37.2517	23.8998	50.6035	2.11732	1.08224	0.824257	1	1.80866	1.46525
A1S_1055	562.631	564.674	560.587	0.992763	-0.0104792	0.77256	1	0.275122	0.0921217
A1S_1056	11.9304	12.0348	11.826	0.982654	-0.0252444	0.691793	0.985751	1.50608	0.00172883
A1S_1057	5.0549	4.77997	5.32984	1.11504	0.15709	0.342803	0.746709	0.784838	2.28539e-05
A1S_1058	8.05558	4.77997	11.3312	2.37056	1.24523	0.609976	0.935183	0.501432	0.253767
A1S_1059	0.0830587	0	0.166117	Inf	Inf	1	1	0	0.33216
A1S_1060	1.33422	0	2.66844	Inf	Inf	1	1	0	0.817562
A1S_1061	1.24588	0	2.49176	Inf	Inf	1	1	0	3.08922
A1S_1062	41.4706	59.9872	22.9541	0.38265	-1.3859	0.103442	0.445222	0.115385	1.68513
A1S_1063	43.4097	11.9669	74.8525	6.25496	2.645	0.084931	0.396209	0.161775	6.17122
A1S_1065	16.8519	19.2217	14.4821	0.753427	-0.408461	0.538177	0.878416	0.600553	0.305474
A1S_1066	54.9126	51.5204	58.3048	1.13168	0.17847	0.74815	1	0.313282	0.115708
A1S_1067	3.05445	4.77997	1.32894	0.278022	-1.84673	0.160986	0.555916	1.10781	0.468893
A1S_1068	87.6282	76.6492	98.6073	1.28647	0.363423	0.978387	1	0.93832	0.0224051
A1S_1069	86.635	98.4984	74.7715	0.759114	-0.397612	0.752075	1	2.24863	0.100666
A1S_1070	28.7998	28.8156	28.7841	0.998907	-0.00157815	0.883712	1	0.343274	2.20118
A1S_1072	18.1361	13.1449	23.1273	1.75941	0.81509	0.774565	1	1.21296	2.1552
A1S_1073	380.023	305.707	454.339	1.48619	0.571619	0.279408	0.698084	0.165749	8.5899
A1S_1074	8.32021	11.9839	4.65657	0.38857	-1.36375	0.188258	0.601721	0.0759404	0.529517
A1S_1075	18.5125	34.8584	2.16657	0.0621533	-4.00802	0.000889855	0.0118311	2.35039	0.00894547
A1S_1076	0.664469	0	1.32894	Inf	Inf	1	1	0	1.98938
A1S_1077	15.8312	25.1627	6.4997	0.258307	-1.95284	0.0331914	0.210833	0.205492	0.0872823
A1S_1078	0.166117	0	0.332235	Inf	Inf	1	1	0	0.66432
A1S_1079	18.7491	26.3577	11.1404	0.422663	-1.24242	0.159414	0.555916	0.259583	1.52179
A1S_1080	26.7088	21.6117	31.8059	1.4717	0.557482	0.921161	1	0.22681	0.102089
A1S_1081	0	0	0	NA	NA	NA	NA	NA	NA
A1S_1082	19.0802	19.1878	18.9726	0.988786	-0.0162699	0.566253	0.903989	2.69761e-05	0.831443
A1S_1083	25.0122	31.2056	18.8188	0.603059	-0.729629	0.325015	0.73658	0.208711	0.0128541
A1S_1084	23.2428	14.3738	32.1117	2.23404	1.15965	0.812972	1	0.123331	3.15985
A1S_1085	4.05204	4.77997	3.32411	0.695424	-0.524035	0.270367	0.69086	0.932706	1.13779
A1S_1086	8.4685	14.4417	2.49528	0.172783	-2.53297	0.146867	0.546304	2.51757	0.10806
A1S_1087	7.44375	2.38998	12.4975	5.22912	2.38657	0.782169	1	0.171198	0.304695
A1S_1088	51.6819	83.8701	19.4938	0.232429	-2.10514	0.000687899	0.00958109	0.715101	0.0653946
A1S_1089	6.68216	7.20389	6.16042	0.855152	-0.225747	0.418188	0.792	0.126679	0.0578177
A1S_1090	10.8737	19.2556	2.49176	0.129404	-2.95004	0.0981219	0.433953	3.21665	0.382253
A1S_1091	44.183	35.9176	52.4484	1.46024	0.546206	1	1	0.680437	0.404039
A1S_1092	8.13367	3.60195	12.6654	3.51627	1.81404	0.798716	1	0.0351502	0.428187
A1S_1093	9.38391	14.4417	4.32609	0.299555	-1.73911	0.25162	0.673449	2.35763	0.185064
A1S_1094	5.41113	0	10.8223	Inf	Inf	1	1	0	0.180877
A1S_1095	10.6936	2.38998	18.9972	7.94868	2.99072	1	1	0.107053	0.569955
A1S_1096	2.16305	0	4.32609	Inf	Inf	0.537066	0.877105	0	0.677468
A1S_1097	5.73898	5.97496	5.50299	0.921009	-0.118712	0.272443	0.691498	0.96824	0.645501
A1S_1098	8.30563	4.77997	11.8313	2.47518	1.30753	0.622651	0.943808	0.485504	0.286263
A1S_1099	13.0409	16.7299	9.35186	0.558991	-0.839103	0.070771	0.346884	2.32328	3.76785
A1S_1100	9.80798	11.9499	7.66604	0.641514	-0.640448	0.174757	0.583281	1.73839	0.16595
A1S_1101	0.415293	0	0.830587	Inf	Inf	1	1	0	1.43219
A1S_1102	11.6639	14.3399	8.98794	0.626778	-0.673974	0.1885	0.601721	2.00197	0.256409
A1S_1103	5.63367	4.77997	6.48738	1.3572	0.440634	0.411204	0.786721	0.713531	0.979136
A1S_1104	112.43	218.371	6.48914	0.0297161	-5.07261	9.02505e-19	1.02201e-16	0.654123	0.0243236
A1S_1105	0.249176	0	0.498352	Inf	Inf	1	1	0	0.98621
A1S_1106	0	0	0	NA	NA	NA	NA	NA	NA
A1S_1107	7.1413	11.9499	2.33268	0.195205	-2.35694	0.0385008	0.235571	2.16164	0.0111604
A1S_1108	1.19499	2.38998	0	0	#NAME?	0.229486	0.653572	0.663526	0
A1S_1109	0.332235	0	0.664469	Inf	Inf	1	1	0	1.22025
A1S_1110	18.9228	32.3496	5.49595	0.169892	-2.55731	0.00757732	0.0709444	0.315795	0.000748248
A1S_1111	12.7589	14.3738	11.1439	0.775293	-0.367186	0.337819	0.745838	0.204589	1.42262
A1S_1112	3.88856	4.77997	2.99715	0.627024	-0.673409	0.238585	0.665539	0.959794	0.0182352
A1S_1113	1.41728	0	2.83456	Inf	Inf	0.729454	1	0	0.580701
A1S_1114	13.6762	0	27.3524	Inf	Inf	0.272773	0.691498	0	5.94767
A1S_1115	11.7113	16.7638	6.65877	0.397211	-1.33202	0.12686	0.506118	0.455653	0.0878109
A1S_1116	0	0	0	NA	NA	NA	NA	NA	NA
A1S_1117	0	0	0	NA	NA	NA	NA	NA	NA
A1S_1118	4.77005	7.20389	2.3362	0.324298	-1.62461	0.190927	0.607139	0.161093	0.413452
A1S_1119	91.6657	151.197	32.1346	0.212535	-2.23423	0.000287092	0.00453275	0.622278	0.080897
A1S_1120	5.01306	8.36495	1.66117	0.198587	-2.33215	0.0900643	0.414826	1.67315	0.406949
A1S_1121	0	0	0	NA	NA	NA	NA	NA	NA
A1S_1122	5.91766	7.16995	4.66537	0.650683	-0.619973	0.213931	0.641659	1.22075	0.047807
A1S_1123	24.2252	26.2898	22.1605	0.84293	-0.246515	0.225584	0.652128	2.97303	0.216238
A1S_1124	13.8802	16.7808	10.9796	0.654295	-0.611988	0.337338	0.745838	0.043317	0.971721
A1S_1125	0	0	0	NA	NA	NA	NA	NA	NA
A1S_1126	8.65421	11.9839	5.32456	0.444311	-1.17036	0.203532	0.626205	0.0738982	0.278525
A1S_1127	0.498352	0	0.996704	Inf	Inf	1	1	0	1.62849
A1S_1128	2.57307	4.81391	0.332235	0.0690156	-3.85693	0.317843	0.732901	1.20527	0.0425546
A1S_1129	1.36111	2.38998	0.332235	0.139011	-2.84673	0.224266	0.652128	0.663526	0.104506
A1S_1130	4.73467	4.79694	4.67241	0.97404	-0.0379474	0.363257	0.75646	1.04199e-05	1.41942
A1S_1131	1.00198	0	2.00397	Inf	Inf	1	1	0	2.64791
A1S_1132	5.31226	9.62781	0.996704	0.103523	-3.27197	0.152723	0.550242	1.93729	0.14413
A1S_1133	0	0	0	NA	NA	NA	NA	NA	NA
A1S_1134	6.64296	9.62781	3.6581	0.379951	-1.39611	0.337397	0.745838	1.68863	0.527622
A1S_1135	21.8165	15.6197	28.0133	1.79346	0.842742	0.904359	1	0.403163	3.10205
A1S_1136	50.6365	59.9193	41.3538	0.690158	-0.535002	0.1711	0.575708	0.256931	3.03045
A1S_1137	18.6619	25.1797	12.1442	0.4823	-1.052	0.21188	0.63836	0.00650494	0.883686
A1S_1138	16.4164	31.1716	1.66117	0.0532912	-4.22996	0.000708561	0.0098182	0.0267844	0.110946
A1S_1139	73.2254	62.3432	84.1075	1.3491	0.432002	0.813992	1	0.0294895	0.00892293
A1S_1141	219.084	367.008	71.1592	0.19389	-2.36669	8.20068e-09	3.59081e-07	0.0599451	0.341278
A1S_1142	185.237	159.681	210.794	1.3201	0.400644	0.259462	0.681113	1.41603	1.04756
A1S_1143	1.79249	3.58498	0	0	#NAME?	0.0544427	0.290715	0.991855	0
A1S_1144	13.8598	9.55994	18.1596	1.89955	0.925659	0.651212	0.96109	0.91246	0.122085
A1S_1145	0.332235	0	0.664469	Inf	Inf	1	1	0	1.22025
A1S_1146	0	0	0	NA	NA	NA	NA	NA	NA
A1S_1147	0	0	0	NA	NA	NA	NA	NA	NA
A1S_1148	0	0	0	NA	NA	NA	NA	NA	NA
A1S_1149	0	0	0	NA	NA	NA	NA	NA	NA
A1S_1150	4.81391	9.62781	0	0	-Inf	0.0135996	0.110821	2.04123	0
A1S_1151	0.166117	0	0.332235	Inf	Inf	1	1	0	0.66432
A1S_1152	7.37849	14.4248	0.332235	0.0230323	-5.4402	0.0121525	0.102068	1.21858	0.011408
A1S_1153	10.9059	21.6456	0.166117	0.00767441	-7.02573	0.000821784	0.0110168	2.29237	0.00182366
A1S_1154	7.83945	7.16995	8.50895	1.18675	0.247017	0.309256	0.729071	0.971903	2.10457
A1S_1155	6.84125	12.0178	1.66469	0.138519	-2.85184	0.0914139	0.418149	0.810828	0.0113459
A1S_1156	2.40695	4.81391	0	0	-Inf	0.241948	0.665539	1.2349	0
A1S_1157	4.55831	4.77997	4.33665	0.907256	-0.140419	0.272566	0.691498	0.854083	0.737212
A1S_1158	0.0830587	0	0.166117	Inf	Inf	1	1	0	0.33216
A1S_1159	0.0830587	0	0.166117	Inf	Inf	1	1	0	0.33216
A1S_1160	5.73107	9.62781	1.83433	0.190524	-2.39195	0.167344	0.567586	1.85436	0.0884111
A1S_1161	0.166117	0	0.332235	Inf	Inf	1	1	0	0.66432
A1S_1162	2.4175	0	4.83501	Inf	Inf	0.569744	0.905634	0	0.734603
A1S_1163	3.60195	7.20389	0	0	-Inf	0.022005	0.157783	0.187274	0
A1S_1164	5.94279	9.55994	2.32564	0.24327	-2.03937	0.0980757	0.433953	1.79717	0.63641
A1S_1165	2.83808	0	5.67615	Inf	Inf	1	1	0	4.45732
A1S_1166	5.3149	9.62781	1.00198	0.104072	-3.26435	0.0850493	0.396209	1.93676	0.145523
A1S_1167	7.72185	14.4417	1.00198	0.0693813	-3.84931	0.0258617	0.179177	2.6604	0.0952814
A1S_1168	18.6335	33.6125	3.65458	0.108727	-3.20122	0.0102122	0.0896712	0.429509	0.452806
A1S_1169	0.597496	1.19499	0	0	-Inf	0.348609	0.746709	0.331763	0
A1S_1170	8.43343	7.20389	9.66297	1.34135	0.42369	0.602326	0.92936	0.103877	0.065781
A1S_1171	0.249176	0	0.498352	Inf	Inf	1	1	0	0.98621
A1S_1172	0.832347	0	1.66469	Inf	Inf	1	1	0	0.0906957
A1S_1173	1.77816	2.38998	1.16634	0.488012	-1.03501	0.273654	0.691824	0.662049	0.0146354
A1S_1174	1.44417	2.38998	0.498352	0.208517	-2.26176	0.216361	0.645937	0.663526	0.201374
A1S_1175	4.65217	5.97496	3.32939	0.557223	-0.843673	0.209462	0.633138	1.13365	0.0610261
A1S_1177	10.1759	7.20389	13.1479	1.82511	0.867985	0.769478	1	0.0871965	0.704565
A1S_1178	134.663	222.845	46.4805	0.208577	-2.26135	4.60206e-07	1.51132e-05	2.00465	0.0535895
A1S_1179	188.659	202.548	174.771	0.862864	-0.212795	0.353328	0.749082	0.552057	0.690537
A1S_1180	262.495	301.08	223.909	0.743688	-0.427231	0.265064	0.686068	0.149086	0.525141
A1S_1181	42.7986	34.7905	50.8066	1.46036	0.546322	0.84592	1	0.0351216	0.0718911
A1S_1182	54.8806	21.5947	88.1665	4.08278	2.02955	0.0661355	0.331586	0.0141714	3.45216
A1S_1183	16.5773	19.1708	13.9838	0.729432	-0.455155	0.315179	0.732901	0.145827	0.220659
A1S_1184	1.00022	0	2.00045	Inf	Inf	1	1	0	0.298001
A1S_1185	10.3382	1.19499	19.4815	16.3026	4.02703	0.864906	1	0.0305308	0.187107
A1S_1186	1313.03	1682.82	943.244	0.560514	-0.835177	0.00166581	0.0203366	0.330661	0.298492
A1S_1187	2.49616	0	4.99232	Inf	Inf	0.778961	1	0	0.566579
A1S_1188	2.2461	0	4.49221	Inf	Inf	0.54911	0.892711	0	0.782967
A1S_1189	41.7863	52.919	30.6536	0.579255	-0.78773	0.501217	0.851085	4.15636	0.0894375
A1S_1191	33.8003	19.1708	48.4299	2.52624	1.33699	0.472188	0.828146	0.0814933	2.64537
A1S_1192	18.9889	29.9936	7.98419	0.266197	-1.90944	0.0697846	0.344621	0.0656113	0.490334
A1S_1193	256.644	259.052	254.237	0.981413	-0.027067	0.937259	1	0.0113213	1.41697
A1S_1194	5.69776	2.38998	9.00554	3.76803	1.91381	0.705475	0.995608	0.240566	1.65261
A1S_1195	12.277	13.2298	11.3241	0.85596	-0.224385	0.62421	0.943837	1.14337	0.0176433
A1S_1197	17.7808	28.8834	6.67814	0.23121	-2.11272	0.0533111	0.289378	4.24181	1.22131
A1S_1198	0	0	0	NA	NA	NA	NA	NA	NA
A1S_1199	29.3936	0	58.7873	Inf	Inf	0.00415099	0.0445486	0	0.0951637
A1S_1200	34.6212	51.5883	17.6542	0.342213	-1.54703	0.0489929	0.2727	0.0961614	0.00128034
A1S_1201	2.91057	0	5.82115	Inf	Inf	1	1	0	1.70707
A1S_1202	7.43026	13.1958	1.66469	0.126153	-2.98675	0.0473015	0.266446	0.0214969	0.0103685
A1S_1203	9.70212	8.41585	10.9884	1.30568	0.384798	0.661574	0.967384	0.528164	0.143841
A1S_1204	12.6094	22.7218	2.49704	0.109896	-3.18579	0.004068	0.043801	2.30434	0.0127435
A1S_1205	433.109	157.07	709.148	4.51485	2.17468	1.71688e-08	7.32238e-07	0.0143838	0.17298
A1S_1206	75.6519	64.9199	86.3839	1.33062	0.412102	0.305499	0.726174	2.84631	2.60705
A1S_1207	14.5725	13.1449	16.0001	1.21721	0.283574	0.377586	0.768982	1.46544	0.562009
A1S_1208	110.073	141.501	78.645	0.55579	-0.847387	0.0739933	0.358398	0.00284475	0.471557
A1S_1209	0.498352	0	0.996704	Inf	Inf	1	1	0	1.62849
A1S_1210	3.58498	7.16995	0	0	-Inf	0.00813256	0.0737772	1.64853	0
A1S_1211	2.33796	0	4.67593	Inf	Inf	0.774616	1	0	4.9173
A1S_1213	3.69555	2.38998	5.00112	2.09253	1.06525	0.472578	0.828146	0.3965	0.432134
A1S_1214	0.929731	1.19499	0.664469	0.556045	-0.846727	0.349585	0.746709	0.331763	0.56718
A1S_1215	1.94252	2.38998	1.49506	0.62555	-0.676802	0.305816	0.726174	0.638947	0.956349
A1S_1216	16.942	21.5438	12.3402	0.572796	-0.803906	0.121387	0.493361	0.863553	1.04401
A1S_1217	144.639	174.944	114.335	0.653552	-0.613627	0.0666567	0.333182	0.976367	2.09264
A1S_1218	10.4707	11.9499	8.99146	0.752428	-0.410374	0.233788	0.659588	1.65357	0.0505041
A1S_1219	4.25121	6.0089	2.49352	0.414971	-1.26892	0.338145	0.745838	0.439621	0.548484
A1S_1220	5.81821	10.8058	0.830587	0.0768646	-3.70154	0.0605587	0.312696	0.24174	0.0912016
A1S_1221	0.333995	0	0.66799	Inf	Inf	1	1	0	1.22495
A1S_1224	3.75958	7.18692	0.332235	0.0462277	-4.4351	0.0607394	0.313103	0.176287	0.0257928
A1S_1225	3.41773	0	6.83545	Inf	Inf	1	1	0	0.899617
A1S_1226	15.7706	26.3916	5.14964	0.195124	-2.35754	0.055349	0.294294	0.0357221	1.03737
A1S_1227	0.249176	0	0.498352	Inf	Inf	1	1	0	0.98621
A1S_1228	12.9528	21.5777	4.32785	0.20057	-2.31782	0.0404664	0.24233	0.0392607	0.0474802
A1S_1229	6.77664	2.38998	11.1633	4.67087	2.22369	0.756239	1	0.193185	0.164809
A1S_1230	2.33444	0	4.66889	Inf	Inf	0.559194	0.899278	0	0.911227
A1S_1231	6.37769	9.59388	3.16151	0.329534	-1.6015	0.180925	0.592381	2.16052e-05	0.14
A1S_1232	0.0830587	0	0.166117	Inf	Inf	1	1	0	0.33216
A1S_1233	0.747528	0	1.49506	Inf	Inf	1	1	0	2.15869
A1S_1236	55.8142	44.3674	67.261	1.516	0.60027	0.697818	0.989172	0.00208566	0.829132
A1S_1237	14.0733	7.16995	20.9765	2.92562	1.54874	0.945617	1	0.552794	0.424073
A1S_1238	33.8891	16.7808	50.9974	3.03903	1.60361	0.41444	0.788659	0.0205343	1.75124
A1S_1239	44.7426	26.3577	63.1274	2.39503	1.26004	0.443845	0.815661	0.133605	0.00938121
A1S_1240	36.637	22.8067	50.4673	2.21283	1.14589	0.432876	0.806208	0.120072	0.00106741
A1S_1241	8.23451	11.9839	4.48517	0.374267	-1.41786	0.201206	0.623946	0.0764784	1.5392
A1S_1242	15.5941	14.3399	16.8483	1.17492	0.232564	0.321514	0.73425	1.59165	3.13058
A1S_1243	3.05445	4.77997	1.32894	0.278022	-1.84673	0.160986	0.555916	1.10781	0.468893
A1S_1244	9.06837	5.97496	12.1618	2.03546	1.02535	0.575781	0.912139	0.637387	0.0788275
A1S_1245	12.5498	15.6028	9.49685	0.608664	-0.716281	0.28129	0.701409	0.117948	0.0630954
A1S_1246	148.084	128.305	167.863	1.30831	0.387707	0.608282	0.933893	0.00654396	0.203516
A1S_1247	4.98529	5.97496	3.99562	0.668727	-0.580511	0.23638	0.663481	1.0793	0.0543674
A1S_1248	33.2113	41.9435	24.4791	0.583621	-0.776897	0.206653	0.62914	0.193018	0.0481151
A1S_1249	21.0163	19.2217	22.8109	1.18673	0.246987	0.904659	1	0.50608	0.178579
A1S_1250	12.9581	16.7638	9.15229	0.545955	-0.873146	0.205044	0.627144	0.424218	0.429226
A1S_1251	58.4272	86.2431	30.6114	0.354943	-1.49434	0.0178704	0.136986	1.17473	1.45983
A1S_1252	10.1642	7.16995	13.1585	1.83522	0.875957	0.556416	0.899278	0.76518	0.00198303
A1S_1253	0.597496	1.19499	0	0	-Inf	0.348609	0.746709	0.331763	0
A1S_1254	26.2091	39.4347	12.9836	0.329242	-1.60278	0.0163581	0.12821	5.29283	0.18758
A1S_1255	3.05445	4.77997	1.32894	0.278022	-1.84673	0.160986	0.555916	1.10781	0.468893
A1S_1256	0	0	0	NA	NA	NA	NA	NA	NA
A1S_1257	24.0177	46.7065	1.32894	0.028453	-5.13528	9.15295e-07	2.78318e-05	1.04304	0.047381
A1S_1258	38.7702	27.5697	49.9707	1.81253	0.858002	0.754446	1	0.0360596	0.024352
A1S_1259	2.74974	0	5.49947	Inf	Inf	0.793729	1	0	0.256948
A1S_1260	0.332235	0	0.664469	Inf	Inf	1	1	0	1.22025
A1S_1261	4.83501	0	9.67001	Inf	Inf	1	1	0	1.29379
A1S_1262	13.2654	24.0356	2.49528	0.103816	-3.2679	0.0228185	0.162551	1.41304	0.0667011
A1S_1263	0.333995	0	0.66799	Inf	Inf	1	1	0	1.22495
A1S_1264	6.60613	2.38998	10.8223	4.52818	2.17893	0.756265	1	0.199587	0.157278
A1S_1265	1.74863	0	3.49726	Inf	Inf	0.72179	1	0	0.00799484
A1S_1266	149.133	25.1627	273.103	10.8535	3.44009	3.6576e-07	1.21764e-05	0.0304222	0.685941
A1S_1267	78.042	18.0437	138.04	7.65035	2.93553	0.000201293	0.0035162	0.418575	0.776086
A1S_1268	72.763	2.40695	143.119	59.4606	5.89386	6.86881e-07	2.12803e-05	0.0118002	1.51259
A1S_1269	90.4046	39.6723	141.137	3.55756	1.83089	0.00404647	0.0437125	1.02008	5.90543
A1S_1270	188.852	4.77997	372.924	78.0181	6.28574	9.80052e-16	8.69862e-14	0.0164291	0.00475265
A1S_1271	24.0959	28.7138	19.478	0.67835	-0.559898	0.220168	0.650759	1.51594	0.255504
A1S_1272	2.38998	4.77997	0	0	-Inf	0.0297177	0.196364	1.22851	0
A1S_1273	7.73968	11.9839	3.4955	0.291684	-1.77752	0.124631	0.502195	0.0797012	0.0574215
A1S_1274	2.60147	1.19499	4.00794	3.35395	1.74586	1	1	0.227601	3.59267
A1S_1275	0	0	0	NA	NA	NA	NA	NA	NA
A1S_1276	0	0	0	NA	NA	NA	NA	NA	NA
A1S_1277	14.6664	14.3399	14.9928	1.04553	0.0642348	0.339233	0.746709	1.67382	0.0376295
A1S_1278	0	0	0	NA	NA	NA	NA	NA	NA
A1S_1279	0.249176	0	0.498352	Inf	Inf	1	1	0	0.98621
A1S_1280	2.55698	4.77997	0.333995	0.0698739	-3.8391	0.0962587	0.431295	1.19883	0.0433618
A1S_1281	2.16305	0	4.32609	Inf	Inf	0.537066	0.877105	0	0.677468
A1S_1282	0.834987	0	1.66997	Inf	Inf	1	1	0	2.33118
A1S_1283	15.0571	26.4595	3.65458	0.13812	-2.85601	0.0645667	0.324216	2.77825	0.564682
A1S_1284	0.830587	0	1.66117	Inf	Inf	1	1	0	2.32263
A1S_1285	2.38998	4.77997	0	0	-Inf	0.0297177	0.196364	1.22851	0
A1S_1286	0	0	0	NA	NA	NA	NA	NA	NA
A1S_1287	0.0830587	0	0.166117	Inf	Inf	1	1	0	0.33216
A1S_1288	154	168.079	139.921	0.832466	-0.264536	0.773615	1	1.67498	0.0557654
A1S_1289	18.3526	13.1789	23.5264	1.78516	0.836056	0.778542	1	0.0875197	6.47449
A1S_1290	20.8136	25.1288	16.4984	0.656555	-0.607012	0.167129	0.567586	1.17604	0.317399
A1S_1291	20.0292	15.5688	24.4897	1.57299	0.653511	0.811221	1	0.214712	0.117803
A1S_1292	3.19016	2.38998	3.99034	1.66961	0.739509	0.448612	0.818657	0.457355	1.33176
A1S_1293	1.0011	0	2.00221	Inf	Inf	1	1	0	1.1813
A1S_1294	1.25028	0	2.50056	Inf	Inf	1	1	0	0.348974
A1S_1295	8.97739	5.97496	11.9798	2.005	1.0036	0.593986	0.92273	0.643829	1.19364
A1S_1296	61.1677	59.9023	62.4331	1.04225	0.0596979	0.691707	0.985751	0.44688	0.655397
A1S_1297	1.33598	0	2.67196	Inf	Inf	1	1	0	3.24759
A1S_1298	0.249176	0	0.498352	Inf	Inf	1	1	0	0.98621
A1S_1299	4.58256	7.16995	1.99517	0.278268	-1.84545	0.12579	0.503773	1.44925	0.279025
A1S_1300	1.08064	0	2.16129	Inf	Inf	1	1	0	1.33313
A1S_1301	1.49506	0	2.99011	Inf	Inf	0.463449	0.827782	0	3.52252
A1S_1302	37.5928	43.1555	32.0301	0.742202	-0.430117	0.225145	0.652128	0.0556499	4.90008
A1S_1303	13.9074	21.6456	6.16922	0.28501	-1.81091	0.120969	0.493361	1.97514	0.274518
A1S_1304	0.763613	1.19499	0.332235	0.278022	-1.84673	0.350262	0.746709	0.331763	0.236357
A1S_1305	2.91585	0	5.83171	Inf	Inf	1	1	0	0.123564
A1S_1306	1.16546	0	2.33092	Inf	Inf	1	1	0	0.0579619
A1S_1307	15.9726	9.59388	22.3513	2.32974	1.22017	0.941816	1	1.00422e-05	4.44603
A1S_1308	4.16815	7.16995	1.16634	0.162671	-2.61997	0.0695388	0.344192	1.52966	0.00543904
A1S_1309	1.57987	0	3.15975	Inf	Inf	0.465471	0.827782	0	1.22167
A1S_1310	1.25116	0	2.50232	Inf	Inf	1	1	0	1.12177
A1S_1311	0	0	0	NA	NA	NA	NA	NA	NA
A1S_1312	9.21603	15.6028	2.82928	0.181332	-2.4633	0.0723679	0.35313	0.145666	0.0494569
A1S_1313	8.52761	8.38191	8.67331	1.03476	0.0493023	0.330664	0.740724	0.207429	1.4062
A1S_1314	2.50232	0	5.00464	Inf	Inf	0.579168	0.912764	0	1.87595
A1S_1315	0.763613	1.19499	0.332235	0.278022	-1.84673	0.350262	0.746709	0.331763	0.236357
A1S_1316	3.98947	5.97496	2.00397	0.335395	-1.57607	0.11306	0.472596	1.25114	0.736962
A1S_1317	9.44182	9.55994	9.32369	0.975288	-0.0360997	0.312705	0.731948	1.28288	0.0984361
A1S_1318	9.88287	4.77997	14.9858	3.13512	1.64852	0.772266	1	0.40231	0.126465
A1S_1319	1.93172	1.19499	2.66844	2.23302	1.15899	1	1	0.309517	0.616526
A1S_1320	0.918046	0	1.83609	Inf	Inf	1	1	0	1.67077
A1S_1321	80.434	14.3908	146.477	10.1785	3.34746	0.000211254	0.00367067	4.39559e-06	5.24602
A1S_1322	6.77138	7.20389	6.33886	0.879922	-0.184553	0.372522	0.765988	0.125335	1.15266
A1S_1323	5.2684	7.20389	3.33291	0.462654	-1.11199	0.266667	0.686068	0.151049	0.056989
A1S_1324	4.25912	1.19499	7.32324	6.12828	2.61548	0.815725	1	0.114368	0.460751
A1S_1325	5.76851	7.20389	4.33313	0.601499	-0.733366	0.309774	0.729137	0.141741	0.110554
A1S_1326	0.166117	0	0.332235	Inf	Inf	1	1	0	0.66432
A1S_1327	0.166117	0	0.332235	Inf	Inf	1	1	0	0.66432
A1S_1328	1.61029	2.38998	0.830587	0.347528	-1.5248	0.240618	0.665539	0.663526	0.432795
A1S_1329	1.69334	2.38998	0.996704	0.417034	-1.26176	0.257748	0.67933	0.663526	0.558955
A1S_1330	0.249176	0	0.498352	Inf	Inf	1	1	0	0.98621
A1S_1331	1.66293	0	3.32587	Inf	Inf	0.468384	0.827865	0	1.36294
A1S_1332	5.32809	4.81391	5.84227	1.21362	0.279321	0.509322	0.858855	0.757617	2.51403
A1S_1333	14.4727	21.6117	7.33381	0.339345	-1.55918	0.114676	0.477913	0.357947	0.165959
A1S_1334	23.9418	26.4086	21.4749	0.813178	-0.298357	0.550533	0.893183	0.230074	0.35723
A1S_1335	607.366	1202.07	12.6601	0.0105319	-6.56909	8.26962e-95	6.78936e-92	4.35587	0.000188094
A1S_1338	150.994	298.486	3.50255	0.0117344	-6.41312	1.78507e-36	4.88515e-34	0.529876	0.00902266
A1S_1339	63.2747	126.051	0.498352	0.00395357	-7.98263	2.08601e-19	2.4466e-17	1.63017	0.00213286
A1S_1340	34.8888	69.4453	0.332235	0.00478412	-7.70753	1.58242e-13	1.20853e-11	2.06589	0.00197368
A1S_1341	34.8186	68.3012	1.33598	0.0195601	-5.67594	1.23098e-11	7.48617e-10	0.51369	0.0317034
A1S_1342	35.6152	68.2333	2.99715	0.043925	-4.50881	1.09289e-08	4.72242e-07	2.57078	0.0018044
A1S_1343	55.4719	106.779	4.16525	0.0390084	-4.68007	4.03988e-11	2.28741e-09	0.247734	0.0026031
A1S_1344	73.9475	143.908	3.98682	0.0277039	-5.17377	3.8142e-14	3.05508e-12	0.000256804	0.110033
A1S_1345	20.3719	38.2397	2.50408	0.0654837	-3.93272	3.52974e-06	9.65973e-05	5.88576	0.148417
A1S_1346	30.2057	45.5794	14.832	0.32541	-1.61967	0.0350094	0.21941	0.0190373	0.187622
A1S_1347	8.05294	4.77997	11.3259	2.36945	1.24455	0.618629	0.940306	0.501605	5.52455e-05
A1S_1348	9.01923	2.38998	15.6485	6.54752	2.71095	0.918494	1	0.133476	0.439854
A1S_1349	0	0	0	NA	NA	NA	NA	NA	NA
A1S_1350	1.45265	2.40695	0.498352	0.207047	-2.27197	1	1	0.668237	0.199797
A1S_1351	8.94697	3.58498	14.309	3.99137	1.99688	0.760045	1	0.275475	1.65738
A1S_1352	10.1891	2.38998	17.9882	7.52649	2.91198	1	1	0.113954	9.86702e-05
A1S_1353	1.24588	0	2.49176	Inf	Inf	1	1	0	3.08922
A1S_1354	12.661	0	25.322	Inf	Inf	0.31515	0.732901	0	0.139536
A1S_1355	3.63938	4.77997	2.4988	0.522765	-0.935765	0.209761	0.633138	1.00253	0.00577813
A1S_1356	21.552	35.9346	7.16945	0.199514	-2.32544	0.00473125	0.049014	0.566717	0.225254
A1S_1358	4.33753	0	8.67507	Inf	Inf	1	1	0	3.08289
A1S_1359	0.913645	0	1.82729	Inf	Inf	1	1	0	2.48219
A1S_1360	0.249176	0	0.498352	Inf	Inf	1	1	0	0.98621
A1S_1361	0.332235	0	0.664469	Inf	Inf	1	1	0	1.22025
A1S_1362	2.73919	4.81391	0.664469	0.138031	-2.85693	0.335297	0.745838	1.17502	0.147659
A1S_1363	0.332235	0	0.664469	Inf	Inf	1	1	0	1.22025
A1S_1364	2.85617	2.38998	3.32235	1.39011	0.475201	0.419402	0.792194	0.502879	2.46204
A1S_1365	9.86704	16.7299	3.00419	0.17957	-2.47738	0.0103074	0.0902657	2.80632	0.367704
A1S_1366	0	0	0	NA	NA	NA	NA	NA	NA
A1S_1367	25.3985	25.1288	25.6683	1.02147	0.0306486	0.382748	0.772553	1.0157	0.963369
A1S_1368	97.66	169.003	26.3169	0.155719	-2.68298	3.67071e-07	1.21764e-05	0.474944	0.000738172
A1S_1369	237.195	332.971	141.419	0.424718	-1.23542	0.000245389	0.00406906	4.54384	0.0308933
A1S_1370	495.773	762.645	228.9	0.30014	-1.73629	3.91118e-08	1.56638e-06	0.0378983	0.185978
A1S_1371	6.81786	5.97496	7.66076	1.28214	0.358558	0.378172	0.768988	0.83585	0.00783937
A1S_1372	64.4118	37.2144	91.6092	2.46166	1.29963	0.145031	0.543079	0.214502	0.00935527
A1S_1373	265.812	322.844	208.779	0.646685	-0.628864	0.177793	0.587465	1.61797	1.09126
A1S_1374	37.2537	43.1894	31.3181	0.725133	-0.463682	0.395451	0.776531	0.0635829	0.0571182
A1S_1375	182.608	213.523	151.692	0.710424	-0.493248	0.317393	0.732901	0.147148	0.423334
A1S_1376	101.742	159.375	44.1091	0.276763	-1.85328	0.000483376	0.00713808	0.922948	0.477371
A1S_1377	121.99	215.828	28.1513	0.130434	-2.93861	4.50939e-09	2.0012e-07	0.0480103	0.00524444
A1S_1378	61.2698	88.684	33.8556	0.381756	-1.38928	0.00673107	0.0647148	0.377345	2.22774
A1S_1379	6.68976	8.38191	4.9976	0.596236	-0.746044	0.237027	0.66416	0.251268	0.0109424
A1S_1380	5.59133	0	11.1827	Inf	Inf	1	1	0	6.32516
A1S_1381	3.22233	4.77997	1.66469	0.348265	-1.52174	0.170177	0.573192	1.07709	0.0258918
A1S_1382	5.7805	2.40695	9.15405	3.80317	1.9272	0.85132	1	0.239043	0.524523
A1S_1383	104.201	206.574	1.82729	0.0088457	-6.82081	1.70915e-23	2.67278e-21	5.20524	0.0147558
A1S_1384	0	0	0	NA	NA	NA	NA	NA	NA
A1S_1385	7.01703	7.20389	6.83017	0.948123	-0.0768543	0.430422	0.804138	0.121745	0.0216607
A1S_1386	64.9402	47.9694	81.911	1.70757	0.771944	0.460843	0.827782	4.808e-05	1.06626
A1S_1387	0.830587	0	1.66117	Inf	Inf	1	1	0	2.32263
A1S_1388	5.67841	7.20389	4.15293	0.576485	-0.794646	0.365813	0.759792	0.143361	1.91276
A1S_1389	10.6787	8.36495	12.9924	1.55319	0.635235	0.445039	0.816587	0.935681	0.00637454
A1S_1390	97.3413	133.085	61.5972	0.46284	-1.11142	0.0447703	0.257488	0.0550285	0.496213
A1S_1391	3.07406	4.81391	1.33422	0.277159	-1.85121	0.34291	0.746709	1.11337	0.118138
A1S_1392	3.38757	4.77997	1.99517	0.417402	-1.26049	0.197779	0.619366	1.04718	0.385013
A1S_1393	10.3535	8.36495	12.342	1.47544	0.561145	0.384797	0.772582	0.962538	1.99045
A1S_1394	1.32894	0	2.65788	Inf	Inf	1	1	0	3.23529
A1S_1395	6.13026	4.77997	7.48056	1.56498	0.646145	0.537107	0.877105	0.659687	2.64066
A1S_1396	0.749288	0	1.49858	Inf	Inf	1	1	0	0.0254544
A1S_1397	0.996704	0	1.99341	Inf	Inf	1	1	0	2.63811
A1S_1398	8.88203	14.4417	3.32235	0.230052	-2.11997	0.230263	0.653572	2.44331	0.817911
A1S_1399	2.66756	0	5.33512	Inf	Inf	0.598256	0.92572	0	0.775157
A1S_1400	2.3739	3.58498	1.16282	0.324359	-1.62433	0.192947	0.609854	0.901807	0.493877
A1S_1401	2.07647	0	4.15293	Inf	Inf	0.743826	1	0	4.49262
A1S_1402	0.0830587	0	0.166117	Inf	Inf	1	1	0	0.33216
A1S_1403	2.5561	4.77997	0.332235	0.0695056	-3.84673	0.0968897	0.431731	1.19899	0.0429408
A1S_1404	0	0	0	NA	NA	NA	NA	NA	NA
A1S_1405	6.58917	7.16995	6.00839	0.837995	-0.254986	0.221036	0.650759	1.12386	1.93542
A1S_1406	2.15952	0	4.31905	Inf	Inf	0.751981	1	0	4.6281
A1S_1407	1.85946	2.38998	1.32894	0.556045	-0.846727	0.291151	0.708777	0.650807	0.821811
A1S_1408	0.332235	0	0.664469	Inf	Inf	1	1	0	1.22025
A1S_1409	2.59618	1.19499	3.99738	3.34511	1.74205	1	1	0.22816	2.50197e-05
A1S_1410	5.91414	7.16995	4.65833	0.649701	-0.622152	0.238487	0.665539	1.22128	0.410054
A1S_1411	15.6531	11.9839	19.3224	1.61237	0.689183	0.777835	1	0.0458327	0.01585
A1S_1412	10.2803	8.39888	12.1618	1.44802	0.534084	0.602499	0.92936	0.0208743	0.0713144
A1S_1413	4.05116	4.77997	3.32235	0.695056	-0.524799	0.27426	0.69229	0.932849	1.78077
A1S_1414	1.99693	0	3.99386	Inf	Inf	0.511392	0.859474	0	0.477888
A1S_1415	8.30123	4.77997	11.8225	2.47334	1.30646	0.633343	0.950594	0.485777	0.0764406
A1S_1416	4.72003	4.77997	4.66009	0.97492	-0.0366445	0.326336	0.73658	0.830683	0.222068
A1S_1417	3.08109	0	6.16218	Inf	Inf	1	1	0	0.00362977
A1S_1418	24.9513	28.7477	21.155	0.735885	-0.442448	0.293971	0.712998	0.365594	0.0161939
A1S_1419	6.18877	7.22086	5.15668	0.714136	-0.485729	0.476968	0.831402	1.19203	0.600337
A1S_1420	7.05472	11.9499	2.15952	0.180715	-2.46822	0.0558606	0.296359	2.17788	0.461942
A1S_1421	12.098	19.1878	5.00816	0.261008	-1.93783	0.0382982	0.235086	3.74455e-05	0.96775
A1S_1422	7.20389	14.4078	0	0	#NAME?	0.000810175	0.010949	0.312223	0
A1S_1423	0	0	0	NA	NA	NA	NA	NA	NA
A1S_1424	17.8319	33.6634	2.00045	0.059425	-4.07279	0.000944758	0.0124602	2.71173	0.0164841
A1S_1425	0.581411	0	1.16282	Inf	Inf	1	1	0	1.8133
A1S_1426	0.664469	0	1.32894	Inf	Inf	1	1	0	1.98938
A1S_1427	11.2787	21.5608	0.996704	0.0462277	-4.4351	0.00182639	0.022051	0.401583	0.0615079
A1S_1428	0.417054	0	0.834107	Inf	Inf	1	1	0	0.520053
A1S_1429	4.40036	4.81391	3.98682	0.828187	-0.271972	0.653521	0.96261	0.886088	2.25739
A1S_1430	0	0	0	NA	NA	NA	NA	NA	NA
A1S_1431	0.680555	1.19499	0.166117	0.139011	-2.84673	0.321031	0.73425	0.331763	0.0866924
A1S_1432	13.949	3.58498	24.313	6.78191	2.76169	0.792686	1	0.162186	0.0796929
A1S_1433	101.82	195.496	8.14327	0.0416543	-4.58539	1.65888e-14	1.36194e-12	0.0319697	0.208262
A1S_1434	59.0783	83.8361	34.3205	0.409376	-1.2885	0.0144414	0.115857	1.38983	0.114161
A1S_1435	3.29459	3.58498	3.00419	0.837995	-0.254986	0.278113	0.697002	0.748508	1.10673
A1S_1436	0.249176	0	0.498352	Inf	Inf	1	1	0	0.98621
A1S_1437	0.166117	0	0.332235	Inf	Inf	1	1	0	0.66432
A1S_1438	0.751049	0	1.5021	Inf	Inf	1	1	0	1.31365
A1S_1439	1.86122	2.38998	1.33246	0.557518	-0.84291	0.2888	0.708777	0.650559	5.75708e-06
A1S_1440	1.00198	0	2.00397	Inf	Inf	1	1	0	2.64791
A1S_1441	8.34974	14.3738	2.32564	0.161797	-2.62774	0.058891	0.307198	0.275087	0.44449
A1S_1442	11.275	2.38998	20.16	8.43522	3.07643	0.934862	1	0.0999895	0.253051
A1S_1443	2.78919	3.58498	1.99341	0.556045	-0.846727	0.251494	0.673449	0.831815	1.06686
A1S_1444	8.08623	8.36495	7.80751	0.933361	-0.0994929	0.349151	0.746709	1.19282	4.20342
A1S_1446	1.99957	0	3.99914	Inf	Inf	0.511328	0.859474	0	0.125062
A1S_1447	9.57691	19.1538	0	0	-Inf	2.83022e-05	0.000603536	0.850932	0
A1S_1448	5.90303	10.8058	1.00022	0.0925633	-3.43342	0.0477532	0.26853	0.239785	0.0144971
A1S_1449	10.9915	20.3149	1.66821	0.0821179	-3.60616	0.00108737	0.0141523	3.4435	0.0628851
A1S_1450	17.3647	2.38998	32.3394	13.5312	3.75822	0.365755	0.759792	0.0580724	2.59574
A1S_1451	37.0873	50.3424	23.8322	0.473403	-1.07886	0.0791318	0.376622	0.12013	0.430509
A1S_1452	0	0	0	NA	NA	NA	NA	NA	NA
A1S_1453	2.40695	4.81391	0	0	-Inf	0.241948	0.665539	1.2349	0
A1S_1454	0.249176	0	0.498352	Inf	Inf	1	1	0	0.98621
A1S_1455	2.4988	0	4.9976	Inf	Inf	0.580725	0.912764	0	0.0248559
A1S_1456	4.77997	9.55994	0	0	-Inf	0.00213814	0.0251672	2.03069	0
A1S_1457	5.37746	10.7549	0	0	-Inf	0.00121408	0.0152177	2.21437	0
A1S_1458	12.3945	11.9839	12.8051	1.06853	0.0956275	0.561536	0.899635	0.0560361	2.33108
A1S_1459	7.18403	8.36495	6.00311	0.717651	-0.478647	0.203188	0.626205	1.31053	0.588344
A1S_1460	6.73274	10.8058	2.65964	0.24613	-2.02251	0.172266	0.577266	0.221672	0.402439
A1S_1461	36.2138	33.5955	38.8321	1.15587	0.208979	0.853124	1	0.0703642	1.10509
A1S_1462	70.8688	31.1716	110.566	3.54701	1.8266	0.0522586	0.284606	0.00901257	0.565691
A1S_1463	11.8417	13.2128	10.4707	0.792465	-0.335581	0.584714	0.916527	0.365796	3.28704
A1S_1464	25.6898	25.2306	26.1491	1.0364	0.0515857	0.867405	1	0.738019	0.000180864
A1S_1465	150.542	141.654	159.43	1.12549	0.170554	0.653954	0.96261	1.07986	0.40774
A1S_1466	55.9742	50.3424	61.606	1.22374	0.291297	1	1	0.0905986	0.432404
A1S_1467	72.963	91.1079	54.8181	0.601683	-0.732925	0.133449	0.524219	0.105875	0.379781
A1S_1468	85.2983	134.263	36.3333	0.270612	-1.8857	0.000326533	0.00503443	0.183245	0.434089
A1S_1469	110.442	56.4022	164.482	2.91624	1.54411	0.0252555	0.176517	0.125553	3.66626
A1S_1470	44.9332	39.5705	50.2959	1.27105	0.346017	1	1	0.0026309	0.0233786
A1S_1471	0.913645	0	1.82729	Inf	Inf	1	1	0	2.48219
A1S_1472	0.929731	1.19499	0.664469	0.556045	-0.846727	0.349585	0.746709	0.331763	0.56718
A1S_1473	29.2535	19.2047	39.3023	2.04649	1.03315	0.657793	0.965665	0.097618	0.055012
A1S_1474	71.7444	31.0868	112.402	3.61575	1.8543	0.113112	0.472596	1.17606	0.406825
A1S_1476	12.5729	1.19499	23.9508	20.0427	4.325	0.561874	0.899635	0.0232622	5.33269
A1S_1477	9.04588	3.58498	14.5068	4.04655	2.01669	0.734987	1	0.271927	1.98763
A1S_1478	12.6639	7.16995	18.1578	2.53249	1.34056	0.753714	1	0.615552	0.0545752
A1S_1479	0.249176	0	0.498352	Inf	Inf	1	1	0	0.98621
A1S_1480	0.66799	0	1.33598	Inf	Inf	1	1	0	1.99668
A1S_1481	46.4596	44.4523	48.4669	1.09031	0.124742	0.905865	1	1.15723	0.00134431
A1S_1482	0.415293	0	0.830587	Inf	Inf	1	1	0	1.43219
A1S_1483	0.763613	1.19499	0.332235	0.278022	-1.84673	0.350262	0.746709	0.331763	0.236357
A1S_1484	6.89125	10.7889	2.99363	0.277474	-1.84957	0.143923	0.541403	0.0222955	0.267711
A1S_1485	2.46048	3.58498	1.33598	0.372661	-1.42407	0.187069	0.601004	0.887329	0.606728
A1S_1486	0.333995	0	0.66799	Inf	Inf	1	1	0	1.22495
A1S_1487	6.19083	2.38998	9.99168	4.18065	2.06373	0.73905	1	0.216762	0.0322214
A1S_1488	2.36221	2.38998	2.33444	0.976761	-0.0339222	0.355857	0.750567	0.576012	0.305633
A1S_1489	31.2088	34.7736	27.6441	0.794975	-0.331018	0.4333	0.806208	0.00370835	0.0403217
A1S_1490	41.2256	33.5107	48.9406	1.46045	0.54641	0.9701	1	0.960811	1.12608
A1S_1491	15.463	5.97496	24.951	4.17593	2.0621	0.861059	1	0.363672	4.29829
A1S_1492	18.4152	7.16995	29.6604	4.13677	2.0485	0.821082	1	0.418389	0.611151
A1S_1493	14.1034	15.5519	12.6548	0.813718	-0.297398	0.309068	0.729071	0.934449	0.0634424
A1S_1494	3.05621	4.77997	1.33246	0.278759	-1.84291	0.147056	0.546304	1.10749	3.28712e-06
A1S_1495	7.26765	8.38191	6.15338	0.734126	-0.4459	0.317474	0.732901	0.236049	0.976065
A1S_1496	67.8066	78.1496	57.4636	0.735302	-0.44359	0.857739	1	4.40575	0.00272299
A1S_1497	2.82751	0	5.65503	Inf	Inf	1	1	0	1.58634
A1S_1498	1.5834	0	3.16679	Inf	Inf	0.724114	1	0	0.259138
A1S_1499	6.60965	2.38998	10.8293	4.53112	2.17987	0.752621	1	0.199451	0.103726
A1S_1501	2.08527	0	4.17054	Inf	Inf	0.753578	1	0	1.63167
A1S_1502	1.84426	1.19499	2.49352	2.08664	1.06118	1	1	0.321343	1.22866
A1S_1503	9.92611	19.1878	0.664469	0.0346299	-4.85184	0.00258175	0.029749	4.22837e-05	0.0319674
A1S_1504	8.67029	14.3399	3.00067	0.209253	-2.25668	0.0277663	0.188865	2.45677	0.0780209
A1S_1505	41.1548	79.141	3.16855	0.0400368	-4.64253	9.65991e-10	4.59756e-08	0.00827553	0.0327836
A1S_1506	2.17913	1.19499	3.16327	2.64711	1.40442	1	1	0.276972	0.069395
A1S_1507	2.44087	2.38998	2.49176	1.04258	0.0601637	0.370348	0.763	0.564084	1.77746
A1S_1508	7.7251	4.77997	10.6702	2.23228	1.15852	0.585528	0.916527	0.523878	1.05384
A1S_1509	0.913645	0	1.82729	Inf	Inf	1	1	0	2.48219
A1S_1510	52.3547	43.2573	61.4522	1.42062	0.506521	0.506352	0.856261	1.18348	0.0584486
A1S_1511	135.827	155.892	115.761	0.742574	-0.429393	0.310364	0.729588	0.00225248	0.00854237
A1S_1512	9.55704	11.9499	7.16417	0.599516	-0.73813	0.168134	0.568056	1.7724	0.0440246
A1S_1513	27.3943	38.4773	16.3112	0.423917	-1.23815	0.301319	0.720811	2.79925	0.363782
A1S_1514	9.86823	9.57691	10.1596	1.06084	0.0852064	0.37776	0.768982	0.30666	0.00105693
A1S_1515	10.5587	16.7808	4.33665	0.258429	-1.95216	0.0526608	0.286322	0.0524449	0.32961
A1S_1516	1.5021	0	3.00419	Inf	Inf	0.726347	1	0	2.14393
A1S_1517	11.1901	14.3908	7.98947	0.555179	-0.848976	0.258084	0.679506	2.59681e-05	0.200507
A1S_1518	192.883	284.18	101.585	0.357467	-1.48412	0.000728985	0.0100588	0.0394222	0.050622
A1S_1519	109.269	99.4219	119.115	1.19808	0.260724	0.882153	1	0.925292	0.365814
A1S_1520	107.763	123.458	92.0688	0.745753	-0.42323	0.311552	0.730812	0.260217	0.686718
A1S_1521	156.893	200.48	113.307	0.565176	-0.823227	0.141054	0.538156	1.92282	0.741613
A1S_1522	22.1437	35.9516	8.33579	0.231862	-2.10866	0.0101875	0.0896712	0.197754	0.24233
A1S_1523	87.0565	57.5123	116.601	2.0274	1.01963	0.317442	0.732901	0.253769	0.0787957
A1S_1524	19.4692	15.6028	23.3356	1.49561	0.580732	0.897284	1	0.0830872	1.11052
A1S_1525	0.665349	0	1.3307	Inf	Inf	1	1	0	0.493858
A1S_1526	115.976	208.607	23.3444	0.111906	-3.15964	3.47545e-11	2.03811e-09	0.165962	0.371278
A1S_1527	7.94004	7.22086	8.65922	1.1992	0.262067	0.669398	0.969747	0.971471	0.0281518
A1S_1528	568.913	172.622	965.205	5.59144	2.48322	2.93977e-12	1.97909e-10	0.0579601	1.21089
A1S_1529	1.25028	0	2.50056	Inf	Inf	1	1	0	0.348974
A1S_1530	316.231	139.128	493.333	3.54589	1.82615	1.71279e-05	0.000390612	0.00932308	0.00433447
A1S_1531	14.5359	14.4078	14.6641	1.01779	0.0254393	0.552945	0.896284	0.192306	0.258217
A1S_1532	23.1308	10.7889	35.4728	3.2879	1.71717	0.598158	0.92572	0.00797963	0.0373602
A1S_1533	29.7273	43.2743	16.1803	0.373901	-1.41927	0.104303	0.447634	2.51802	1.55315
A1S_1534	13.8919	10.7889	16.995	1.57524	0.655568	0.693593	0.986897	0.0128625	0.198732
A1S_1535	61.2089	69.4623	52.9556	0.762364	-0.391447	0.277631	0.697002	1.05154	0.0901418
A1S_1536	4.75283	0	9.50565	Inf	Inf	1	1	0	1.98165
A1S_1537	12.6382	15.6028	9.67353	0.619988	-0.689688	0.246682	0.668954	0.117337	1.11046
A1S_1538	53.4803	50.1897	56.771	1.13113	0.177763	0.491076	0.844542	4.79585	0.715413
A1S_1539	0.66799	0	1.33598	Inf	Inf	1	1	0	1.99668
A1S_1540	19.4571	27.5866	11.3277	0.410621	-1.28412	0.135788	0.527877	0.00825682	0.0139718
A1S_1541	10.1303	9.59388	10.6667	1.11183	0.15293	0.429045	0.802383	1.52157e-05	0.378953
A1S_1542	4.03859	3.58498	4.49221	1.25306	0.325461	0.388583	0.772582	0.638304	0.489759
A1S_1543	55.9145	63.5722	48.2568	0.759086	-0.397664	0.533235	0.876224	0.0247348	2.307
A1S_1544	376.218	210.227	542.209	2.57916	1.3669	2.0829e-05	0.000452997	2.73574	0.867984
A1S_1545	92.7792	39.6384	145.92	3.68128	1.88021	0.00687693	0.0656297	0.426406	0.153286
A1S_1546	125.463	97.1337	153.793	1.58331	0.662943	0.406134	0.784555	0.00059852	1.46943
A1S_1547	35.4873	44.4862	26.4883	0.595428	-0.748001	0.466793	0.827865	2.80412	0.0712551
A1S_1548	11.6438	10.8058	12.4817	1.15509	0.208002	0.647845	0.958414	0.147125	0.641328
A1S_1549	18.0826	24.0017	12.1635	0.506779	-0.980572	0.216622	0.646129	0.131532	0.105803
A1S_1551	13.3883	5.97496	20.8016	3.48147	1.7997	1	1	0.424665	1.55515
A1S_1552	32.8855	28.8156	36.9555	1.28248	0.358941	0.929692	1	0.310551	0.810706
A1S_1553	7.11178	8.39888	5.82467	0.693505	-0.528022	0.353073	0.749082	0.0284407	0.27469
A1S_1554	26.3631	19.2556	33.4706	1.73822	0.797612	0.525963	0.870802	1.66856	0.131231
A1S_1555	76.4465	83.9549	68.938	0.821132	-0.284314	0.547065	0.89071	0.00895548	0.20611
A1S_1556	11.0027	6.0089	15.9966	2.66214	1.41259	0.926305	1	0.191497	0.315823
A1S_1557	46.9643	53.9443	39.9843	0.741215	-0.432037	0.314784	0.732901	0.0684149	0.169127
A1S_1558	5.77114	2.38998	9.15229	3.82944	1.93713	0.726067	1	0.236759	0.846118
A1S_1559	9.75596	6.0089	13.503	2.24717	1.16811	0.825929	1	0.216764	1.02921
A1S_1560	17.3473	9.55994	25.1348	2.62918	1.39461	1	1	0.736643	0.870986
A1S_1561	16.47	16.7808	16.1591	0.962955	-0.0544603	0.447947	0.818657	0.0379922	0.0453481
A1S_1562	4.42405	7.18692	1.66117	0.231138	-2.11317	0.15826	0.555916	0.161781	0.466695
A1S_1563	1.52723	2.38998	0.664469	0.278022	-1.84673	0.225432	0.652128	0.663526	0.312554
A1S_1564	4.36354	2.38998	6.3371	2.65152	1.40682	0.652607	0.961922	0.331014	1.11346
A1S_1565	27.6007	45.5455	9.65593	0.212006	-2.23782	0.00808975	0.0737772	0.151944	0.056558
A1S_1566	18.6321	26.4595	10.8047	0.408347	-1.29213	0.366256	0.759813	2.42442	2.00006
A1S_1567	40.8493	36.0364	45.6622	1.26711	0.341546	0.898327	1	0.743492	1.06344
A1S_1568	113.814	84.0737	143.554	1.70748	0.771867	0.137303	0.530475	1.20995	0.134336
A1S_1569	13.7972	10.7549	16.8395	1.56574	0.646848	0.461685	0.827782	1.11175	1.51729
A1S_1570	4.29305	3.58498	5.00112	1.39502	0.480288	0.375788	0.768942	0.604938	0.381301
A1S_1573	116.299	81.4631	151.136	1.85526	0.891624	0.290437	0.708777	0.511919	4.03985
A1S_1574	66.2405	78.9883	53.4926	0.677223	-0.562298	0.0943598	0.426241	2.84919	0.753567
A1S_1575	15.6028	15.5519	15.6538	1.00655	0.00942084	0.407579	0.785168	0.862925	0.0300467
A1S_1576	5.78955	3.60195	7.97715	2.21468	1.1471	0.726663	1	0.0513809	3.97506
A1S_1577	3.86343	2.38998	5.33688	2.23302	1.15899	0.479588	0.833757	0.378479	1.03521
A1S_1578	6.08202	7.16995	4.99408	0.696529	-0.521744	0.24167	0.665539	1.19595	0.0968397
A1S_1579	27.6663	26.3577	28.9748	1.09929	0.136575	0.647055	0.958414	0.196266	0.0887113
A1S_1580	2.59971	1.19499	4.00442	3.351	1.74459	1	1	0.227787	1.60245
A1S_1581	0.498352	0	0.996704	Inf	Inf	1	1	0	1.62849
A1S_1582	29.2821	33.5955	24.9686	0.743213	-0.428152	0.483694	0.837875	0.0820588	0.538732
A1S_1583	0	0	0	NA	NA	NA	NA	NA	NA
A1S_1584	2.57307	4.81391	0.332235	0.0690156	-3.85693	0.317843	0.732901	1.20527	0.0425546
A1S_1585	0	0	0	NA	NA	NA	NA	NA	NA
A1S_1586	7.20389	14.4078	0	0	-Inf	0.000810175	0.010949	0.312223	0
A1S_1587	1.19499	2.38998	0	0	-Inf	0.229486	0.653572	0.663526	0
A1S_1588	0	0	0	NA	NA	NA	NA	NA	NA
A1S_1589	3.05797	4.77997	1.33598	0.279495	-1.8391	0.125122	0.50294	1.10717	0.472806
A1S_1590	0	0	0	NA	NA	NA	NA	NA	NA
A1S_1591	5.19061	2.38998	7.99123	3.34363	1.74142	0.699154	0.989172	0.269804	0.168425
A1S_1592	9.62781	19.2556	0	0	-Inf	0.000368825	0.00558166	3.45466	0
A1S_1593	0	0	0	NA	NA	NA	NA	NA	NA
A1S_1594	2.88834	4.77997	0.996704	0.208517	-2.26176	0.138308	0.532479	1.13836	0.295179
A1S_1595	16.1011	31.2056	0.996704	0.03194	-4.96849	0.000252341	0.00414344	0.275935	0.0413481
A1S_1596	2.00397	0	4.00794	Inf	Inf	0.745507	1	0	4.37386
A1S_1597	30.2349	43.1724	17.2973	0.400657	-1.31956	0.126346	0.505384	6.94798e-05	1.53857
A1S_1598	26.4343	45.5455	7.32324	0.16079	-2.63675	0.00310426	0.0342409	0.155886	0.088275
A1S_1599	13.1958	26.3916	0	0	-Inf	3.1296e-06	8.63664e-05	0.0397221	0
A1S_1600	1.69334	2.38998	0.996704	0.417034	-1.26176	0.257748	0.67933	0.663526	0.558955
A1S_1601	283.73	360.195	207.266	0.575428	-0.797293	0.12136	0.493361	4.20634	0.705772
A1S_1602	0.500112	0	1.00022	Inf	Inf	1	1	0	0.183954
A1S_1603	12.8653	23.8998	1.83081	0.0766035	-3.70645	0.00100275	0.0131721	3.93602	0.0127776
A1S_1604	1.92643	1.19499	2.65788	2.22418	1.15327	1	1	0.310229	2.43741
A1S_1605	4.41619	0	8.83238	Inf	Inf	1	1	0	0.36286
A1S_1606	3.09982	1.19499	5.00464	4.18801	2.06627	0.800877	1	0.181501	1.59945
A1S_1607	11.9005	13.1449	10.6562	0.810667	-0.302818	0.249978	0.672893	1.72842	0.0773351
A1S_1608	9.57639	0	19.1528	Inf	Inf	0.716132	1	0	0.00896113
A1S_1609	20.571	4.81391	36.328	7.54647	2.9158	0.20495	0.627144	0.179032	1.02572
A1S_1610	45.0242	36.0873	53.9611	1.49529	0.580426	0.404544	0.782757	2.36431	0.0138127
A1S_1611	15.1937	2.38998	27.9975	11.7145	3.55022	0.536036	0.877105	0.0684818	1.02207
A1S_1612	16.5694	7.16995	25.9689	3.6219	1.85675	0.907536	1	0.467013	0.742514
A1S_1613	31.824	14.3399	49.308	3.43852	1.78179	0.524011	0.869902	0.845977	0.104406
A1S_1614	11.2914	9.59388	12.9888	1.35387	0.437086	0.638247	0.952869	1.38472e-05	0.0420073
A1S_1615	15.2378	13.1449	17.3308	1.31844	0.398831	0.450471	0.820037	1.4111	0.370407
A1S_1616	24.9192	31.1716	18.6667	0.598838	-0.739762	0.213952	0.641659	0.0205362	0.46791
A1S_1618	7.83475	12.0008	3.66866	0.305701	-1.70981	0.124481	0.502195	0.0847899	0.233015
A1S_1619	33.2303	34.8245	31.6362	0.908448	-0.138524	0.772052	1	0.54249	0.187063
A1S_1620	2.72222	4.77997	0.664469	0.139011	-2.84673	0.114528	0.477905	1.16884	0.148836
A1S_1621	13.4197	5.99193	20.8474	3.47925	1.79877	1	1	0.0164543	3.76152
A1S_1622	0	0	0	NA	NA	NA	NA	NA	NA
A1S_1623	63.9754	57.5123	70.4384	1.22475	0.29249	0.949524	1	0.321331	0.208029
A1S_1624	117.234	139.315	95.154	0.683014	-0.550013	0.449114	0.818657	2.56826	1.16555
A1S_1625	28.1825	24.0186	32.3465	1.34672	0.429454	0.96003	1	0.37142	2.8541
A1S_1626	5.79603	3.58498	8.00708	2.23351	1.15931	0.47724	0.831435	0.449999	1.9736
A1S_1627	8.39246	11.9499	4.83501	0.404606	-1.30541	0.0914224	0.418149	1.94528	0.25232
A1S_1629	7.71718	4.77997	10.6544	2.22897	1.15638	0.608893	0.934394	0.524436	0.252846
A1S_1630	25.3371	42.0114	8.66274	0.2062	-2.27788	0.0142512	0.115273	0.403172	0.0109986
A1S_1631	410.747	694.412	127.082	0.183007	-2.45003	1.23864e-12	8.65469e-11	0.054619	1.72128e-05
A1S_1632	24.966	28.7647	21.1673	0.735879	-0.442459	0.299529	0.718597	0.0893885	0.631727
A1S_1633	64.2155	56.3174	72.1136	1.28049	0.356692	1	1	0.270597	0.0252382
A1S_1634	55.5855	45.5624	65.6086	1.43997	0.526041	0.791159	1	0.00956069	0.229744
A1S_1635	2.66404	0	5.32808	Inf	Inf	0.78968	1	0	0.0815063
A1S_1636	7.46336	3.58498	11.3417	3.16369	1.66161	0.664355	0.967898	0.340155	2.37159
A1S_1637	380.844	137.916	623.771	4.52283	2.17722	5.67396e-08	2.14176e-06	0.0007817	0.0279717
A1S_1638	21.6553	16.8487	26.4619	1.57057	0.651284	0.745502	1	1.57367	1.31163
A1S_1639	27.6554	38.3246	16.9862	0.44322	-1.17391	0.0847121	0.396209	0.677305	0.0177517
A1S_1640	16.8704	14.4078	19.333	1.34184	0.424216	0.772902	1	0.170021	0.645195
A1S_1641	24.7838	40.9012	8.66626	0.211883	-2.23866	0.0430625	0.250371	4.51405	0.0967547
A1S_1642	12.8229	23.9847	1.66117	0.0692597	-3.85184	0.00533425	0.0540669	4.95984e-05	0.145168
A1S_1643	9.27835	13.2128	5.34392	0.40445	-1.30597	0.141937	0.538868	0.437945	1.88775
A1S_1644	66.5941	62.3772	70.8111	1.13521	0.182957	0.973834	1	0.0379925	0.547513
A1S_1645	8.57379	11.9839	5.16372	0.430889	-1.21461	0.171998	0.576959	0.074382	0.00233016
A1S_1646	3.33203	0	6.66406	Inf	Inf	1	1	0	0.0684638
A1S_1647	6.37888	3.60195	9.15582	2.54191	1.34591	0.740947	1	0.0462831	0.260025
A1S_1648	11.2317	16.7978	5.66559	0.337282	-1.56797	0.123335	0.498807	0.0555554	0.0558849
A1S_1649	6.91788	7.16995	6.66582	0.929688	-0.105182	0.283966	0.703275	1.08052	0.150124
A1S_1650	4.02603	2.38998	5.66207	2.36908	1.24433	0.647784	0.958414	0.362054	0.0138054
A1S_1651	7.66365	7.16995	8.15735	1.13771	0.186137	0.358289	0.752373	0.991249	0.15563
A1S_1652	7.96837	11.9499	3.98682	0.333627	-1.58369	0.122122	0.495123	2.01486	1.28088
A1S_1653	1.09585	1.19499	0.996704	0.834067	-0.261764	0.390043	0.773492	0.331763	0.898537
A1S_1654	10.1753	19.1878	1.16282	0.0606023	-4.04448	0.0080857	0.0737772	4.1679e-05	0.093526
A1S_1655	85.9201	98.2439	73.5964	0.749119	-0.416733	0.27763	0.697002	0.727636	0.314015
A1S_1656	9.7527	12.0178	7.4876	0.623043	-0.682597	0.38695	0.772582	0.638531	0.466437
A1S_1657	13.803	22.7727	4.83324	0.212238	-2.23624	0.0278638	0.18906	0.0839393	0.0625897
A1S_1658	11.1688	18.0097	4.32785	0.240306	-2.05705	0.100903	0.442408	0.325844	0.0553306
A1S_1659	3.77655	7.22086	0.332235	0.0460104	-4.4419	0.151775	0.550242	1.62257	0.0256456
A1S_1660	16.9877	5.99193	27.9834	4.67018	2.22348	0.685085	0.980716	0.0127638	0.0140583
A1S_1661	1.62053	2.40695	0.834107	0.346541	-1.5289	1	1	0.668237	0.156638
A1S_1662	7.62973	9.59388	5.66559	0.590543	-0.759887	0.260528	0.682819	1.90716e-05	0.0808324
A1S_1663	0.583171	0	1.16634	Inf	Inf	1	1	0	0.0384394
A1S_1664	73.8988	67.0723	80.7253	1.20356	0.267305	0.941663	1	0.770318	2.32402
A1S_1665	46.8593	72.0898	21.6287	0.300024	-1.73685	0.0752467	0.361154	2.6781	0.886066
A1S_1666	7.33494	7.16995	7.49992	1.04602	0.0649122	0.307885	0.72898	1.02911	0.259947
A1S_1667	93.7297	151.112	36.3474	0.240533	-2.0557	6.4021e-05	0.00126654	0.00729492	0.973757
A1S_1669	0.913645	0	1.82729	Inf	Inf	1	1	0	2.48219
A1S_1670	7.01854	1.19499	12.8421	10.7466	3.42581	0.876844	1	0.0536345	2.77164
A1S_1671	21.488	24.0017	18.9743	0.790543	-0.339084	0.525743	0.870802	0.116263	0.584434
A1S_1672	40.3178	73.3018	7.33381	0.100049	-3.32121	7.23203e-05	0.00140532	3.46065	0.0583887
A1S_1673	1.49858	0	2.99715	Inf	Inf	0.726436	1	0	0.0415395
A1S_1674	6.61285	2.40695	10.8187	4.49479	2.16825	0.872877	1	0.201738	0.571124
A1S_1675	13.2994	21.6117	4.98704	0.230757	-2.11556	0.102999	0.445222	0.378269	0.621433
A1S_1676	35.7055	34.7736	36.6373	1.0536	0.0753242	0.753689	1	0.0033662	0.047846
A1S_1677	4.98881	5.97496	4.00266	0.669905	-0.577971	0.208851	0.633138	1.07874	0.509988
A1S_1678	61.7772	69.5811	53.9734	0.775691	-0.366446	0.458026	0.827241	0.0846525	0.086415
A1S_1679	28.8952	25.1627	32.6276	1.29667	0.374807	0.85125	1	0.133503	0.705462
A1S_1680	29.5584	52.7833	6.33358	0.119992	-3.05899	0.000299537	0.00470659	0.0679439	0.0573906
A1S_1681	0.166117	0	0.332235	Inf	Inf	1	1	0	0.66432
A1S_1682	4.79637	3.60195	5.99078	1.66321	0.733969	0.67864	0.975768	0.062179	0.455797
A1S_1683	41.2006	48.0542	34.3469	0.714753	-0.484483	0.470687	0.828146	1.35473	2.22395
A1S_1684	52.7067	32.4005	73.0129	2.25345	1.17213	0.335106	0.745838	0.0819452	4.18243
A1S_1686	16.4405	7.20389	25.6771	3.56434	1.83364	0.79214	1	0.0537489	2.92619
A1S_1687	727.174	1452.01	2.33444	0.00160773	-9.28076	4.81787e-146	1.58219e-142	13.0325	0.000301522
A1S_1688	41.6371	62.2923	20.9818	0.336829	-1.56991	0.0188296	0.141179	0.741713	0.0327456
A1S_1689	60.7939	100.753	20.8351	0.206794	-2.27373	0.000246418	0.00406906	0.0349698	0.286759
A1S_1690	42.9742	63.4873	22.461	0.353788	-1.49904	0.0312447	0.202363	0.815024	1.00307
A1S_1691	44.8395	76.8528	12.8262	0.166894	-2.583	0.00109788	0.0141946	1.50705	0.00349099
A1S_1692	19.1551	21.6456	16.6645	0.769881	-0.377293	0.591682	0.920457	1.57881	0.309063
A1S_1693	24.6922	21.5777	27.8067	1.28868	0.36589	0.83343	1	0.024645	0.184973
A1S_1694	47.6347	43.1215	52.1479	1.20932	0.2742	0.789314	1	0.44228	0.332684
A1S_1695	15.5423	14.4078	16.6769	1.15749	0.211	0.559987	0.899278	0.182064	2.08753
A1S_1696	104.278	190.564	17.9917	0.0944131	-3.40487	3.40465e-11	2.03288e-09	0.718246	0.00811772
A1S_1697	12.9005	21.6286	4.1723	0.192906	-2.37403	0.0362363	0.225379	1.0618	0.494537
A1S_1698	4.69019	7.22086	2.15952	0.299068	-1.74146	0.335553	0.745838	1.44207	0.711629
A1S_1699	0	0	0	NA	NA	NA	NA	NA	NA
A1S_1700	0.166117	0	0.332235	Inf	Inf	1	1	0	0.66432
A1S_1701	10.8029	14.4417	7.16417	0.496074	-1.01137	0.344661	0.746709	2.13973	0.0392848
A1S_1702	1.1681	0	2.3362	Inf	Inf	1	1	0	1.5109
A1S_1703	0.597496	1.19499	0	0	-Inf	0.348609	0.746709	0.331763	0
A1S_1704	2.76406	1.19499	4.33313	3.62608	1.85841	0.791078	1	0.21113	0.210241
A1S_1705	25.9632	31.1037	20.8228	0.669462	-0.578927	0.177519	0.587465	1.7599	0.0296197
A1S_1706	1.51202	1.19499	1.82905	1.5306	0.614094	1	1	0.331763	0.681782
A1S_1707	14.9061	28.8156	0.996704	0.0345891	-4.85354	0.000661445	0.00932268	0.532228	0.0449982
A1S_1708	29.3935	46.7914	11.9957	0.256365	-1.96373	0.0176015	0.135688	0.110754	0.0358865
A1S_1709	136.33	263.662	8.9985	0.0341289	-4.87286	7.0967e-24	1.16528e-21	1.16043	0.00865875
A1S_1710	34.642	60.1229	9.1611	0.152373	-2.71432	0.00569186	0.0573376	4.89881	0.000607661
A1S_1711	1.69334	2.38998	0.996704	0.417034	-1.26176	0.257748	0.67933	0.663526	0.558955
A1S_1712	3.71892	4.77997	2.65788	0.556045	-0.846727	0.240305	0.665539	0.988718	1.31216
A1S_1713	11.4136	6.0089	16.8183	2.7989	1.48486	1	1	0.184285	0.0871293
A1S_1714	1.66469	0	3.32939	Inf	Inf	0.722613	1	0	0.148572
A1S_1715	4.85661	2.38998	7.32324	3.06414	1.61548	0.684778	0.980716	0.292256	0.417612
A1S_1716	15.5955	20.3827	10.8082	0.530262	-0.915224	0.278249	0.697002	0.00841485	1.64522
A1S_1717	2.50232	0	5.00464	Inf	Inf	0.579168	0.912764	0	1.87595
A1S_1718	0.332235	0	0.664469	Inf	Inf	1	1	0	1.22025
A1S_1719	0	0	0	NA	NA	NA	NA	NA	NA
A1S_1720	1.33246	0	2.66492	Inf	Inf	1	1	0	2.26294e-05
A1S_1721	0.929731	1.19499	0.664469	0.556045	-0.846727	0.349585	0.746709	0.331763	0.56718
A1S_1722	0.249176	0	0.498352	Inf	Inf	1	1	0	0.98621
A1S_1723	0.249176	0	0.498352	Inf	Inf	1	1	0	0.98621
A1S_1724	9.22947	16.7978	1.66117	0.0988925	-3.338	0.0320916	0.206316	0.0629347	0.208908
A1S_1725	15.4414	9.55994	21.3229	2.23044	1.15733	0.786865	1	0.82387	0.0582435
A1S_1727	8.07718	7.16995	8.98442	1.25306	0.325461	0.400052	0.780863	0.946694	0.879068
A1S_1728	9.50502	7.16995	11.8401	1.65135	0.723645	0.424127	0.796815	0.815661	1.631
A1S_1729	48.3335	71.9032	24.7638	0.344405	-1.53782	0.0430754	0.250371	0.352457	4.25566
A1S_1730	20.5857	34.8414	6.33006	0.181682	-2.46051	0.0238503	0.169167	1.38001	0.0035945
A1S_1731	33.1168	59.9193	6.31422	0.105379	-3.24634	0.000237989	0.00400797	0.33329	0.572679
A1S_1732	24.9001	46.8083	2.99187	0.0639175	-3.96764	0.000224788	0.0038448	0.38597	0.136382
A1S_1733	1.951	2.40695	1.49506	0.62114	-0.687009	1	1	0.642421	0.951942
A1S_1734	2.44263	2.38998	2.49528	1.04406	0.0622007	0.372297	0.765988	0.563818	0.384294
A1S_1735	2.40695	4.81391	0	0	-Inf	0.241948	0.665539	1.2349	0
A1S_1736	35.5486	57.4614	13.6357	0.237302	-2.07521	0.00673377	0.0647148	1.92306	1.07759
A1S_1737	151.203	268.255	34.1509	0.127307	-2.97361	2.95297e-12	1.97909e-10	5.36469	0.0171011
A1S_1738	6.67601	12.0178	1.33422	0.11102	-3.1711	0.0543342	0.290715	0.822574	0.0492509
A1S_1739	7.76745	15.5349	0	0	-Inf	9.33081e-05	0.00177124	2.92168	0
A1S_1740	1.20348	2.40695	0	0	-Inf	0.488124	0.841029	0.668237	0
A1S_1741	2.33796	0	4.67593	Inf	Inf	0.774616	1	0	4.9173
A1S_1742	3.58498	7.16995	0	0	-Inf	0.00813256	0.0737772	1.64853	0
A1S_1743	2.04166	3.58498	0.498352	0.139011	-2.84673	0.144887	0.543079	0.95539	0.126319
A1S_1744	0.0830587	0	0.166117	Inf	Inf	1	1	0	0.33216
A1S_1745	0.929731	1.19499	0.664469	0.556045	-0.846727	0.349585	0.746709	0.331763	0.56718
A1S_1746	0.500112	0	1.00022	Inf	Inf	1	1	0	0.183954
A1S_1747	6.32416	11.9839	0.664469	0.055447	-4.17275	0.0218122	0.157086	0.0900696	0.0535745
A1S_1748	1.50298	0	3.00595	Inf	Inf	0.726328	1	0	3.53608
A1S_1749	0.664469	0	1.32894	Inf	Inf	1	1	0	1.98938
A1S_1750	20.9098	32.3157	9.50389	0.294095	-1.76564	0.0158805	0.124764	1.38378	0.411039
A1S_1751	0	0	0	NA	NA	NA	NA	NA	NA
A1S_1752	0.332235	0	0.664469	Inf	Inf	1	1	0	1.22025
A1S_1753	4.87358	3.58498	6.16218	1.71889	0.781478	0.44311	0.815223	0.537066	0.00255872
A1S_1754	5.91326	7.16995	4.65657	0.649456	-0.622697	0.243899	0.667512	1.22142	0.731415
A1S_1755	0	0	0	NA	NA	NA	NA	NA	NA
A1S_1756	1.85946	2.38998	1.32894	0.556045	-0.846727	0.291151	0.708777	0.650807	0.821811
A1S_1757	33.7489	60.1569	7.34085	0.122028	-3.03471	0.00109029	0.0141523	7.2721	0.382498
A1S_1758	1.32894	0	2.65788	Inf	Inf	1	1	0	3.23529
A1S_1759	9.46168	16.7638	2.15952	0.128821	-2.95657	0.0305811	0.199659	0.523292	0.337353
A1S_1760	10.5458	11.9499	9.14173	0.765004	-0.386462	0.281562	0.701556	1.64439	2.67571
A1S_1761	2.10864	2.38998	1.82729	0.764562	-0.387295	0.332161	0.742556	0.61442	1.22857
A1S_1762	50.573	63.4873	37.6587	0.593169	-0.753485	0.115693	0.481542	0.735738	0.389556
A1S_1763	0	0	0	NA	NA	NA	NA	NA	NA
A1S_1764	1.00198	0	2.00397	Inf	Inf	1	1	0	2.64791
A1S_1765	4.52614	2.38998	6.6623	2.78759	1.47902	0.670791	0.969747	0.317424	3.61837e-05
A1S_1766	0.249176	0	0.498352	Inf	Inf	1	1	0	0.98621
A1S_1767	0.913645	0	1.82729	Inf	Inf	1	1	0	2.48219
A1S_1768	12.5659	19.1199	6.01191	0.314432	-1.66918	0.0189155	0.1415	2.90354	1.74062
A1S_1769	3.5312	2.38998	4.67241	1.955	0.967165	0.451265	0.820449	0.415196	1.82653
A1S_1770	3.26241	1.19499	5.32984	4.46014	2.15709	0.798304	1	0.169106	3.27071e-05
A1S_1771	0.830587	0	1.66117	Inf	Inf	1	1	0	2.32263
A1S_1772	3.07142	4.81391	1.32894	0.276062	-1.85693	0.388143	0.772582	1.11386	0.465915
A1S_1773	34.2396	47.9694	20.5099	0.427562	-1.22579	0.0543585	0.290715	7.55276e-05	1.21697
A1S_1774	10.5333	14.4078	6.65877	0.462165	-1.11352	0.247805	0.67089	0.245798	0.0972413
A1S_1775	0	0	0	NA	NA	NA	NA	NA	NA
A1S_1776	0	0	0	NA	NA	NA	NA	NA	NA
A1S_1777	2.4988	0	4.9976	Inf	Inf	0.580725	0.912764	0	0.0248559
A1S_1778	0.416173	0	0.832347	Inf	Inf	1	1	0	0.0559269
A1S_1779	10.3645	14.4078	6.32126	0.438739	-1.18856	0.2562	0.678517	0.248609	0.512593
A1S_1780	32.7577	28.7138	36.8017	1.28168	0.358031	0.722899	1	1.20845	0.106399
A1S_1781	7.42215	0	14.8443	Inf	Inf	1	1	0	3.64089
A1S_1782	1.09585	1.19499	0.996704	0.834067	-0.261764	0.390043	0.773492	0.331763	0.898537
A1S_1783	0.249176	0	0.498352	Inf	Inf	1	1	0	0.98621
A1S_1784	0.166117	0	0.332235	Inf	Inf	1	1	0	0.66432
A1S_1785	0.166117	0	0.332235	Inf	Inf	1	1	0	0.66432
A1S_1786	2.1917	2.38998	1.99341	0.834067	-0.261764	0.343937	0.746709	0.601903	1.36554
A1S_1787	0.166117	0	0.332235	Inf	Inf	1	1	0	0.66432
A1S_1788	4.14302	4.77997	3.50607	0.733492	-0.447148	0.223785	0.652128	0.917982	1.56799
A1S_1789	6.60318	8.38191	4.82444	0.575578	-0.796917	0.256197	0.678517	0.253672	0.431274
A1S_1790	2.5561	4.77997	0.332235	0.0695056	-3.84673	0.0968897	0.431731	1.19899	0.0429408
A1S_1791	4.25297	7.16995	1.33598	0.18633	-2.42407	0.0589825	0.307198	1.51288	0.324539
A1S_1792	2.39847	4.79694	0	0	-Inf	0.0582741	0.306195	1.54137e-05	0
A1S_1793	0.597496	1.19499	0	0	-Inf	0.348609	0.746709	0.331763	0
A1S_1794	1.36111	2.38998	0.332235	0.139011	-2.84673	0.224266	0.652128	0.663526	0.104506
A1S_1795	1.83257	0	3.66514	Inf	Inf	0.728366	1	0	0.0357862
A1S_1796	3.98418	5.97496	1.99341	0.333627	-1.58369	0.165505	0.564987	1.25213	0.730953
A1S_1797	5.46579	4.77997	6.15162	1.28696	0.363966	0.404827	0.782757	0.733223	1.77368
A1S_1798	5.26664	7.20389	3.32939	0.462165	-1.11352	0.285668	0.706427	0.151083	0.0540851
A1S_1799	4.15735	4.81391	3.50079	0.727223	-0.45953	0.456013	0.825743	0.924208	0.21435
A1S_1800	11.2533	21.5099	0.996704	0.0463371	-4.43169	0.000772528	0.0105708	3.6763	0.0616658
A1S_1801	0.597496	1.19499	0	0	-Inf	0.348609	0.746709	0.331763	0
A1S_1802	7.84499	12.0178	3.67218	0.305562	-1.71046	0.136567	0.530034	0.744241	0.750005
A1S_1803	1.19499	2.38998	0	0	-Inf	0.229486	0.653572	0.663526	0
A1S_1804	1.79249	3.58498	0	0	-Inf	0.0544427	0.290715	0.991855	0
A1S_1805	4.5852	7.16995	2.00045	0.279004	-1.84164	0.0997344	0.438982	1.44875	0.0713578
A1S_1806	2.61139	2.38998	2.8328	1.18528	0.245225	0.383292	0.772582	0.538492	0.0659973
A1S_1807	6.4321	7.20389	5.66031	0.78573	-0.347895	0.394145	0.776531	0.130562	0.0888793
A1S_1808	0	0	0	NA	NA	NA	NA	NA	NA
A1S_1809	0.0830587	0	0.166117	Inf	Inf	1	1	0	0.33216
A1S_1810	15.3741	26.4256	4.32257	0.163575	-2.61197	0.0486682	0.272277	0.853083	0.364023
A1S_1811	2.01301	1.19499	2.83104	2.36908	1.24433	1	1	0.298625	0.00817432
A1S_1812	1.16282	0	2.32564	Inf	Inf	1	1	0	2.94122
A1S_1813	0	0	0	NA	NA	NA	NA	NA	NA
A1S_1814	1.36199	2.38998	0.333995	0.139748	-2.8391	0.279531	0.698084	0.663526	0.10543
A1S_1815	14.8711	24.0695	5.67263	0.235677	-2.08512	0.0872611	0.405326	3.63694	0.555735
A1S_1816	1.52723	2.38998	0.664469	0.278022	-1.84673	0.225432	0.652128	0.663526	0.312554
A1S_1817	9.74603	0	19.4921	Inf	Inf	0.716422	1	0	0.154654
A1S_1818	0.996704	0	1.99341	Inf	Inf	1	1	0	2.63811
A1S_1819	16.2784	16.7299	15.8269	0.946026	-0.0800482	0.289573	0.708777	1.96404	0.074819
A1S_1820	4.63257	4.77997	4.48517	0.938326	-0.0918394	0.33787	0.745838	0.843235	2.63599
A1S_1821	8.6358	9.61085	7.66076	0.797095	-0.327176	0.413681	0.788468	0.351166	0.00640595
A1S_1822	0.832347	0	1.66469	Inf	Inf	1	1	0	0.0906957
A1S_1823	1.42808	1.19499	1.66117	1.39011	0.475201	1	1	0.331763	1.53608
A1S_1824	9.93842	14.3738	5.50299	0.382848	-1.38516	0.102552	0.445222	0.245636	0.388568
A1S_1825	0.665349	0	1.3307	Inf	Inf	1	1	0	0.493858
A1S_1826	1.76208	1.19499	2.32916	1.9491	0.96281	1	1	0.331763	0.390207
A1S_1827	5.66672	7.16995	4.16349	0.580686	-0.784169	0.20365	0.626205	1.25999	0.00268725
A1S_1828	2.9401	2.38998	3.49022	1.46035	0.546318	0.426612	0.798742	0.491072	1.69992
A1S_1829	0.333995	0	0.66799	Inf	Inf	1	1	0	1.22495
A1S_1830	7.83681	7.16995	8.50367	1.18601	0.246122	0.32718	0.73694	0.972189	0.856626
A1S_1831	12.3258	20.3149	4.33665	0.213472	-2.22788	0.0115782	0.0982506	3.20885	0.281094
A1S_1832	7.80081	10.7719	4.82972	0.448363	-1.15726	0.162503	0.558804	0.540786	0.0018813
A1S_1833	32.5071	25.2136	39.8006	1.57854	0.658587	0.759933	1	0.250725	0.0803162
A1S_1834	2.19698	2.38998	2.00397	0.838486	-0.254141	0.331197	0.740906	0.601104	1.37426
A1S_1835	4.9736	4.77997	5.16724	1.08102	0.112393	0.324713	0.73658	0.795649	0.269956
A1S_1836	0.66799	0	1.33598	Inf	Inf	1	1	0	1.99668
A1S_1837	6.01191	0	12.0238	Inf	Inf	1	1	0	10.7469
A1S_1838	0	0	0	NA	NA	NA	NA	NA	NA
A1S_1839	1.20348	2.40695	0	0	-Inf	0.488124	0.841029	0.668237	0
A1S_1840	5.21398	4.77997	5.64799	1.1816	0.240736	0.394414	0.776531	0.764264	3.51603
A1S_1841	5.93903	7.20389	4.67417	0.648839	-0.624067	0.282024	0.701923	0.138743	1.66306
A1S_1842	5.87821	3.58498	8.17143	2.27935	1.18863	0.591399	0.920452	0.443307	1.31041
A1S_1843	9.59068	16.8487	2.33268	0.138449	-2.85257	0.0752591	0.361154	2.88421	0.00815546
A1S_1844	1.00198	0	2.00397	Inf	Inf	1	1	0	2.64791
A1S_1845	18.2678	14.3399	22.1957	1.54783	0.630245	0.466676	0.827865	1.39249	7.17407
A1S_1846	0.998464	0	1.99693	Inf	Inf	1	1	0	0.289362
A1S_1847	3.77743	7.22086	0.333995	0.0462542	-4.43427	0.134754	0.526642	1.62239	0.0259051
A1S_1848	5.20991	8.41585	2.00397	0.238118	-2.07025	0.15375	0.550946	0.845002	0.554359
A1S_1849	11.919	19.1708	4.66713	0.24345	-2.0383	0.0429363	0.250371	0.183619	0.095018
A1S_1850	14.3674	23.8998	4.83501	0.202303	-2.30541	0.00760983	0.0709963	3.67916	0.147229
A1S_1851	4.43253	7.20389	1.66117	0.230594	-2.11657	0.217084	0.646308	0.168316	0.465715
A1S_1852	1.83081	0	3.66162	Inf	Inf	0.483742	0.837875	0	0.298635
A1S_1853	0	0	0	NA	NA	NA	NA	NA	NA
A1S_1855	1.19499	2.38998	0	0	-Inf	0.229486	0.653572	0.663526	0
A1S_1856	20.5989	39.5366	1.66117	0.0420161	-4.57291	3.87876e-05	0.000806193	0.445572	0.0869543
A1S_1857	5.04203	8.41585	1.66821	0.198223	-2.3348	0.155437	0.55424	0.86157	0.147569
A1S_1858	55.4313	108.194	2.66844	0.0246634	-5.34148	8.99975e-12	5.68369e-10	7.46655	0.0180612
A1S_1859	16.8147	33.6295	0	0	-Inf	3.51838e-07	1.19117e-05	1.01666	0
A1S_1860	11.9584	23.9168	0	0	-Inf	1.67522e-06	4.91199e-05	2.62248	0
A1S_1861	1.19499	2.38998	0	0	-Inf	0.229486	0.653572	0.663526	0
A1S_1862	3.60195	7.20389	0	0	-Inf	0.022005	0.157783	0.187274	0
A1S_1863	31.9116	63.657	0.166117	0.00260957	-8.58197	4.64117e-11	2.58332e-09	1.83525	0.000547363
A1S_1864	55.6819	110.364	1.00022	0.009063	-6.7858	2.69367e-17	2.76438e-15	0.131573	0.00113784
A1S_1865	62.9095	124.822	0.996704	0.00798499	-6.96849	1.81355e-17	1.92119e-15	0.991598	0.00857706
A1S_1866	9.76035	1.19499	18.3257	15.3354	3.9388	0.925548	1	0.0331272	0.13126
A1S_1867	0.166117	0	0.332235	Inf	Inf	1	1	0	0.66432
A1S_1868	5.57752	10.8228	0.332235	0.0306976	-5.02573	0.0405112	0.24233	1.32925	0.0158699
A1S_1869	5.31402	9.62781	1.00022	0.103889	-3.26688	0.104534	0.447634	1.93693	0.0163453
A1S_1870	11.578	7.16995	15.986	2.22958	1.15677	0.674563	0.972868	0.673542	0.0689725
A1S_1871	1.66117	0	3.32235	Inf	Inf	0.468372	0.827865	0	3.80445
A1S_1872	9.09702	7.20389	10.9901	1.52558	0.609362	0.645171	0.958047	0.0969321	0.0532912
A1S_1873	12.9119	12.0008	13.8229	1.15183	0.203931	0.605256	0.931862	0.0580846	0.00849969
A1S_1874	0.415293	0	0.830587	Inf	Inf	1	1	0	1.43219
A1S_1875	0.833227	0	1.66645	Inf	Inf	1	1	0	0.095486
A1S_1876	4.70106	2.38998	7.01213	2.93397	1.55285	0.514074	0.862216	0.303711	4.47887
A1S_1877	6.07499	11.9839	0.166117	0.0138618	-6.17275	0.00798692	0.0737772	0.0920755	0.00362279
A1S_1878	31.5536	56.2664	6.84073	0.121578	-3.04005	1.43357e-05	0.000336276	1.91196	0.383847
A1S_1879	75.4597	5.97496	144.945	24.2587	4.60043	4.12588e-05	0.000846837	0.0682258	1.08009
A1S_1880	33.8006	47.9694	19.6318	0.409256	-1.28892	0.117124	0.484428	7.61466e-05	1.07732
A1S_1881	4.85309	2.38998	7.3162	3.06119	1.61409	0.685142	0.980716	0.292508	2.30129
A1S_1882	2.52745	2.38998	2.66492	1.11504	0.15709	0.377248	0.768982	0.551031	1.34078e-05
A1S_1884	15.831	21.6456	10.0163	0.462742	-1.11172	0.184655	0.597809	1.81022	2.68619
A1S_1885	1.75127	0	3.50255	Inf	Inf	0.721738	1	0	1.09326
A1S_1886	1.52723	2.38998	0.664469	0.278022	-1.84673	0.225432	0.652128	0.663526	0.312554
A1S_1887	0	0	0	NA	NA	NA	NA	NA	NA
A1S_1888	7.71921	14.4417	0.996704	0.0690156	-3.85693	0.0600505	0.31105	2.66093	0.0943396
A1S_1889	1.61117	2.38998	0.832347	0.348265	-1.52174	0.241973	0.665539	0.663526	0.0169263
A1S_1890	7.71895	9.59388	5.84403	0.609142	-0.71515	0.203644	0.626205	1.89082e-05	2.34521
A1S_1891	10.0372	16.7469	3.32763	0.198702	-2.33132	0.038202	0.234935	1.41162	0.114364
A1S_1892	0.166117	0	0.332235	Inf	Inf	1	1	0	0.66432
A1S_1893	0.333995	0	0.66799	Inf	Inf	1	1	0	1.22495
A1S_1894	0.0830587	0	0.166117	Inf	Inf	1	1	0	0.33216
A1S_1896	20.7615	26.3747	15.1484	0.574353	-0.799992	0.251251	0.673449	0.0254931	0.251948
A1S_1897	0.332235	0	0.664469	Inf	Inf	1	1	0	1.22025
A1S_1899	42.5038	27.5527	57.4548	2.08527	1.06023	0.59039	0.919581	0.188082	0.0724302
A1S_1901	8.16202	11.9839	4.34017	0.362168	-1.46527	0.0962665	0.431295	0.0769382	1.04858
A1S_1902	6.27389	2.38998	10.1578	4.25015	2.08751	0.743109	1	0.213134	0.0503007
A1S_1903	13.0537	21.6117	4.49573	0.208023	-2.26518	0.0628123	0.318875	0.382786	0.0114373
A1S_1904	1.61029	2.38998	0.830587	0.347528	-1.5248	0.240618	0.665539	0.663526	0.432795
A1S_1905	16.7979	4.77997	28.8157	6.02844	2.59178	0.688508	0.982643	0.221724	0.0084849
A1S_1906	3.10886	2.38998	3.82774	1.60158	0.679491	0.437552	0.809473	0.468067	0.262266
A1S_1907	21.4034	35.9855	6.82137	0.189559	-2.39928	0.0192447	0.143636	0.0257696	0.22204
A1S_1908	41.401	68.3182	14.4839	0.212006	-2.23782	0.0020615	0.0244182	0.220425	0.0802074
A1S_1909	17.0771	27.6545	6.4997	0.235032	-2.08907	0.0736636	0.358131	2.2395	0.0810259
A1S_1910	353.162	350.998	355.326	1.01233	0.0176812	0.497951	0.848759	2.69714	0.394829
A1S_1912	41.4012	39.6723	43.13	1.08716	0.120559	0.835048	1	1.9123	0.103655
A1S_1914	28.0894	40.8503	15.3286	0.375237	-1.41413	0.130221	0.51591	1.51261	0.0811483
A1S_1915	62.5785	78.0139	47.1432	0.604293	-0.72668	0.266781	0.686068	0.483283	0.0632659
A1S_1916	125.97	165.503	86.4367	0.522267	-0.93714	0.0632597	0.319924	0.00604353	0.015382
A1S_1917	8.44071	9.55994	7.32148	0.765851	-0.384865	0.262831	0.685146	1.40407	0.472654
A1S_1918	16.362	19.2387	13.4854	0.700955	-0.512607	0.513165	0.861572	1.37427	0.14774
A1S_1919	41.0867	40.6976	41.4759	1.01912	0.0273281	0.498602	0.848759	1.13981	0.0184174
A1S_1920	179.848	213.557	146.139	0.684309	-0.54728	0.217608	0.646721	0.355858	1.25068
A1S_1921	35.5216	34.6887	36.3544	1.04802	0.0676637	0.345873	0.746709	1.83387	3.88591
A1S_1922	73.3189	81.531	65.1068	0.798553	-0.324541	0.454261	0.823741	0.0260604	0.23058
A1S_1923	31.4644	54.114	8.81478	0.162893	-2.61801	0.0253373	0.176517	4.63218	0.42838
A1S_1924	1533.71	1584.75	1482.66	0.935578	-0.0960703	0.51679	0.864602	1.08006	6.62341
A1S_1925	2042.6	2250.54	1834.66	0.815209	-0.294758	0.357245	0.752047	1.2122	1.93897
A1S_1926	1477.04	2565.27	388.817	0.15157	-2.72195	4.52314e-34	1.14261e-31	0.0501659	2.55982
A1S_1927	2.27475	2.38998	2.15952	0.903573	-0.146287	0.35498	0.750163	0.589304	1.50278
A1S_1928	11.6763	12.0178	11.3347	0.94316	-0.084426	0.526565	0.870802	0.554749	0.514206
A1S_1929	88.9088	124.839	52.9785	0.424374	-1.23659	0.0488628	0.2727	1.10307	0.126555
A1S_1930	42.2729	37.1126	47.4332	1.27809	0.353987	0.880708	1	0.799536	1.90727
A1S_1931	4.77444	2.38998	7.15889	2.99537	1.58273	0.678498	0.975768	0.298224	0.143342
A1S_1932	193.208	365.083	21.3317	0.0584296	-4.09716	8.90757e-26	1.5396e-23	13.5017	0.0415675
A1S_1933	142.811	215.743	69.8784	0.323896	-1.6264	0.00115531	0.0148204	0.603548	2.124
A1S_1934	19.9789	32.2987	7.659	0.23713	-2.07625	0.0126633	0.105019	2.2915	0.028437
A1S_1935	29.4073	14.3399	44.4748	3.10147	1.63295	0.674782	0.972868	0.909869	0.0383593
A1S_1936	49.6215	69.632	29.6111	0.425252	-1.23361	0.163698	0.560569	0.839296	1.8439
A1S_1937	81.3925	110.33	52.4555	0.475443	-1.07265	0.0639032	0.321868	0.000161687	0.0725168
A1S_1938	4.3325	7.16995	1.49506	0.208517	-2.26176	0.107124	0.455235	1.49729	0.392443
A1S_1939	12.4235	6.0089	18.8381	3.13504	1.64848	1	1	0.168484	1.58996
A1S_1940	92.6393	92.5065	92.772	1.00287	0.00413499	0.758364	1	2.31023	2.58592e-05
A1S_1941	63.6198	55.0715	72.1682	1.31045	0.390058	0.816955	1	1.11505	2.27868
A1S_1942	7.17434	8.36495	5.98374	0.715336	-0.483308	0.273216	0.691498	1.31189	1.77204
A1S_1943	8.85602	14.3738	3.33819	0.232241	-2.10631	0.0390103	0.236365	0.265132	0.53101
A1S_1944	1.83433	0	3.66866	Inf	Inf	0.728494	1	0	0.853651
A1S_1945	65.7018	40.6637	90.7399	2.23147	1.158	0.465248	0.827782	1.66634	0.946163
A1S_1946	9.98992	0	19.9798	Inf	Inf	0.670628	0.969747	0	0.289448
A1S_1947	39.8532	36.0534	43.653	1.21079	0.275946	0.863342	1	1.24751	0.383744
A1S_1948	5.16108	0	10.3222	Inf	Inf	1	1	0	0.236855
A1S_1949	93.5574	138.001	49.1137	0.355894	-1.49048	0.0182502	0.138096	0.582834	0.270076
A1S_1950	88.3769	161.782	14.9717	0.0925423	-3.43374	2.9445e-09	1.32462e-07	0.858519	0.257324
A1S_1951	90.5857	116.423	64.7481	0.556144	-0.846469	0.244514	0.667512	0.759957	1.16679
A1S_1952	3.75198	6.0089	1.49506	0.248807	-2.0069	0.283151	0.701923	0.473325	0.460863
A1S_1953	17.0753	28.8156	5.33512	0.185147	-2.43326	0.0203664	0.149627	0.490791	0.145802
A1S_1954	51.2477	81.4801	21.0153	0.257919	-1.95501	0.000634498	0.00898143	0.574143	1.23006
A1S_1955	3.65635	4.81391	2.4988	0.51908	-0.945972	0.425288	0.797461	1.00842	0.00575097
A1S_1956	22.9313	36.0195	9.84317	0.273274	-1.87158	0.0273109	0.187242	0.568415	0.964537
A1S_1957	0.830587	0	1.66117	Inf	Inf	1	1	0	2.32263
A1S_1958	0	0	0	NA	NA	NA	NA	NA	NA
A1S_1959	3.05445	4.77997	1.32894	0.278022	-1.84673	0.160986	0.555916	1.10781	0.468893
[truncated: 1,368 more rows]
