# Supplementary material for: Whole Transcriptome Analysis of Acinetobacter baumannii Assessed by RNA-Sequencing Reveals Different mRNA Expression Profiles in Biofilm Compared to Planktonic Cells
Source: PLoS One. 2013 Aug 30;8(8):e72968. doi: 10.1371/journal.pone.0072968 (PMC3758355; doi:10.1371/journal.pone.0072968)
Supplement: Table S2 — Gene expression data from the complete transcriptome analysis of Acinetobacter baumannii ATCC 17978, showing gene expression levels in biofilm-associated cells vs. exponentially growing cells. Id: name or code of the region of interest; baseMean: mean of the two next columns; baseMeanA: normalized number of counts for sample A; baseMeanB: normalized number of counts for sample B; Fold-change: baseMeanB/baseMeanA; log2Fold-change: log2 baseMeanB/baseMeanA; pval: p value; padj: p value adjusted for multiple testing; resVarA: variance of A; resVarB: variance of B.A: exponential phase cells. B: biofilm-associated cells. NA, non-applicable because of zero expression. (XLSX) [file pone.0072968.s005.xlsx]

## Sheet: Table S2 ExpoTOBiof
id	baseMean	baseMeanA	baseMeanB	foldChange	log2FoldChange	pval	padj	resVarA	resVarB
1:aat:unknown_transcript_1	13.3526	16.6733	10.0319	0.601671	-0.732954	0.779843	0.88999	1.64247	0.96226
1:aceE:unknown_transcript_1	1648.92	2202.66	1095.18	0.497209	-1.00807	6.94654e-06	0.000236182	0.179235	0.140237
1:actP:unknown_transcript_1	293.362	31.8217	554.902	17.4379	4.12415	4.73112e-45	1.97051e-42	0.0134763	1.98674
1:alaS:unknown_transcript_1	200.597	199.998	201.196	1.00599	0.00861483	0.684442	0.836179	0.284365	1.51241
1:alr:unknown_transcript_1	47.4762	16.9933	77.9592	4.58766	2.19776	3.22155e-05	0.000851921	0.0328297	1.90355
1:ampC:unknown_transcript_1	11.0518	11.978	10.1256	0.845348	-0.242383	0.517656	0.744379	1.31941	1.23369
1:anmK:unknown_transcript_1	82.6301	52.1021	113.158	2.17185	1.11893	0.0666846	0.35665	0.674697	4.50602
1:apaH:unknown_transcript_1	17.4105	23.9561	10.8649	0.453534	-1.14072	0.14765	0.528431	2.98255	0.235485
1:argC:unknown_transcript_1	16.2305	20.6478	11.8132	0.572129	-0.805588	0.389335	0.690951	0.110954	1.04462
1:argJ:unknown_transcript_1	69.2878	79.8912	58.6844	0.734554	-0.445059	0.203737	0.586194	2.60956	0.184745
1:aroB:unknown_transcript_1	62.2811	66.6564	57.9057	0.86872	-0.203038	0.94687	0.983323	1.11926	0.0102567
1:aroD:unknown_transcript_1	0.375023	0	0.750046	Inf	Inf	0.0127278	0.12719	0	0.803071
1:aroE:unknown_transcript_1	10.2496	15.3426	5.15656	0.336094	-1.57307	0.570716	0.776072	2.50615	0.374355
1:aroK:unknown_transcript_1	22.5041	21.9909	23.0173	1.04668	0.0658148	0.911896	0.960315	0.0938668	0.00669737
1:aspA:unknown_transcript_1	436.967	659.311	214.623	0.325526	-1.61916	1.50919e-06	6.44693e-05	0.524083	1.03936
1:aspS:unknown_transcript_1	283.261	286.384	280.138	0.978192	-0.0318106	0.674212	0.830245	1.19868	0.0491634
1:atpC:unknown_transcript_1	498.981	496.958	501.004	1.00814	0.011699	0.939867	0.980168	0.135714	0.00284799
1:benD:unknown_transcript_1	1.91696	2.99011	0.843801	0.282197	-1.82522	0.0553122	0.317759	2.9291	0.194482
1:cca:unknown_transcript_1	57.2986	75.6021	38.9952	0.515795	-0.955129	0.124539	0.485337	0.213098	2.18167
1:clpS:unknown_transcript_1	49.8714	51.6636	48.0793	0.930622	-0.103732	0.896752	0.95495	1.24701	0.0315294
1:clpX:unknown_transcript_1	406.553	369.538	443.568	1.20033	0.263432	0.533475	0.751139	0.213859	0.85772
1:cmk:unknown_transcript_1	104.53	118.794	90.2663	0.759858	-0.396199	0.509131	0.739182	0.766999	0.043742
1:cysS:unknown_transcript_1	68.2811	77.8162	58.7459	0.754932	-0.405581	0.62667	0.806128	1.01538	0.0163137
1:dapD:unknown_transcript_1	114.165	146.934	81.3948	0.553954	-0.852163	0.143333	0.522778	0.441678	1.51502
1:dapF:unknown_transcript_1	70.284	70.8199	69.7482	0.984867	-0.0219994	0.915391	0.962474	0.953054	0.584645
1:dcd:unknown_transcript_1	21.6317	31.8252	11.4382	0.359407	-1.47631	0.240694	0.614898	0.497596	0.705028
1:ddl:unknown_transcript_1	143.67	124.041	163.3	1.3165	0.396706	0.520214	0.744379	0.661355	0.300751
1:dkgB:unknown_transcript_1	3.40635	3.15623	3.65647	1.15849	0.212251	0.497664	0.733399	1.92219	1.01419
1:dnaA:unknown_transcript_1	42.1473	47.5782	36.7164	0.771706	-0.373877	0.235993	0.614484	4.95683	0.945691
1:dnaK:unknown_transcript_1	1727.92	1657.7	1798.13	1.08471	0.117312	0.406501	0.694324	1.06743	0.281163
1:engA:unknown_transcript_1	96.4813	130.091	62.8712	0.483285	-1.04906	0.0437209	0.273317	0.0649817	0.000457048
1:engB:unknown_transcript_1	29.9846	23.9737	35.9956	1.50146	0.586367	0.594479	0.789031	0.262816	0.417568
1:eno:unknown_transcript_1	244.625	186.285	302.965	1.62636	0.701643	0.111356	0.45582	1.46293	1.49045
1:entE:unknown_transcript_1	19.0288	4.9976	33.0599	6.61516	2.72578	0.00244989	0.0359605	0.00389194	1.46502
1:era:unknown_transcript_1	50.0829	57.925	42.2408	0.729233	-0.455549	0.285973	0.643042	1.66272	0.95962
1:fabG:unknown_transcript_1	1.62927	1.66469	1.59385	0.957442	-0.0627435	0.404864	0.694324	0.0531263	0.730329
1:fabG:unknown_transcript_2	99.7326	101.662	97.8026	0.962033	-0.0558424	0.700407	0.844035	2.17343	0.259873
1:fabZ:unknown_transcript_1	63.934	48.8238	79.0443	1.61897	0.695078	0.111897	0.457195	0.523005	0.0358067
1:fadA:unknown_transcript_1	368.922	340.166	397.678	1.16907	0.225362	0.403101	0.693748	0.328438	0.525858
1:fumC:unknown_transcript_1	130.677	129.045	132.309	1.02529	0.0360305	0.90429	0.956617	0.489612	0.0588703
1:fusA:unknown_transcript_1	2252.24	1845.02	2659.47	1.44143	0.527502	0.00198742	0.0312363	0.0703168	1.52925
1:gatA:unknown_transcript_1	138.282	126.582	149.982	1.18486	0.24472	0.544273	0.756578	0.000278804	0.0175368
1:gatB:unknown_transcript_1	130.15	133.739	126.561	0.946325	-0.0795924	0.891015	0.952168	0.0123694	0.74469
1:gidA:unknown_transcript_1	105.354	135.796	74.9119	0.551651	-0.858172	0.113282	0.458633	1.32761	0.131683
1:gidB:unknown_transcript_1	16.8605	21.8247	11.8962	0.54508	-0.875461	0.473731	0.718268	0.138482	0.33636
1:glmM:unknown_transcript_1	200.075	185.403	214.747	1.15827	0.211976	0.532763	0.751139	0.144634	0.270864
1:glpD:unknown_transcript_1	61.0356	62.9825	59.0887	0.938177	-0.0920679	0.952541	0.987206	0.589284	0.517059
1:gltB:unknown_transcript_1	430.015	614.513	245.517	0.39953	-1.32362	1.55891e-05	0.000459673	0.473485	0.0185272
1:gltD:unknown_transcript_1	131.417	158.972	103.861	0.65333	-0.614115	0.203271	0.586194	2.22411	0.890716
1:glyA:unknown_transcript_1	330.498	328.188	332.808	1.01408	0.0201685	0.739268	0.867644	0.999167	0.168448
1:glyQ:unknown_transcript_1	127.164	130.003	124.325	0.956323	-0.0644299	0.50062	0.736014	2.35456	0.0168892
1:glyS:unknown_transcript_1	160.287	150.543	170.031	1.12945	0.175624	0.721498	0.859197	0.165643	0.172218
1:gmk:unknown_transcript_1	44.4844	48.1558	40.813	0.84752	-0.238681	0.910492	0.959747	0.642583	0.249429
1:gpsA:unknown_transcript_1	37.9516	43.1388	32.7643	0.759509	-0.396861	0.573665	0.777645	0.000947226	0.229452
1:greA:unknown_transcript_1	70.5157	76.7755	64.256	0.836934	-0.256814	0.536259	0.751639	0.0401189	0.0852249
1:groEL:unknown_transcript_1	896.215	850.213	942.217	1.10821	0.148235	0.612114	0.798889	0.0912936	0.058472
1:groES:unknown_transcript_1	217.041	314.789	119.294	0.378964	-1.39987	0.00164176	0.0262998	0.000898136	2.90008
1:guaA:unknown_transcript_1	184.257	241.777	126.737	0.52419	-0.931838	0.0730481	0.372165	2.53862	0.358265
1:hemA:unknown_transcript_1	59.6312	53.8055	65.4569	1.21655	0.282791	0.614975	0.799556	0.0657273	0.365729
1:hemE:unknown_transcript_1	39.1537	34.941	43.3664	1.24113	0.311659	0.87945	0.942657	2.26361	1.06471
1:hisS:unknown_transcript_1	111.113	110.446	111.78	1.01208	0.0173256	0.927295	0.971836	0.168382	0.0657447
1:hscA:unknown_transcript_1	56.6241	65.591	47.6571	0.72658	-0.460807	0.290325	0.644908	1.10602	0.520014
1:ihfA:unknown_transcript_1	218.385	251.432	185.338	0.73713	-0.440009	0.198759	0.585877	0.880024	2.64686
1:ileS:unknown_transcript_1	274.152	326.505	221.799	0.679314	-0.55785	0.160841	0.553637	0.428134	0.274148
1:ilvH:unknown_transcript_1	50.3607	69.9946	30.7268	0.438988	-1.18775	0.204122	0.586323	1.97457	0.719202
1:infA:unknown_transcript_1	61.4284	95.8009	27.056	0.282419	-1.82409	0.0164831	0.152986	0.86366	0.119303
1:ipk:unknown_transcript_1	93.5802	139.597	47.5634	0.340719	-1.55335	0.00988644	0.105105	0.285668	0.29768
1:ispD:unknown_transcript_1	14.3204	19.6617	8.97904	0.456677	-1.13075	0.484523	0.725798	0.305432	0.0108007
1:ispF:unknown_transcript_1	11.6571	16.6575	6.65666	0.399619	-1.3233	0.371703	0.683668	0.0205055	0.518202
1:ispG:unknown_transcript_1	89.6804	107.59	71.7708	0.667078	-0.584074	0.227686	0.609323	0.0176207	0.0395643
1:leuD:unknown_transcript_1	8.10179	10.672	5.53159	0.518327	-0.948065	0.714543	0.85366	1.37938	0.590539
1:lipB:unknown_transcript_1	13.8459	18.9726	8.71928	0.459573	-1.12163	0.238378	0.614898	1.07383	0.703812
1:lpxB:unknown_transcript_1	5.84028	6.99277	4.68779	0.670376	-0.576957	0.541241	0.754567	0.0900908	0.697637
1:lpxC:unknown_transcript_1	22.1209	24.1345	20.1073	0.833133	-0.263381	0.533084	0.751139	0.817477	0.0588872
1:lpxD:unknown_transcript_1	51.4211	68.1884	34.6538	0.508206	-0.976515	0.443141	0.704122	5.20772	0.618686
1:lspA:unknown_transcript_1	30.6265	18.9937	42.2593	2.22491	1.15375	0.0811567	0.391947	0.0986171	0.570448
1:lysS:unknown_transcript_1	61.6464	85.2351	38.0576	0.446502	-1.16326	0.0380542	0.24868	1.60366	1.91561
1:mazG:unknown_transcript_1	1.78469	2.16305	1.40634	0.650165	-0.621123	0.274505	0.631841	0.276623	0.525914
1:metG:unknown_transcript_1	86.6493	103.955	69.3439	0.667059	-0.584114	0.335184	0.663598	0.350472	0.0829815
1:metH:unknown_transcript_1	56.5721	107.894	5.25032	0.0486618	-4.36107	1.05989e-05	0.000323698	1.10013	0.0507964
1:metX:unknown_transcript_1	23.1827	25.4723	20.8932	0.820232	-0.285896	0.59714	0.791436	0.350034	0.957647
1:miaA:unknown_transcript_1	39.6177	41.3467	37.8886	0.916363	-0.126009	0.759971	0.877113	2.7889	0.00147109
1:moaC:unknown_transcript_1	8.81622	11.1633	6.46914	0.579501	-0.787118	0.624552	0.805031	0.134939	0.707787
1:mscL:unknown_transcript_1	88.5379	79.9616	97.1141	1.21451	0.280373	0.480047	0.722474	0.13895	0.00178139
1:murB:unknown_transcript_1	15.3867	22.3354	8.43801	0.377786	-1.40436	0.413416	0.694324	1.21699	0.581774
1:murC:unknown_transcript_1	130.577	159.867	101.286	0.633567	-0.65843	0.0747277	0.376181	0.271223	0.17264
1:murD:unknown_transcript_1	58.3713	63.4597	53.283	0.839636	-0.252165	0.558721	0.76849	0.0032639	0.702929
1:murG:unknown_transcript_1	84.5172	113.408	55.6269	0.490504	-1.02766	0.0246504	0.192232	0.187967	0.370418
1:nusA:unknown_transcript_1	210.302	169.238	251.365	1.48528	0.570731	0.0648552	0.348544	0.0614984	0.405683
1:nusB:unknown_transcript_1	67.881	60.118	75.644	1.25826	0.33143	0.666999	0.830245	0.0708307	0.553777
1:paaA:unknown_transcript_1	165.215	3.49903	326.931	93.4347	6.54589	2.33621e-53	1.11204e-50	0.000609246	0.224631
1:paaB:unknown_transcript_1	70.9746	6.00839	135.941	22.6252	4.49986	1.57416e-21	2.01735e-19	0.1587	2.16082
1:panC:unknown_transcript_1	60.6068	95.9969	25.2167	0.262682	-1.92861	0.0325706	0.226566	3.32255	0.915488
1:pepN:unknown_transcript_1	335.937	408.325	263.549	0.645441	-0.631643	0.045868	0.278534	0.542323	1.44439
1:pgi:unknown_transcript_1	147.349	206.921	87.7774	0.424206	-1.23716	0.0245269	0.191839	1.05939	1.65038
1:pheS:unknown_transcript_1	93.7225	91.625	95.82	1.04578	0.0645843	0.956732	0.990317	0.217202	1.17911
1:pheT:unknown_transcript_1	474.457	614.285	334.629	0.544745	-0.876348	0.00122261	0.0206789	1.32134	0.127954
1:ppnK:unknown_transcript_1	48.5814	76.8177	20.345	0.264848	-1.91677	0.0400266	0.257468	1.47068	0.877885
1:prfC:unknown_transcript_1	41.3229	45.6482	36.9977	0.810496	-0.303123	0.775457	0.887911	0.21799	0.992312
1:prmA:unknown_transcript_1	32.6894	44.4748	20.9039	0.470018	-1.08921	0.217454	0.601982	0.0353235	1.20565
1:proA:unknown_transcript_1	129.736	125.866	133.607	1.0615	0.0860984	1	1	0.983211	1.4658
1:prpB:unknown_transcript_1	121.548	32.0019	211.095	6.59631	2.72166	1.16738e-13	1.08047e-11	0.260268	3.48709
1:psd:unknown_transcript_1	28.1769	33.1454	23.2084	0.7002	-0.51416	0.5202	0.744379	0.00107095	0.0353159
1:purT:unknown_transcript_1	103.822	70.267	137.376	1.95506	0.967215	0.069312	0.364271	0.215455	4.13289
1:pyrB:unknown_transcript_1	29.1153	42.4796	15.751	0.370789	-1.43133	0.154797	0.544076	0.130087	0.936504
1:pyrE:unknown_transcript_1	14.8619	22.9735	6.75041	0.293835	-1.76692	0.147956	0.528766	0.552523	0.393456
1:pyrG:unknown_transcript_1	176.111	187.682	164.539	0.87669	-0.189861	0.576769	0.779677	0.179703	0.440275
1:pyrH:unknown_transcript_1	102.089	124.781	79.3973	0.636293	-0.652236	0.28342	0.640676	0.468708	0.734752
1:queA:unknown_transcript_1	13.2167	19.4956	6.93792	0.355872	-1.49057	0.354946	0.677562	0.362006	0.479362
1:queF:unknown_transcript_1	20.5496	21.641	19.4582	0.899134	-0.153393	0.669244	0.830245	0.438483	0.00273969
1:recA:unknown_transcript_1	356.587	328.137	385.038	1.17341	0.230705	0.418151	0.694324	0.0443925	0.0552603
1:recF:unknown_transcript_1	18.3247	26.3363	10.3131	0.391594	-1.35257	0.39684	0.693305	1.48194	0.698301
1:recR:unknown_transcript_1	31.1414	25.1119	37.1708	1.48021	0.565801	0.903757	0.956617	3.38241	0.60891
1:ribA:unknown_transcript_1	34.8136	18.3275	51.2998	2.79907	1.48495	0.0127814	0.12719	0.0874473	2.41605
1:ribH:unknown_transcript_1	70.6722	85.4153	55.9291	0.65479	-0.610895	0.216844	0.601982	0.635084	1.71587
1:rimM:unknown_transcript_1	393.202	333.206	453.198	1.36011	0.443725	0.126823	0.491308	0.80133	4.16036
1:rimO:unknown_transcript_1	74.3616	107.716	41.0076	0.380703	-1.39326	0.00917923	0.0993026	1.55811	0.257823
1:rnc:unknown_transcript_1	13.7421	17.8274	9.65684	0.541686	-0.88447	0.503131	0.73644	0.171162	0.864157
1:rnhB:unknown_transcript_1	13.894	18.3187	9.46933	0.516922	-0.951981	0.387606	0.690644	0.0310867	0.821322
1:rplA:unknown_transcript_1	824.149	649.706	998.593	1.53699	0.62011	0.00162406	0.0262688	0.616674	0.273168
1:rplB:unknown_transcript_1	1815.43	1321.41	2309.45	1.74772	0.805472	3.50926e-06	0.000127096	0.915488	2.91384
1:rplC:unknown_transcript_1	818.299	523.556	1113.04	2.12593	1.08809	1.40037e-06	6.1395e-05	0.316686	0.000246171
1:rplD:unknown_transcript_1	724.42	503.955	944.884	1.87494	0.906842	1.07834e-05	0.000323698	0.602155	0.304432
1:rplE:unknown_transcript_1	586.672	375.449	797.895	2.12517	1.08758	1.89715e-06	7.80407e-05	0.0540007	0.35411
1:rplF:unknown_transcript_1	781.233	440.316	1122.15	2.54851	1.34965	2.24101e-09	1.40888e-07	0.12481	1.27711
1:rplI:unknown_transcript_1	640.054	477.388	802.721	1.68149	0.749737	0.000967695	0.0168815	0.0669288	0.00142071
1:rplL:unknown_transcript_1	774.803	546.86	1002.75	1.83364	0.874713	8.25235e-05	0.00197819	0.444463	8.3472
1:rplM:unknown_transcript_1	526.912	398.215	655.609	1.64637	0.71929	0.00418636	0.0549457	0.0282985	0.077444
1:rplN:unknown_transcript_1	504.856	398.359	611.352	1.53468	0.617935	0.00458405	0.0592018	0.984147	0.0702411
1:rplO:unknown_transcript_1	550.261	290.413	810.11	2.78951	1.48001	1.64162e-09	1.0519e-07	0.224274	0.00106231
1:rplP:unknown_transcript_1	607.312	397.737	816.886	2.05384	1.03832	1.12997e-06	5.08791e-05	1.42804	0.320827
1:rplQ:unknown_transcript_1	269.454	152.082	386.826	2.54353	1.34683	2.90547e-06	0.00011257	0.0427672	0.223806
1:rplR:unknown_transcript_1	397.75	181.93	613.571	3.37257	1.75385	2.41956e-12	1.96634e-10	0.240566	0.124825
1:rplS:unknown_transcript_1	208.642	116.753	300.53	2.57407	1.36405	2.40219e-05	0.000661495	0.00220638	0.0585316
1:rplT:unknown_transcript_1	290.179	182.8	397.558	2.17483	1.1209	0.000644287	0.0119834	0.878084	0.145813
1:rplV:unknown_transcript_1	430.509	305.656	555.361	1.81695	0.861516	0.000573454	0.0108565	0.0529971	0.307204
1:rplW:unknown_transcript_1	477.855	344.483	611.228	1.77433	0.827278	0.00121728	0.0206789	0.141147	1.54291
1:rplX:unknown_transcript_1	444.719	273.092	616.346	2.25691	1.17435	9.51958e-06	0.000299238	0.282105	0.222953
1:rpmA:unknown_transcript_1	322.577	301.278	343.875	1.14139	0.190788	0.270136	0.630317	2.46023	0.0579097
1:rpmB:unknown_transcript_1	342.596	391.199	293.992	0.751516	-0.412125	0.680944	0.83477	8.98948	0.0600952
1:rpmD:unknown_transcript_1	262.678	148.59	376.766	2.5356	1.34233	5.09513e-06	0.000178705	0.0801848	0.332402
1:rpmE2:unknown_transcript_1	2.79737	4.0009	1.59385	0.398372	-1.32781	0.228381	0.609323	0.380523	0.317513
1:rpmE:unknown_transcript_1	102.088	92.1621	112.014	1.2154	0.281434	0.264277	0.628937	1.72557	0.141078
1:rpmF:unknown_transcript_1	154.454	160.531	148.378	0.924297	-0.113572	0.816896	0.909281	5.77606	1.03721
1:rpmG:unknown_transcript_1	55.1783	59.6091	50.7475	0.851338	-0.232196	0.581954	0.782879	0.367436	0.621165
1:rpmH:unknown_transcript_1	263.261	396.432	130.091	0.328155	-1.60755	0.00270359	0.0389973	18.5968	0.133197
1:rpmJ:unknown_transcript_1	231.154	167.482	294.826	1.76034	0.815856	0.028452	0.206991	1.02688	0.0599122
1:rpoB:unknown_transcript_1	1510.46	1461.04	1559.89	1.06765	0.0944445	0.699878	0.843703	0.00100829	0.257855
1:rpoZ:unknown_transcript_1	124.052	177.809	70.2958	0.395345	-1.33882	0.0267923	0.196716	3.32244	0.191292
1:rpsA:unknown_transcript_1	1729.06	1262.36	2195.76	1.73941	0.798596	1.59958e-05	0.000467528	0.0137769	1.3176
1:rpsF:unknown_transcript_1	722.928	689.708	756.147	1.09633	0.132682	0.973329	0.999424	4.36775	1.21695
1:rpsH:unknown_transcript_1	189.295	133.513	245.076	1.8356	0.876249	0.0225334	0.183573	1.05063	1.82183
1:rpsJ:unknown_transcript_1	428.149	405.444	450.853	1.112	0.153154	0.702898	0.845507	1.15181	2.32393
1:rpsL:unknown_transcript_1	532.357	485.918	578.795	1.19114	0.252341	0.178825	0.577369	0.321478	2.33112
1:rpsM:unknown_transcript_1	728.214	541.686	914.742	1.6887	0.755909	0.00209896	0.0320814	0.583915	0.0246256
1:rpsN:unknown_transcript_1	557.953	286.063	829.844	2.90091	1.53651	1.6774e-11	1.27025e-09	0.433655	1.46309
1:rpsO:unknown_transcript_1	413.929	474.934	352.925	0.743103	-0.428365	0.131385	0.497138	0.586963	1.42402
1:rpsP:unknown_transcript_1	224.286	172.396	276.176	1.60198	0.67986	0.0426996	0.270037	0.0213636	0.622864
1:rpsQ:unknown_transcript_1	734.908	543.717	926.099	1.70327	0.768311	0.00298213	0.0421037	2.55158	2.57182
1:rpsR:unknown_transcript_1	367.85	298.785	436.914	1.4623	0.548238	0.0500377	0.296269	0.0268884	0.348828
1:rpsT:unknown_transcript_1	155.52	61.2755	249.765	4.0761	2.02719	3.89999e-08	2.16579e-06	0.10056	1.62539
1:rpsU:unknown_transcript_1	139.327	103.379	175.275	1.69546	0.76168	0.123251	0.483715	1.02221	0.304135
1:ruvA:unknown_transcript_1	12.063	16.8131	7.31295	0.434956	-1.20106	0.280837	0.6383	0.470544	0.594743
1:ruvB:unknown_transcript_1	69.7317	59.8632	79.6002	1.3297	0.411103	0.228281	0.609323	4.27686	3.50029
1:sdhA:unknown_transcript_1	767.424	814.045	720.804	0.885459	-0.175502	0.693985	0.840745	2.24573	0.229909
1:sdhB:unknown_transcript_1	262.292	260.738	263.847	1.01192	0.017098	0.684216	0.836179	1.2132	0.317228
1:secD:unknown_transcript_1	302.948	279.168	326.728	1.17036	0.226955	0.834107	0.916033	2.74331	0.041788
1:secE:unknown_transcript_1	213.028	295.268	130.787	0.442944	-1.1748	0.00996025	0.105357	3.26152	0.00134131
1:secG:unknown_transcript_1	59.196	53.3459	65.046	1.21933	0.286084	0.397705	0.693305	2.46572	1.67642
1:secY:unknown_transcript_1	898.032	493.411	1302.65	2.6401	1.40059	5.55207e-11	4.02163e-09	0.268967	0.246607
1:smpB:unknown_transcript_1	22.6157	17.8256	27.4059	1.53745	0.620535	0.446909	0.706032	0.0553715	0.0384257
1:sucA:unknown_transcript_1	1097.64	989.655	1205.62	1.21823	0.284783	0.222203	0.604885	0.0107827	0.321222
1:tauD:unknown_transcript_1	7.9773	0.996704	14.9579	15.0074	3.9076	0.00311605	0.0434421	0.0909097	0.455685
1:tgt:unknown_transcript_1	60.4297	44.4977	76.3618	1.71609	0.779121	0.0913933	0.41816	0.801802	1.8335
1:thrH:unknown_transcript_1	10.3464	11.1369	9.55591	0.858041	-0.220882	0.429834	0.696792	3.63381	0.504766
1:thyA:unknown_transcript_1	25.767	34.9392	16.5948	0.474961	-1.07412	0.0993262	0.429761	3.55015	1.18936
1:tig:unknown_transcript_1	251.287	176.624	325.949	1.84545	0.883969	0.0173145	0.155772	1.45311	7.89537e-07
1:tmk:unknown_transcript_1	19.5336	5.99959	33.0676	5.51165	2.46248	0.000985328	0.0170995	0.0565491	3.12631
1:tolB:unknown_transcript_1	96.9734	113.908	80.0392	0.702668	-0.509085	0.268407	0.630317	0.154756	0.485958
1:tpiA:unknown_transcript_1	87.1344	121.736	52.5324	0.431526	-1.21248	0.0257912	0.196297	0.160142	0.531919
1:trmB:unknown_transcript_1	31.9166	22.8179	41.0154	1.79751	0.845997	0.271612	0.630806	0.00018287	2.16349
1:trmE:unknown_transcript_1	18.3961	28.6355	8.15675	0.284847	-1.81174	0.10575	0.44438	0.505985	0.440644
1:trpA:unknown_transcript_1	147.261	165.844	128.677	0.775896	-0.366064	0.265551	0.628937	0.693175	0.173977
1:trpC:unknown_transcript_1	13.4115	13.8124	13.0105	0.941947	-0.0862819	0.665681	0.830245	0.763844	0.0794348
1:trpD:unknown_transcript_1	36.2382	61.3195	11.1569	0.181947	-2.45841	0.0284489	0.206991	1.15958	0.372646
1:truA:unknown_transcript_1	29.4458	49.9848	8.90679	0.17819	-2.48851	0.0413896	0.263731	0.650677	0.302883
1:truB:unknown_transcript_1	8.23021	13.8353	2.62516	0.189744	-2.39787	0.336419	0.664674	0.994635	0.137142
1:tsf:unknown_transcript_1	572.333	458.371	686.295	1.49725	0.582313	0.0342165	0.232723	0.00393783	3.01249
1:tynA:unknown_transcript_1	2.59432	5.00112	0.187511	0.0374939	-4.7372	0.442	0.703317	0.568426	0.00613667
1:ubiA:unknown_transcript_1	8.10336	12.8315	3.37521	0.26304	-1.92664	0.373995	0.684709	0.376288	0.228689
1:ureC:unknown_transcript_1	33.683	46.7863	20.5796	0.439864	-1.18487	0.0960263	0.427182	0.473988	0.00506461
1:ureE:unknown_transcript_1	16.3059	12.1582	20.4536	1.68228	0.750421	0.197628	0.585877	0.000603563	1.91579
1:uvrC:unknown_transcript_1	51.9674	62.9701	40.9646	0.65054	-0.620289	0.3378	0.665514	0.166033	0.0703613
1:xseA:unknown_transcript_1	7.31758	11.8225	2.81267	0.237908	-2.07152	0.269892	0.630317	0.0839877	0.186923
A1S_0002	110.032	120.829	99.2346	0.821279	-0.284056	0.832664	0.915958	2.73686	0.141025
A1S_0004	401.028	556.218	245.837	0.44198	-1.17795	0.000647363	0.0119834	0.629075	0.135711
A1S_0005	14.3165	18.7959	9.83718	0.523368	-0.934101	0.20982	0.593277	2.97132	0.369471
A1S_0006	10.7161	8.99146	12.4408	1.38363	0.468456	0.849391	0.925497	0.049469	0.0122369
A1S_0007	20.8039	28.2945	13.3133	0.470526	-1.08765	0.175163	0.57629	1.26801	0.989051
A1S_0008	2.8564	4.49397	1.21882	0.271213	-1.8825	0.12301	0.483715	0.262699	0.187062
A1S_0009	181.157	101.608	260.705	2.56579	1.35941	3.69182e-05	0.000953577	0.0200765	0.298346
A1S_0010	5.87368	7.34085	4.40652	0.600274	-0.736307	0.723245	0.859434	2.01135	0.616234
A1S_0011	51.5197	76.3335	26.706	0.34986	-1.51515	0.113922	0.460667	2.88814	0.785251
A1S_0012	2.60577	3.33643	1.87511	0.562012	-0.831326	0.357954	0.679289	0.973124	0.477856
A1S_0014	61.8964	55.7901	68.0027	1.2189	0.285581	0.684686	0.836179	0.0392458	0.053463
A1S_0015	175.705	169.198	182.213	1.07692	0.106913	0.833607	0.915996	0.144572	0.330833
A1S_0016	9.00776	15.4841	2.5314	0.163484	-2.61278	0.189506	0.582734	0.228212	0.112049
A1S_0017	26.0153	14.9893	37.0412	2.47118	1.3052	0.0984335	0.427831	0.00181373	0.0427369
A1S_0018	27.2231	35.9764	18.4699	0.513389	-0.961877	0.288289	0.643389	0.000150427	1.37524
A1S_0023	3.20606	5.66207	0.750046	0.132468	-2.91628	0.170473	0.567447	0.0164609	0.0602514
A1S_0024	6.64847	7.48408	5.81285	0.776696	-0.364578	0.480773	0.722895	1.41445	0.859371
A1S_0025	38.1862	47.6539	28.7185	0.602647	-0.730615	0.409052	0.694324	0.591107	0.00631076
A1S_0026	0.780499	0.998464	0.562534	0.5634	-0.82777	0.423468	0.696792	0.134145	0.392712
A1S_0027	0.468779	0	0.937557	Inf	Inf	0.0154213	0.145563	0	0.991968
A1S_0028	2.24862	2.99715	1.50009	0.500505	-0.998542	0.248618	0.618974	0.0303238	0.410272
A1S_0029	2.11032	3.6581	0.562534	0.153778	-2.70108	0.116791	0.468288	1.48319	0.0775646
A1S_0030	1.19667	1.83081	0.562534	0.30726	-1.70247	0.0746231	0.376181	0.150506	0.214661
A1S_0031	23.7303	30.1517	17.309	0.574062	-0.800722	0.419179	0.694324	0.071379	0.00120229
A1S_0032	35.861	2.16129	69.5607	32.1849	5.00831	3.63215e-12	2.8815e-10	0.0380226	1.16643
A1S_0033	67.1092	52.8123	81.4061	1.54142	0.624263	0.165843	0.564441	0.185184	0.0459162
A1S_0034	101.389	106.408	96.3712	0.905679	-0.142929	0.626715	0.806128	0.249471	0.0135457
A1S_0035	41.9085	48.6295	35.1876	0.723586	-0.466763	0.450104	0.706973	0.0373928	0.0587513
A1S_0036	31.9548	37.968	25.9417	0.68325	-0.549515	0.424825	0.696792	0.0947741	0.514429
A1S_0037	253.641	318.208	189.075	0.594185	-0.751015	0.0848936	0.401013	1.14203	0.498963
A1S_0038	12.9811	14.9928	10.9694	0.731645	-0.450783	0.682109	0.835583	0.0416204	1.18016
A1S_0039	8.22072	11.6599	4.78154	0.410084	-1.28601	0.425684	0.696792	0.00796073	0.438164
A1S_0040	13.0146	6.17803	19.8511	3.21318	1.684	0.0445304	0.273968	1.58348	0.591639
A1S_0041	6.96246	3.98682	9.93811	2.49274	1.31773	0.930671	0.973625	1.46239	2.15273
A1S_0042	34.6405	36.4624	32.8186	0.900067	-0.151896	0.626132	0.806128	0.349126	0.250167
A1S_0043	8.02804	3.99386	12.0622	3.02019	1.59464	0.129069	0.495233	0.13974	0.163722
A1S_0044	28.9336	48.3113	9.55591	0.197799	-2.3379	0.0404865	0.259925	0.20775	0.149182
A1S_0045	9.95103	16.3393	3.56272	0.218045	-2.1973	0.400503	0.693305	1.87209	0.19005
A1S_0046	25.7113	39.9843	11.4382	0.286067	-1.80558	0.118543	0.473036	0.283038	0.578486
A1S_0047	37.4065	40.0871	34.726	0.866264	-0.207121	0.326621	0.659726	4.99106	0.166924
A1S_0048	143.02	126.805	159.236	1.25575	0.328553	0.992353	1	4.29015	1.01034
A1S_0049	152.524	204.856	100.193	0.489088	-1.03183	0.0336268	0.231497	0.0202463	3.87605
A1S_0050	18.8342	26.324	11.3444	0.430954	-1.21439	0.329507	0.660965	0.228605	0.81349
A1S_0051	118.048	145.196	90.9006	0.626055	-0.675639	0.101314	0.435584	0.717098	0.536246
A1S_0052	161.606	153.037	170.176	1.11199	0.153149	0.833391	0.915996	0.237408	0.000728285
A1S_0053	103.738	108.894	98.5814	0.905295	-0.14354	0.63957	0.812933	0.579524	0.832006
A1S_0054	70.3432	98.1212	42.5651	0.433801	-1.20489	0.0876247	0.408915	0.30182	2.4845
A1S_0055	156.255	181.291	131.22	0.723808	-0.466322	0.123732	0.484459	2.34768	0.329175
A1S_0056	31.4657	28.5082	34.4232	1.20749	0.272008	0.446464	0.706032	1.64231	0.0211514
A1S_0057	14.9705	12.8016	17.1394	1.33885	0.420991	0.812322	0.90829	2.75332	0.603232
A1S_0058	22.9059	16.1486	29.6632	1.83689	0.877266	0.39746	0.693305	0.181639	0.0358232
A1S_0059	21.867	13.3422	30.3917	2.27787	1.18768	0.0616731	0.338474	1.13045	0.210458
A1S_0060	10.3521	10.4848	10.2194	0.974689	-0.0369864	0.694145	0.840745	0.507161	1.36153
A1S_0061	71.4904	98.3531	44.6277	0.45375	-1.14003	0.0172796	0.155772	5.14396	2.67651
A1S_0062	192.71	188.417	197.002	1.04556	0.0642781	0.892595	0.953552	0.413838	1.23959
A1S_0063	66.9662	72.1612	61.7712	0.856018	-0.224288	1	1	1.59103	0.181872
A1S_0065	181.316	213.789	148.843	0.696212	-0.522401	0.0881373	0.409122	1.15682	0.00242869
A1S_0066	72.4023	62.76	82.0445	1.30727	0.386561	0.674218	0.830245	0.846338	0.00495195
A1S_0067	207.288	193.887	220.69	1.13824	0.186805	0.666622	0.830245	0.0505075	0.809331
A1S_0068	31.2032	37.3229	25.0835	0.672067	-0.573323	0.576994	0.779677	0.435091	0.0819699
A1S_0069	142.315	212.503	72.1279	0.339421	-1.55885	0.000519067	0.00996211	0.170331	0.00194207
A1S_0070	100.917	117.147	84.6881	0.722924	-0.468084	0.37687	0.686557	1.73114	1.0576
A1S_0071	212.891	135.259	290.524	2.14791	1.10293	0.000427641	0.00853233	0.048411	0.0735647
A1S_0072	15.8862	10.5041	21.2682	2.02475	1.01774	0.220098	0.603611	0.618013	1.52087
A1S_0076	345.954	252.706	439.201	1.73799	0.797423	0.00386256	0.0514802	0.176206	0.721137
A1S_0077	46.774	34.6545	58.8935	1.69945	0.765065	0.137002	0.510584	0.173304	0.984072
A1S_0078	19.9766	15.8287	24.1244	1.5241	0.607955	0.452615	0.706973	0.128889	0.206894
A1S_0079	0.234389	0	0.468779	Inf	Inf	0.0564338	0.319249	0	0.501919
A1S_0080	5.90445	7.51049	4.29842	0.572323	-0.805099	0.196764	0.585877	3.10078	0.18548
A1S_0081	3.92829	4.66889	3.18769	0.682752	-0.550566	0.511239	0.74089	0.604233	0.637256
A1S_0086	4.12341	5.3404	2.90643	0.544234	-0.877701	0.501329	0.736014	2.20043	0.497906
A1S_0087	249.712	140.069	359.355	2.56555	1.35927	5.33782e-06	0.000185267	0.00393632	2.17258
A1S_0088	5.57687	8.34107	2.81267	0.337207	-1.56829	0.429477	0.696792	2.29821	0.28641
A1S_0089	1.41451	1.32894	1.50009	1.12879	0.174776	0.398511	0.693305	1.09364	0.794677
A1S_0090	30.1391	32.2954	27.9828	0.866463	-0.206791	0.586593	0.784748	0.615667	0.069239
A1S_0091	26.2008	35.8068	16.5948	0.463453	-1.1095	0.218805	0.602687	0.0197104	1.16727
A1S_0092	5.94164	7.66428	4.21901	0.550477	-0.861247	0.521675	0.744379	0.0930935	0.558139
A1S_0093	1.44	1.66117	1.21882	0.733713	-0.446712	0.265581	0.628937	1.52453	0.564618
A1S_0094	3.36777	5.9855	0.750046	0.12531	-2.99642	0.0866687	0.40559	2.42315	0.0549065
A1S_0095	979.201	1191.12	767.282	0.64417	-0.634487	0.00117277	0.0200393	1.66728	0.510515
A1S_0096	297.369	388.336	206.403	0.531505	-0.911845	0.00202299	0.0314933	0.664548	0.276742
A1S_0097	138.658	205.059	72.2575	0.352374	-1.50482	0.00287413	0.0407515	0.263111	0.139805
A1S_0098	53.2049	56.9283	49.4815	0.86919	-0.202257	0.538806	0.753081	1.35711	2.83347
A1S_0099	67.0594	43.8526	90.2663	2.0584	1.04153	0.00633339	0.0761836	2.26706	0.0703154
A1S_0100	5.24477	7.48936	3.00018	0.400593	-1.31979	0.315936	0.656373	0.458491	0.357424
A1S_0103	20.8722	0.664469	41.0799	61.8236	5.95009	3.55369e-09	2.19276e-07	0.013933	0.0820919
A1S_0104	14.1474	1.66821	26.6266	15.9612	3.99649	0.000187779	0.00411632	0.0475793	5.55629
A1S_0105	21.8547	8.31995	35.3895	4.25357	2.08867	0.0252245	0.195007	0.238418	0.669769
A1S_0106	14.3497	7.16417	21.5351	3.00595	1.58782	0.137147	0.510584	0.0299092	0.524808
A1S_0107	46.6379	14.3319	78.9439	5.50828	2.4616	3.36966e-06	0.000124752	0.107138	5.37341
A1S_0108	17.043	6.32654	27.7594	4.38777	2.13349	0.00839378	0.0929172	0.0342042	1.01127
A1S_0109	30.5097	0.996704	60.0227	60.2212	5.9122	1.71436e-12	1.42806e-10	0.0205568	1.121
A1S_0110	2.56758	0.166117	4.96905	29.9129	4.9027	0.564393	0.772303	0.0110238	2.45092
A1S_0111	3.54742	4.0009	3.09394	0.773311	-0.370879	0.53133	0.750899	0.310567	0.709732
A1S_0112	323.59	8.49663	638.683	75.169	6.23207	2.29762e-80	1.53113e-77	0.000679056	0.0244927
A1S_0113	363.058	5.33336	720.783	135.146	7.07838	2.92505e-97	2.43657e-94	0.00143641	2.19434
A1S_0114	63.9799	0	127.96	Inf	Inf	1.21984e-32	3.38709e-30	0	1.40264
A1S_0115	1064.92	13.9785	2115.86	151.366	7.24189	3.70787e-189	1.23546e-185	0.0037094	0.952994
A1S_0116	972.442	34.0112	1910.87	56.1837	5.81208	3.21349e-150	5.35367e-147	0.0319472	0.241844
A1S_0117	118.343	9.47925	227.206	23.9688	4.58309	1.00459e-25	1.85961e-23	0.109792	2.69753
A1S_0118	115.997	22.4927	209.501	9.31415	3.21942	1.19754e-16	1.42507e-14	0.0307305	3.83512
A1S_0119	3.756	6.01191	1.50009	0.24952	-2.00277	0.229868	0.609323	5.08	0.16952
A1S_0122	9.25393	11.4762	7.03168	0.61272	-0.706701	0.333409	0.662951	2.07117	0.776994
A1S_0123	7.13555	7.98947	6.28163	0.786239	-0.346961	0.583122	0.78356	0.297753	0.897401
A1S_0124	23.1215	33.1172	13.1258	0.396344	-1.33518	0.0935174	0.42158	2.09572	0.853537
A1S_0125	67.7084	83.6338	51.7829	0.619162	-0.69161	0.203329	0.586194	0.433142	0.693066
A1S_0126	11.1603	4.66537	17.6553	3.78433	1.92004	0.019901	0.171788	0.0258763	1.73969
A1S_0127	31.0588	26.3275	35.7901	1.35942	0.442991	0.497019	0.732926	0.312408	1.27356
A1S_0128	7.07017	11.3277	2.81267	0.248301	-2.00984	0.318506	0.658955	0.0329589	0.196988
A1S_0129	50.2142	28.6391	71.7893	2.50669	1.32578	0.0301607	0.216465	0.105139	1.57057
A1S_0131	2.79429	4.83853	0.750046	0.155015	-2.68952	0.306993	0.651345	1.95854	0.0781602
A1S_0132	2.68122	2.83104	2.5314	0.894162	-0.161392	0.44123	0.702797	0.0063374	0.770162
A1S_0133	2.60833	1.66469	3.55196	2.1337	1.09336	0.159571	0.55212	0.0326563	0.248229
A1S_0134	51.3936	59.9624	42.8248	0.714195	-0.48561	0.495177	0.731376	0.00571331	2.05255
A1S_0135	17.5699	17.6612	17.4785	0.989655	-0.0150022	0.944045	0.983114	0.162751	0.393602
A1S_0136	5.01498	3.65458	6.37539	1.74449	0.802807	0.740033	0.867644	1.71655	1.52939
A1S_0137	41.9738	65.7589	18.1886	0.276595	-1.85415	0.0135276	0.132414	1.32798	0.826763
A1S_0140	249.839	292.477	207.202	0.708439	-0.497285	0.213618	0.596015	0.00231262	1.59703
A1S_0141	80.3158	103.014	57.6173	0.559313	-0.838271	0.303137	0.649772	4.64116	0.0453865
A1S_0142	18.5409	30.9876	6.09412	0.196663	-2.3462	0.119841	0.475937	0.220528	0.24683
A1S_0143	25.7787	20.9854	30.5721	1.45683	0.542832	0.543735	0.756461	0.00153914	0.389126
A1S_0144	26.8322	31.9597	21.7047	0.679129	-0.558243	0.326087	0.659726	0.914447	8.03497e-05
A1S_0145	46.0862	70.2335	21.9388	0.31237	-1.67867	0.00981644	0.104835	3.59285	1.07751
A1S_0146	11.69	16.1609	7.21919	0.446707	-1.1626	0.44019	0.702112	0.144022	0.603603
A1S_0147	43.1705	41.1788	45.1621	1.09673	0.13321	0.516471	0.743362	2.41482	0.327395
A1S_0148	697.409	706.579	688.239	0.974044	-0.0379416	1	1	1.86731	1.52311
A1S_0149	141.681	125.893	157.469	1.25082	0.322875	0.803469	0.902311	0.199421	3.74306
A1S_0150	374.275	339.296	409.253	1.20618	0.270448	0.3906	0.690951	0.0437584	0.749974
A1S_0151	550.004	379.282	720.726	1.90024	0.926178	0.000231481	0.00491271	0.0672629	3.15379
A1S_0152	340.763	266.497	415.029	1.55735	0.639093	0.023017	0.185256	0.00567923	0.00782887
A1S_0153	2093.02	1967.82	2218.21	1.12724	0.1728	0.35789	0.679289	0.0148887	0.019405
A1S_0154	941.803	711.631	1171.97	1.64689	0.719741	0.00207134	0.0319524	0.113244	1.86875
A1S_0155	2123.8	2060.77	2186.83	1.06117	0.0856581	0.490611	0.729197	0.813168	0.0417467
A1S_0157	98.9422	71.4386	126.446	1.76999	0.823744	0.0874774	0.408801	0.114579	0.339978
A1S_0158	8.01916	4.32961	11.7087	2.70433	1.43527	0.511418	0.74089	0.00817393	0.782028
A1S_0159	92.1308	134.239	50.0225	0.372638	-1.42415	0.0130784	0.129309	0.0151492	0.898877
A1S_0160	9.01729	2.99011	15.0445	5.03141	2.33096	0.0357844	0.238468	0.660281	1.04313
A1S_0161	38.1454	14.1728	62.1181	4.38292	2.13189	8.62225e-05	0.0020521	0.499065	5.14191
A1S_0162	9.68903	11.5026	7.87548	0.684671	-0.546518	0.801288	0.900845	0.790672	0.906682
A1S_0163	4.4464	6.83017	2.06263	0.301987	-1.72744	0.265036	0.628937	0.0314193	0.231291
A1S_0164	10.1529	15.993	4.31276	0.269665	-1.89076	0.323347	0.658955	0.0865359	0.26821
A1S_0165	6.66092	7.32148	6.00037	0.819556	-0.287086	0.568007	0.774756	0.579422	0.909191
A1S_0166	2.4968	1.99341	3.00018	1.50505	0.589814	0.515026	0.743123	1.19687	1.13638
A1S_0167	11.4659	16.8377	6.09412	0.361933	-1.4662	0.498797	0.73442	1.41535	0.446379
A1S_0168	63.6488	75.0967	52.201	0.695117	-0.524673	0.251447	0.619303	0.376437	0.00372776
A1S_0169	21.7179	21.4714	21.9645	1.02297	0.0327571	0.781973	0.890841	0.680255	0.505868
A1S_0170	14.9223	13.8124	16.0322	1.16071	0.215013	0.861069	0.931479	0.697809	2.05531
A1S_0171	1.681	0.830587	2.5314	3.04773	1.60774	0.630271	0.807096	0.410838	1.42367
A1S_0172	4.96174	7.48584	2.43765	0.325635	-1.61867	0.236003	0.614484	1.25762	0.264127
A1S_0173	0.0830587	0.166117	0	0	-Inf	0.432007	0.696792	0.33216	0
A1S_0176	1.33894	0.333995	2.34389	7.01775	2.81101	0.815609	0.90904	0.108051	1.59579
A1S_0177	67.8312	96.4002	39.2621	0.407283	-1.2959	0.0232388	0.186583	1.04971	1.21989
A1S_0178	4.83169	5.81939	3.84398	0.660548	-0.598265	0.391276	0.690951	1.69423	0.64693
A1S_0179	49.0505	97.2572	0.843801	0.00867598	-6.84876	1.55489e-06	6.55811e-05	0.146433	0.00155377
A1S_0180	27.0294	53.4962	0.562534	0.0105154	-6.57135	0.00306788	0.0429503	2.09072	0.0013797
A1S_0181	1.27885	1.99517	0.562534	0.281948	-1.8265	0.0322199	0.225066	0.980111	0.192294
A1S_0182	0.353629	0.332235	0.375023	1.12879	0.174776	0.796789	0.899052	0.540374	0.401535
A1S_0183	73.5884	112.826	34.351	0.30446	-1.71567	0.0233835	0.187293	3.27116	0.0734663
A1S_0184	33.0402	28.9819	37.0986	1.28006	0.356214	0.611992	0.798889	0.00251019	1.72042
A1S_0185	42.3151	43.4781	41.1521	0.946503	-0.0793211	0.933757	0.975629	0.0744134	0.0818759
A1S_0186	14.3249	4.82092	23.8288	4.9428	2.30533	0.0171442	0.155772	0.527086	1.36323
A1S_0187	8.23406	11.4991	4.96905	0.432127	-1.21047	0.525135	0.747117	0.385751	0.470545
A1S_0188	29.418	25.0003	33.8356	1.35341	0.436595	0.43563	0.698854	0.700296	0.778893
A1S_0189	14.009	11.1492	16.8689	1.51301	0.597419	0.888503	0.949789	0.562458	1.55721
A1S_0190	92.2257	62.47	121.981	1.95264	0.965425	0.0215569	0.179121	0.0842624	0.0518212
A1S_0191	3.9476	6.67638	1.21882	0.182558	-2.45358	0.272327	0.630806	3.70159	0.104382
A1S_0192	10.2745	16.9862	3.56272	0.209742	-2.25331	0.229777	0.609323	0.0404356	0.181925
A1S_0193	27.3043	36.3262	18.2824	0.503283	-0.990559	0.389415	0.690951	0.68367	1.34392
A1S_0198	18.0691	9.33778	26.8003	2.8701	1.5211	0.0267298	0.196716	0.514967	3.37413
A1S_0199	12.7521	10.8276	14.6766	1.35549	0.438813	0.655565	0.824281	0.0118871	0.291716
A1S_0200	157.862	197.457	118.266	0.598948	-0.739497	0.0458929	0.278534	1.78799	1.24032
A1S_0201	216.01	166.941	265.079	1.58786	0.667086	0.0167168	0.154523	0.542234	1.17818
A1S_0202	20.0632	17.3361	22.7904	1.31462	0.394648	0.301967	0.649772	0.746896	1.70136
A1S_0203	6.44497	9.32721	3.56272	0.38197	-1.38847	0.389953	0.690951	4.76136e-05	0.357722
A1S_0204	6.19943	10.3362	2.06263	0.199553	-2.32516	0.274024	0.631627	1.05719	0.13289
A1S_0205	4.6723	6.1569	3.18769	0.517743	-0.949691	0.35522	0.677562	0.541635	0.482513
A1S_0207	111.184	124.188	98.1812	0.790588	-0.339001	0.267199	0.630317	1.86717	0.288301
A1S_0208	31.773	18.6615	44.8844	2.40519	1.26615	0.0505795	0.298285	0.123991	0.349714
A1S_0209	114.167	68.7385	159.596	2.32179	1.21524	0.0151455	0.145563	1.20008	1.72937
A1S_0210	73.5355	69.2562	77.8147	1.12358	0.168101	0.979471	1	0.792123	0.158483
A1S_0211	5.30014	8.16263	2.43765	0.298635	-1.74354	0.310418	0.653243	0.0259782	0.236852
A1S_0212	3.43051	4.32961	2.5314	0.584672	-0.7743	0.35282	0.677153	0.0178279	0.522158
A1S_0213	7.18985	10.817	3.56272	0.329363	-1.60225	0.270816	0.63077	0.822538	0.302899
A1S_0214	22.9582	17.14	28.7764	1.6789	0.747517	0.602712	0.793773	0.770875	1.55459
A1S_0215	34.2747	31.8182	36.7313	1.15441	0.207157	0.811337	0.907782	0.0717232	0.860237
A1S_0217	4.26958	6.66406	1.87511	0.281377	-1.82942	0.240298	0.614898	0.0571073	0.206927
A1S_0218	129.241	146.198	112.285	0.768032	-0.380762	0.267551	0.630317	0.568294	0.0426165
A1S_0219	81.0671	128.757	33.377	0.259225	-1.94773	0.0041237	0.0545244	0.0545231	1.32021
A1S_0220	22.4518	29.8125	15.0911	0.506201	-0.982219	0.305617	0.651345	0.00362341	0.912645
A1S_0221	38.4859	59.1582	17.8136	0.301118	-1.7316	0.0978506	0.427831	1.47299	0.872899
A1S_0222	70.3084	106.908	33.709	0.315309	-1.66516	0.00651236	0.0772213	0.346544	0.254569
A1S_0223	37.5555	50.1721	24.939	0.49707	-1.00848	0.421112	0.69655	2.49075	1.72506
A1S_0224	1.8002	1.16634	2.43406	2.08692	1.06138	0.431584	0.696792	0.0144346	0.119101
A1S_0225	30.1326	47.3269	12.9383	0.273381	-1.87101	0.115618	0.465826	1.26143	0.613752
A1S_0226	8.46977	10.6579	6.28163	0.589387	-0.762713	0.536124	0.751639	0.0246422	0.706894
A1S_0227	204.556	278.517	130.595	0.468894	-1.09267	0.0183683	0.163969	0.253549	2.55027
A1S_0228	51.8424	68.2595	35.4253	0.51898	-0.946249	0.1026	0.438284	0.941559	1.58389
A1S_0229	28.6277	24.6135	32.6419	1.32618	0.407272	0.898575	0.955647	3.41274	0.0679363
A1S_0230	123.857	182.582	65.1315	0.356725	-1.48712	0.0102298	0.107188	0.506457	1.88214
A1S_0231	9.80456	13.9838	5.62534	0.402276	-1.31374	0.319435	0.658955	0.340544	0.469737
A1S_0232	3.20549	5.00464	1.40634	0.281006	-1.83133	0.186155	0.582734	1.55811	0.198835
A1S_0233	0.187511	0	0.375023	Inf	Inf	0.18959	0.582734	0	0.401535
A1S_0234	1.58239	1.66469	1.50009	0.901122	-0.150206	0.364444	0.682974	0.0546297	0.689887
A1S_0235	6.28835	9.48277	3.09394	0.32627	-1.61586	0.257179	0.620508	1.35981	0.283855
A1S_0236	79.6791	67.9167	91.4416	1.34638	0.429084	0.577616	0.779677	1.09615	0.347385
A1S_0237	269.69	270.931	268.448	0.990839	-0.0132781	0.90007	0.955647	1.79473	1.23827
A1S_0238	302.723	322.934	282.511	0.874826	-0.192931	0.464996	0.714319	0.0426998	0.0368751
A1S_0239	258.643	244.004	273.281	1.11998	0.163477	0.83727	0.917994	3.89551e-05	1.93117
A1S_0240	37.1333	38.1342	36.1323	0.947506	-0.0777931	0.824293	0.912874	0.0943539	0.233149
A1S_0241	18.7728	17.8062	19.7394	1.10857	0.148698	0.837901	0.918383	0.908549	0.00109562
A1S_0242	11.9541	13.5013	10.4069	0.770808	-0.375557	0.855787	0.929124	0.63593	1.17991
A1S_0243	123.183	108.604	137.761	1.26847	0.343088	0.346538	0.672039	0.0388112	0.321875
A1S_0244	14.9144	22.3284	7.50046	0.335916	-1.57383	0.310477	0.653243	0.423171	0.48077
A1S_0246	95.8004	80.0873	111.514	1.3924	0.477575	0.544632	0.756667	0.41025	1.97131
A1S_0247	19.413	27.4815	11.3444	0.412802	-1.27648	0.244614	0.618115	0.000206723	0.785626
A1S_0248	121.071	141.475	100.666	0.711544	-0.490975	0.472886	0.717812	1.976	1.80825e-05
A1S_0249	19.3965	13.6445	25.1486	1.84313	0.882157	0.53319	0.751139	0.688422	0.405404
A1S_0250	19.791	25.1436	14.4384	0.574238	-0.80028	0.3577	0.679289	0.140328	1.22356
A1S_0251	41.1213	37.4626	44.7799	1.19532	0.257399	0.912471	0.960617	0.25909	0.593565
A1S_0252	4.21013	5.32632	3.09394	0.580878	-0.783693	0.397687	0.693305	0.23385	0.540058
A1S_0253	3.69772	2.16305	5.23239	2.41899	1.27441	0.119261	0.474765	0.133979	0.612715
A1S_0254	11.8714	2.82399	20.9188	7.40753	2.88899	0.00874824	0.0962017	0.442245	3.11794
A1S_0255	34.3372	17.656	51.0185	2.88959	1.53087	0.0153771	0.145563	0.0022686	2.49884
A1S_0256	24.5618	18.8399	30.2836	1.60742	0.684747	0.214944	0.598324	1.10774	0.774114
A1S_0257	4.14292	3.50431	4.78154	1.36448	0.448347	0.819703	0.909281	0.978955	1.21305
A1S_0258	3.41087	4.66537	2.15638	0.46221	-1.11338	0.318247	0.658955	0.077465	0.393803
A1S_0259	74.9489	64.7235	85.1743	1.31597	0.396129	0.853602	0.927357	3.61205	0.392591
A1S_0260	2.73703	2.6614	2.81267	1.05684	0.0797569	0.446777	0.706032	0.440746	0.894162
A1S_0261	22.6496	28.7981	16.501	0.572988	-0.803422	0.273213	0.631308	0.760451	1.35917
A1S_0262	55.6324	46.659	64.6059	1.38464	0.469513	0.306838	0.651345	0.633528	0.641117
A1S_0263	5.68845	6.32126	5.05564	0.799783	-0.322319	0.475156	0.71908	0.878617	0.0938279
A1S_0264	6.66741	4.99056	8.34426	1.67201	0.741582	0.954083	0.988497	0.49215	1.66391
A1S_0265	5.75425	9.16462	2.34389	0.255755	-1.96717	0.298776	0.649249	0.19939	0.192017
A1S_0266	18.7465	19.1598	18.3331	0.956851	-0.0636334	1	1	0.131159	0.0204818
A1S_0267	3.8565	4.99408	2.71892	0.544428	-0.877188	0.345118	0.671147	0.14404	0.491293
A1S_0268	337.578	433.544	241.612	0.557296	-0.843485	0.0036215	0.0490881	0.000347954	0.75364
A1S_0269	27.7452	40.677	14.8134	0.364172	-1.45731	0.308816	0.653243	3.13887	0.877848
A1S_0270	22.2846	33.3185	11.2507	0.337671	-1.56631	0.182935	0.582734	0.150471	0.659868
A1S_0271	112.41	127.752	97.0675	0.759813	-0.396283	0.310227	0.653243	0.00436639	0.326771
A1S_0272	86.2504	91.3938	81.1069	0.887445	-0.172271	0.448756	0.706973	1.34927	0.00894515
A1S_0273	19.9787	18.8188	21.1386	1.12327	0.167706	0.947024	0.983323	0.0156058	0.0319394
A1S_0274	55.1933	59.4553	50.9314	0.856634	-0.223249	0.680401	0.834412	0.0317011	0.525995
A1S_0279	4205.57	3858.49	4552.65	1.17991	0.238671	0.135697	0.50772	0.159771	1.21874
A1S_0282	261.476	299.581	223.371	0.745613	-0.423502	0.196998	0.585877	0.437438	1.22281
A1S_0283	566.986	379.601	754.372	1.98728	0.990795	3.84967e-05	0.000979167	0.0201709	0.457454
A1S_0285	364.912	220.28	509.543	2.31316	1.20986	3.03864e-05	0.00080998	0.564525	0.0464883
A1S_0288	1982.47	1808.57	2156.37	1.19231	0.253756	0.156892	0.548545	0.101387	0.200222
A1S_0289	9.23493	6.50498	11.9649	1.83934	0.879189	0.0788058	0.385888	0.789909	0.344062
A1S_0290	8.00275	10.6614	5.34408	0.501253	-0.996389	0.501185	0.736014	0.0305175	0.562697
A1S_0291	14.1906	17.7869	10.5944	0.59563	-0.747512	0.189257	0.582734	5.86541	0.99298
A1S_0292	810.279	1059	561.556	0.530269	-0.915203	0.000205322	0.00444243	0.540739	0.172809
A1S_0293	9.36477	16.0106	2.71892	0.169819	-2.55793	0.386455	0.689915	3.13586	0.121948
A1S_0296	0.988525	0.664469	1.31258	1.97538	0.982131	0.617344	0.80132	0.529531	0.958291
A1S_0297	123.701	107.74	139.661	1.29628	0.374375	0.408173	0.694324	0.199122	0.846332
A1S_0298	23.1241	31.1608	15.0875	0.484183	-1.04638	0.391488	0.690951	0.613951	0.675052
A1S_0299	9.24829	0.834107	17.6625	21.1753	4.40431	0.000134142	0.00302001	0.0196393	1.15749
A1S_0300	0.176814	0.166117	0.187511	1.12879	0.174776	1	1	0.33216	0.200768
A1S_0301	4.43073	6.33006	2.5314	0.399902	-1.32228	0.330047	0.660965	0.014821	0.342271
A1S_0302	14.1258	1.16282	27.0888	23.2957	4.54199	3.7437e-05	0.000959539	0.0647359	3.1178
A1S_0303	1.48367	0.998464	1.96887	1.9719	0.979585	0.601786	0.793773	0.071432	1.12668
A1S_0304	15.8002	16.3182	15.2822	0.93651	-0.0946335	0.79216	0.89769	0.0843769	1.75969
A1S_0308	40.2851	29.1515	51.4187	1.76384	0.818722	0.193419	0.585877	0.0308188	0.738684
A1S_0309	2.16204	2.82399	1.50009	0.531195	-0.912687	0.200742	0.585877	2.42676	0.437
A1S_0311	11.3869	8.0106	14.7632	1.84296	0.882025	0.0531122	0.307774	1.82541	0.84793
A1S_0312	40.3788	48.2673	32.4902	0.673131	-0.571042	0.229594	0.609323	1.83175	0.382738
A1S_0315	6.24355	8.83062	3.65647	0.414067	-1.27206	0.447309	0.706032	0.115887	0.394711
A1S_0316	4.87006	6.83369	2.90643	0.425308	-1.23342	0.416177	0.694324	0.373857	0.379662
A1S_0317	17.6048	22.3072	12.9024	0.578397	-0.789869	0.356252	0.678692	0.491281	0.103015
A1S_0318	5.29032	8.33051	2.25014	0.270108	-1.88839	0.283651	0.640763	0.099087	0.203859
A1S_0319	33.2451	25.4969	40.9933	1.60777	0.685065	0.222911	0.605273	0.417731	0.164753
A1S_0320	82.4362	67.0949	97.7775	1.4573	0.5433	0.375341	0.685656	0.537245	0.0311532
A1S_0321	79.1073	78.456	79.7585	1.0166	0.0237546	0.995627	1	0.047357	0.513537
A1S_0322	17.3013	26.3522	8.2505	0.313086	-1.67537	0.469972	0.716353	4.87345	0.484391
A1S_0323	34.9054	43.137	26.6738	0.61835	-0.693505	0.340762	0.668358	0.00192284	0.0696359
A1S_0324	30.9343	46.6801	15.1884	0.325373	-1.61983	0.241305	0.614898	3.91413	0.814875
A1S_0325	9.67332	9.14877	10.1979	1.11467	0.156616	0.742715	0.867644	1.13326	0.000188641
A1S_0326	7.54322	9.83613	5.25032	0.533779	-0.905685	0.666026	0.830245	0.845744	0.591724
A1S_0327	10.1972	12.1547	8.23975	0.677905	-0.560846	0.578088	0.779797	0.107644	0.139326
A1S_0328	7.07721	11.3417	2.81267	0.247993	-2.01163	0.417784	0.694324	2.46657	0.196688
A1S_0329	8.01918	9.66297	6.37539	0.659775	-0.599953	0.643919	0.81551	0.0685331	0.783696
A1S_0334	27.2628	11.9816	42.5441	3.5508	1.82814	0.0275078	0.201442	0.326711	0.465432
A1S_0338	28.682	22.0032	35.3608	1.60708	0.684438	0.219694	0.603611	0.812104	0.00928353
A1S_0339	6.2725	7.48936	5.05564	0.675043	-0.566949	0.470851	0.716381	0.397606	0.0810868
A1S_0340	42.6717	18.6491	66.6942	3.57626	1.83845	0.00260943	0.0381343	0.0474628	5.35886
A1S_0341	71.0465	71.1081	70.9849	0.998267	-0.00250189	0.853458	0.927357	0.108769	0.168866
A1S_0342	25.6422	26.9867	24.2976	0.900355	-0.151434	0.861311	0.931479	0.0570698	0.67618
A1S_0343	185.089	246.369	123.809	0.502537	-0.992699	0.0218669	0.180795	0.238493	0.110064
A1S_0344	40.0547	52.4731	27.6364	0.526678	-0.925006	0.255589	0.620448	0.0960844	0.792143
A1S_0345	39.4127	53.6482	25.1773	0.469303	-1.09141	0.208156	0.591788	0.459377	0.0661033
A1S_0346	24.613	39.4754	9.75059	0.247004	-2.01739	0.0759412	0.379364	0.00635982	0.445198
A1S_0347	15.7998	22.3178	9.28182	0.415893	-1.26572	0.283883	0.640852	0.0021977	0.677767
A1S_0348	64.7086	71.2954	58.1219	0.815227	-0.294726	0.660644	0.828618	0.0797724	0.179973
A1S_0349	26.653	38.3267	14.9794	0.390835	-1.35537	0.238162	0.614898	0.835725	0.10033
A1S_0350	106.881	110.221	103.54	0.939384	-0.0902131	0.582519	0.783274	0.749196	0.125461
A1S_0351	21.7923	11.9957	31.589	2.63337	1.39691	0.0519861	0.303891	0.0478593	1.16088
A1S_0352	45.6321	64.9618	26.3023	0.404889	-1.3044	0.0789843	0.385888	0.0308942	0.0844502
A1S_0353	30.8793	34.3205	27.4382	0.799468	-0.322887	0.776197	0.888453	0.214772	0.515835
A1S_0354	44.0064	63.1239	24.8888	0.394285	-1.34269	0.0636904	0.343949	0.00105532	0.00434282
A1S_0355	9.06301	14.657	3.46896	0.236675	-2.07902	0.276254	0.633502	7.71204e-05	0.205466
A1S_0356	4.58936	7.49112	1.6876	0.22528	-2.15021	0.16972	0.567447	0.241208	0.149425
A1S_0357	37.932	52.4537	23.4102	0.446303	-1.1639	0.107659	0.448962	0.216582	0.273645
A1S_0358	11.6084	14.9734	8.24333	0.55053	-0.861106	0.30516	0.651345	1.67068	0.275474
A1S_0359	2.70082	2.4988	2.90284	1.16169	0.21623	0.399568	0.693305	0.0077798	0.170589
A1S_0361	430.827	457.401	404.254	0.883806	-0.178198	0.63981	0.812933	0.11023	0.234832
A1S_0362	14.0466	20.9677	7.12543	0.339828	-1.55712	0.147177	0.527861	1.57074	0.468243
A1S_0363	11.3437	11.819	10.8685	0.91958	-0.120953	0.712468	0.852404	0.280891	0.651472
A1S_0364	128.424	122.782	134.065	1.09189	0.126832	0.637458	0.811931	0.365346	8.8216e-05
A1S_0365	2.68122	2.83104	2.5314	0.894162	-0.161392	0.44123	0.702797	0.0063374	0.770162
A1S_0366	98.9437	121.945	75.9427	0.622763	-0.683244	0.263355	0.628581	0.343422	0.94527
A1S_0367	44.2249	58.448	30.0018	0.513308	-0.962103	0.15296	0.540188	0.243319	2.07065
A1S_0368	33.187	46.6854	19.6887	0.421732	-1.2456	0.409891	0.694324	4.64034	1.24844
A1S_0369	42.4204	47.3164	37.5243	0.793052	-0.334513	0.732585	0.863755	0.31688	0.036259
A1S_0370	79.2569	75.0844	83.4293	1.11114	0.152042	0.96833	0.996133	0.780239	0.131065
A1S_0371	21.3202	30.1817	12.4588	0.412792	-1.27651	0.506515	0.737313	3.71317	0.299886
A1S_0372	7.42908	11.6705	3.18769	0.273142	-1.87228	0.423693	0.696792	1.23325	0.232777
A1S_0373	27.8572	39.776	15.9385	0.400706	-1.31938	0.0740168	0.375819	2.17817	1.0074
A1S_0374	8.93361	11.5026	6.36463	0.553322	-0.853808	0.661208	0.828618	0.843875	0.0291405
A1S_0375	51.687	50.4409	52.9331	1.04941	0.069575	0.808465	0.905821	0.817716	0.159725
A1S_0376	12.0333	14.316	9.75059	0.681097	-0.554068	0.48481	0.725798	0.364422	1.03433
A1S_0378	135.931	111.423	160.44	1.43992	0.525985	0.195127	0.585877	0.0038235	0.0107219
A1S_0379	28.7227	19.7873	37.6581	1.90314	0.928383	0.58199	0.782879	2.8353	1.59104
A1S_0380	28.7175	48.9969	8.43801	0.172215	-2.53772	0.0588007	0.330015	1.78826	0.280321
A1S_0381	5.49262	8.82886	2.15638	0.244242	-2.03362	0.248923	0.618974	0.0246909	0.176549
A1S_0382	17.465	21.1479	13.7821	0.651699	-0.617723	0.476793	0.720487	0.0868414	1.28979
A1S_0383	30.3492	31.1396	29.5587	0.949231	-0.0751696	0.803311	0.902311	0.0924868	0.0193278
A1S_0384	2.21553	1.99341	2.43765	1.22285	0.290253	0.401301	0.693305	1.35091	0.953691
A1S_0385	5.31006	4.16173	6.45839	1.55185	0.633989	0.779133	0.88998	0.0797121	0.0694367
A1S_0386	1.80432	1.82729	1.78136	0.974863	-0.036728	0.363213	0.682974	1.43348	0.760602
A1S_0387	15.0495	9.81852	20.2805	2.06553	1.04651	0.417549	0.694324	0.36864	0.762835
A1S_0388	29.7612	23.5053	36.0171	1.5323	0.615697	0.233394	0.612934	1.06862	0.00312289
A1S_0389	16.7149	13.1638	20.2661	1.53954	0.622499	0.199268	0.585877	0.155567	1.90937
A1S_0390	15.1277	16.6751	13.5802	0.814402	-0.296187	0.955219	0.989221	1.79511	0.377155
A1S_0392	15.2072	15.3198	15.0947	0.985307	-0.0213544	0.847255	0.924076	0.0561433	1.79561
A1S_0393	2.08175	4.16349	0	0	-Inf	1	1	0.00628329	0
A1S_0394	1.76814	1.66117	1.87511	1.12879	0.174776	0.388855	0.690951	1.25355	0.847739
A1S_0395	31.5624	46.6237	16.501	0.353918	-1.49851	0.0753793	0.377414	0.282315	0.936363
A1S_0396	2.78624	3.32235	2.25014	0.677274	-0.56219	0.274821	0.631841	2.51714	0.59152
A1S_0397	24.2807	33.308	15.2535	0.457954	-1.12673	0.219022	0.602687	0.0288329	0.015212
A1S_0398	1.44352	1.66821	1.21882	0.730616	-0.452815	0.369352	0.683668	0.554299	0.562765
A1S_0399	0.681774	0.332235	1.03131	3.10417	1.63421	0.817209	0.909281	0.274364	0.936239
A1S_0402	41.9544	52.1179	31.7909	0.60998	-0.713166	0.201222	0.585877	0.301084	0.176719
A1S_0403	304.859	366.939	242.779	0.661634	-0.595894	0.0926981	0.421168	0.0287256	0.415349
A1S_0406	13.7546	17.6648	9.84435	0.557287	-0.843507	0.594852	0.789031	0.482607	0.895611
A1S_0407	2.33244	1.66469	3.00018	1.80224	0.849794	0.635077	0.810136	0.0368401	1.24611
A1S_0408	32.894	26.9726	38.8154	1.43907	0.525134	0.58477	0.784143	0.196805	0.0730724
A1S_0409	9.63611	12.9906	6.28163	0.483552	-1.04826	0.444787	0.706032	0.00457438	0.593969
A1S_0410	15.0487	15.3162	14.7811	0.965063	-0.0513048	0.810015	0.906911	0.233712	0.000939176
A1S_0411	16.353	19.674	13.032	0.662399	-0.594228	0.840252	0.920657	1.7615	1.24969
A1S_0412	280.05	313.195	246.905	0.78834	-0.34311	0.197888	0.585877	1.29861	0.555082
A1S_0413	212.178	292.768	131.588	0.449462	-1.15373	0.00786404	0.08943	3.17096	0.158538
A1S_0414	85.1339	114.155	56.1131	0.491553	-1.02458	0.187803	0.582734	2.54225	1.28606
A1S_0415	11.0574	14.8091	7.30578	0.493331	-1.01937	0.302664	0.649772	1.31196	0.193261
A1S_0416	12.3748	19.3119	5.43783	0.28158	-1.82838	0.186404	0.582734	0.396964	0.324615
A1S_0417	45.2292	38.8127	51.6456	1.33064	0.412116	0.48227	0.724165	0.0392568	0.00326435
A1S_0419	71.3985	84.5742	58.2228	0.688423	-0.538632	0.205357	0.589361	1.06285	0.279406
A1S_0420	82.5324	105.955	59.1097	0.557874	-0.841988	0.203384	0.586194	0.423835	1.43061
A1S_0422	59.281	83.7929	34.769	0.41494	-1.26903	0.0834358	0.397154	0.219833	1.31202
A1S_0424	44.6139	52.6339	36.594	0.695254	-0.524387	0.436021	0.699144	0.00642113	0.0905171
A1S_0425	5.40648	9.50037	1.31258	0.138161	-2.85558	0.122641	0.483026	0.564245	0.0692758
A1S_0426	12.1684	12.6496	11.6872	0.923921	-0.114158	0.740943	0.867644	0.464075	0.124334
A1S_0427	178.83	164.526	193.133	1.17387	0.231275	0.282891	0.640485	4.73444	2.21465
A1S_0428	27.4713	26.9814	27.9613	1.03632	0.0514631	1	1	0.00122415	0.122925
A1S_0429	187.904	92.9821	282.826	3.04172	1.60489	4.8441e-07	2.30579e-05	0.497291	2.79379
A1S_0430	17.719	26.1561	9.28182	0.354862	-1.49467	0.254235	0.620141	0.16794	0.592074
A1S_0431	14.3575	19.826	8.88887	0.448343	-1.15733	0.436331	0.699306	0.160719	0.00209586
A1S_0432	14.4035	19.9939	8.81304	0.440786	-1.18185	0.408688	0.694324	0.240135	0.684986
A1S_0433	32.1844	45.9927	18.3761	0.399544	-1.32357	0.227214	0.609323	1.0448	1.12958
A1S_0434	7.80069	7.65724	7.94414	1.03747	0.0530667	0.565571	0.772962	0.193551	0.283831
A1S_0435	7.30234	6.66054	7.94414	1.19272	0.254253	0.248835	0.618974	0.0330645	0.310416
A1S_0436	5.12075	4.33489	5.90661	1.36257	0.446334	0.910008	0.959747	0.339756	1.29488
A1S_0437	3.21827	2.4988	3.93774	1.57585	0.656132	0.742614	0.867644	0.00654014	1.25233
A1S_0438	30.3954	40.2726	20.5182	0.509482	-0.972896	0.117558	0.47023	2.44997	0.673705
A1S_0439	339.749	365.434	314.064	0.859428	-0.218551	0.761811	0.878627	3.34805	0.371158
A1S_0440	3.89092	5.15668	2.62516	0.50908	-0.974037	0.296606	0.649249	0.897006	0.453996
A1S_0441	38.8928	16.3129	61.4726	3.76833	1.91393	0.00286161	0.0407474	0.183459	4.12159
A1S_0442	29.0036	37.1427	20.8645	0.561738	-0.83203	0.313769	0.655883	0.00109908	0.00182108
A1S_0443	4.78228	9.00202	0.562534	0.0624898	-4.00024	0.426411	0.696792	0.903091	0.0163023
A1S_0444	26.1901	26.6369	25.7434	0.966457	-0.0492223	0.769089	0.883051	0.393452	0.215615
A1S_0445	119.598	156	83.1947	0.533298	-0.906987	0.0226352	0.183952	1.61091	0.0868034
A1S_0446	75.4896	58.8014	92.1778	1.56761	0.64857	0.203817	0.586194	0.0400578	1.24109
A1S_0449	132.766	229.529	36.0022	0.156852	-2.67252	1.51466e-05	0.000450612	0.0733033	0.854227
A1S_0450	7.20873	11.9798	2.43765	0.20348	-2.29704	0.179703	0.577963	1.40765	0.144862
A1S_0451	26.3168	42.3205	10.3131	0.243691	-2.03688	0.0928698	0.421168	0.540636	0.459975
A1S_0452	42.8834	25.4952	60.2717	2.36404	1.24126	0.0243298	0.191196	0.248271	2.54964
A1S_0453	124.029	119.568	128.49	1.07462	0.103825	0.885001	0.946653	0.156208	0.208709
A1S_0454	20.6121	24.6294	16.5948	0.673779	-0.569652	0.340584	0.668358	1.45407	1.52657
A1S_0455	28.4015	37.583	19.2199	0.511399	-0.967478	0.0668603	0.357017	7.84698	1.41634
A1S_0456	21.2651	25.315	17.2152	0.680041	-0.556307	0.516298	0.743362	0.0080417	0.000900997
A1S_0457	11.2695	20.4764	2.06263	0.100732	-3.31141	0.100898	0.434357	0.551174	0.0548232
A1S_0459	3.59575	4.66009	2.5314	0.54321	-0.880419	0.324547	0.659385	0.280769	0.48353
A1S_0460	68.0155	72.8027	63.2283	0.868488	-0.203423	0.778667	0.88998	0.272644	0.0747782
A1S_0461	13.1936	21.5119	4.8753	0.226633	-2.14157	0.402877	0.693748	3.30667	0.241871
A1S_0462	6.7183	10.9989	2.43765	0.221626	-2.1738	0.30296	0.649772	0.397965	0.161623
A1S_0463	7.39938	9.17342	5.62534	0.613222	-0.705519	0.788262	0.894965	1.66782	0.692919
A1S_0464	1.62033	1.83433	1.40634	0.766675	-0.383314	0.367734	0.683668	0.332836	0.603286
A1S_0465	1.62033	1.83433	1.40634	0.766675	-0.383314	0.367734	0.683668	0.332836	0.603286
A1S_0466	0.885832	0.834107	0.937557	1.12402	0.168674	0.64764	0.817498	0.305961	0.679916
A1S_0467	3.88274	3.82774	3.93774	1.02874	0.0408752	0.587051	0.784768	0.21524	0.94819
A1S_0468	12.7273	18.3292	7.12543	0.388747	-1.3631	0.399823	0.693305	0.34135	0.52898
A1S_0469	294.32	225.287	363.353	1.61285	0.689612	0.130226	0.495899	0.557174	7.30585
A1S_0470	104.09	110.893	97.2872	0.877308	-0.188844	0.480059	0.722474	0.574852	0.0229746
A1S_0472	293.673	306.518	280.827	0.916184	-0.126291	0.796659	0.899052	0.396526	0.0384307
A1S_0473	11.4077	12.9783	9.83718	0.757973	-0.399782	0.479626	0.722474	1.10166	0.486844
A1S_0474	60.5656	91.7313	29.3999	0.3205	-1.64161	0.00650558	0.0772213	1.55933	0.195776
A1S_0476	166.053	110.547	221.559	2.00421	1.00304	0.0155705	0.146319	0.650224	0.577429
A1S_0478	7.26713	6.65877	7.87548	1.18272	0.242111	0.849911	0.925761	0.136458	1.33071
A1S_0479	1.2484	0.996704	1.50009	1.50505	0.589814	0.456961	0.709885	0.785399	0.916136
A1S_0480	198.885	234.057	163.713	0.699461	-0.515685	0.278427	0.635912	0.440942	0.580138
A1S_0481	213.533	86.7865	340.28	3.92089	1.97118	3.17958e-10	2.20716e-08	0.0255029	0.422765
A1S_0482	71.8352	33.3414	110.329	3.30907	1.72642	2.04054e-05	0.000576193	0.847045	12.4161
A1S_0483	436.8	481.761	391.839	0.813347	-0.298057	0.349452	0.674219	0.499591	0.125034
A1S_0484	130.11	167.729	92.4908	0.55143	-0.85875	0.0742163	0.375819	0.017498	0.474087
A1S_0485	182.79	160.92	204.661	1.27182	0.346891	0.298299	0.649249	0.179359	0.145394
A1S_0486	57.611	57.4214	57.8007	1.00661	0.00949836	0.733696	0.864454	1.78656	2.14398
A1S_0490	16.73	15.4947	17.9652	1.15945	0.213436	0.827031	0.913683	0.108609	0.00935158
A1S_0491	5.40081	6.67638	4.12525	0.617888	-0.694584	0.73164	0.863126	2.89872	0.619905
A1S_0492	30.9096	36.1372	25.6819	0.710677	-0.492734	0.492391	0.729951	0.0643117	1.70251
A1S_0493	373.931	368.181	379.68	1.03123	0.0443682	0.792349	0.89769	0.530344	0.851631
A1S_0494	2.45444	3.50255	1.40634	0.401518	-1.31646	0.212573	0.596015	0.844063	0.316544
A1S_0495	6.06584	3.15623	8.97545	2.84373	1.50778	0.33815	0.665514	1.09486	0.207997
A1S_0496	33.3522	5.99255	60.7118	10.1312	3.34074	1.0911e-06	4.98019e-05	0.0309906	6.25815
A1S_0497	14.1011	23.3268	4.8753	0.208999	-2.25843	0.223058	0.605273	0.360486	0.222458
A1S_0498	200.769	264.939	136.6	0.515589	-0.955705	0.012553	0.12719	0.57043	0.844006
A1S_0499	128.125	158.068	98.1818	0.621137	-0.687016	0.0859789	0.403091	0.0134024	0.397231
A1S_0500	73.5302	79.0142	68.0462	0.86119	-0.215597	0.963922	0.993746	3.50794	1.09672
A1S_0501	41.7086	56.6101	26.807	0.473536	-1.07845	0.10746	0.448962	0.53059	1.35589
A1S_0504	51.1676	58.6159	43.7194	0.745862	-0.423018	0.425772	0.696792	0.172473	0.348513
A1S_0505	176.444	158.92	193.969	1.22055	0.287529	0.421651	0.69655	0.163215	0.418469
A1S_0507	6.63072	9.32369	3.93774	0.422337	-1.24353	0.377462	0.686557	0.131216	0.414424
A1S_0508	12.1487	7.659	16.6383	2.17239	1.11928	0.236106	0.614484	0.0458564	0.477118
A1S_0509	0.935039	1.49506	0.375023	0.250842	-1.99515	0.0462462	0.280168	1.8646	0.167634
A1S_0510	2.37271	2.49528	2.25014	0.901757	-0.149189	0.398352	0.693305	0.394985	0.756884
A1S_0511	5.08846	8.67683	1.50009	0.172885	-2.53212	0.213757	0.596015	3.48302	0.099654
A1S_0512	11.48	13.4907	9.46933	0.701915	-0.510632	0.619044	0.80146	0.000754062	1.03683
A1S_0513	4.48444	3.16679	5.8021	1.83217	0.873553	0.505608	0.737136	0.10475	0.0261257
A1S_0514	5.7727	9.48277	2.06263	0.217513	-2.20083	0.172672	0.57191	1.44885	0.149288
A1S_0515	22.0179	11.978	32.0578	2.67638	1.42028	0.178131	0.577025	0.715184	1.07765
A1S_0516	3.52999	3.49726	3.56272	1.01872	0.0267507	0.551882	0.763096	0.00447462	0.918365
A1S_0517	3.11879	3.33115	2.90643	0.8725	-0.196773	0.479772	0.722474	1.59426e-05	0.77668
A1S_0518	7.47924	6.98925	7.96924	1.14021	0.189304	0.768431	0.883051	0.406674	1.30782
A1S_0519	35.4591	26.3187	44.5996	1.6946	0.760942	0.265265	0.628937	0.0163261	0.439871
A1S_0520	16.7851	24.0071	9.56308	0.398343	-1.32792	0.472909	0.717812	2.0768	0.668515
A1S_0521	9.23252	13.496	4.96905	0.368187	-1.44149	0.425231	0.696792	0.182337	0.401397
A1S_0522	7.88774	10.8064	4.96905	0.459824	-1.12085	0.241929	0.615716	3.55187	0.500048
A1S_0523	6.58988	7.83568	5.34408	0.682018	-0.552118	0.746016	0.870352	0.665215	0.744122
A1S_0524	16.9781	20.4553	13.5008	0.660015	-0.599428	0.249025	0.618974	3.93782	1.28065
A1S_0525	28.4263	28.4553	28.3972	0.997957	-0.00294989	0.684243	0.836179	1.6285	2.02304
A1S_0526	82.1261	68.7966	95.4557	1.38751	0.472495	0.355185	0.677562	0.0565262	1.02264
A1S_0527	1.01401	0.996704	1.03131	1.03472	0.0492452	0.412517	0.694324	0.96965	0.67454
A1S_0528	83.4631	99.9626	66.9636	0.669887	-0.578011	0.422015	0.696792	0.549269	1.23154
A1S_0529	61.2705	75.2839	47.257	0.627717	-0.671814	0.248745	0.618974	0.00026537	0.0434843
A1S_0530	79.6466	87.9476	71.3456	0.811229	-0.301819	0.492687	0.729951	0.0247463	0.363864
A1S_0531	12.2672	20.5028	4.0315	0.196631	-2.34644	0.314424	0.656373	1.40423	0.183093
A1S_0532	20.6969	26.1403	15.2535	0.583525	-0.777134	0.343739	0.670572	0.266324	0.0182042
A1S_0533	363.105	412.586	313.625	0.760145	-0.395654	0.0495126	0.295127	1.93085	0.949437
A1S_0534	118.131	79.9123	156.35	1.95652	0.968292	0.0327966	0.227663	0.559718	0.0503303
A1S_0535	31.9266	33.8222	30.0311	0.887911	-0.171513	0.913892	0.961203	0.268908	0.000152924
A1S_0536	45.6759	32.465	58.8868	1.81385	0.859058	0.251118	0.619303	0.276934	1.32474
A1S_0537	8.86785	4.66009	13.0756	2.80587	1.48845	0.0816857	0.393431	0.123231	1.66061
A1S_0538	30.3585	7.99651	52.7205	6.59293	2.72092	1.83892e-05	0.0005237	0.00916353	1.44199
A1S_0539	39.3242	23.9878	54.6607	2.27869	1.1882	0.056063	0.319249	0.0255871	2.63307
A1S_0540	63.8283	56.7763	70.8804	1.24842	0.320099	0.779944	0.88999	0.36975	0.398663
A1S_0541	71.8864	85.0884	58.6844	0.689688	-0.535984	0.251502	0.619303	0.38032	0.177638
A1S_0542	142.408	203.587	81.2288	0.398989	-1.32558	0.017252	0.155772	0.973363	1.73824
A1S_0543	311.054	353.996	268.112	0.757389	-0.400894	0.268346	0.630317	0.486517	0.0170501
A1S_0545	411.878	522.068	301.688	0.57787	-0.791182	0.00558609	0.0691451	0.596327	0.119121
A1S_0546	32.4038	23.6626	41.145	1.73882	0.798108	0.188688	0.582734	0.306069	0.266369
A1S_0547	0.609412	0	1.21882	Inf	Inf	1	1	0	1.19299
A1S_0548	9.95301	1.99869	17.9073	8.95954	3.16343	0.0259926	0.196297	1.92049e-06	3.99826
A1S_0549	47.5859	20.8122	74.3596	3.57289	1.83709	0.00145783	0.024047	0.0844719	2.49332
A1S_0550	249.423	218.94	279.905	1.27846	0.354402	0.239115	0.614898	1.2118	2.43785
A1S_0551	38.3001	31.972	44.6283	1.39586	0.48115	0.548759	0.759961	0.0851832	0.00227079
A1S_0552	33.6168	40.8519	26.3817	0.64579	-0.630863	0.819996	0.909281	4.03535	0.000794556
A1S_0553	16.9553	25.0039	8.90679	0.356217	-1.48917	0.381846	0.686993	1.59558	0.575617
A1S_0555	3.88771	4.49397	3.28145	0.73019	-0.453657	0.451058	0.706973	0.203427	0.682726
A1S_0556	26.7071	31.4754	21.9388	0.697016	-0.520737	0.501768	0.736191	0.0352129	1.95618
A1S_0557	8.91143	11.8225	6.00037	0.507538	-0.978412	0.444973	0.706032	0.0723595	0.604568
A1S_0558	571.766	602.493	541.038	0.897999	-0.155215	0.225218	0.607548	3.98993	0.000219632
A1S_0559	11.558	18.3345	4.78154	0.260795	-1.93901	0.369289	0.683668	1.00698	0.276015
A1S_0560	3.47242	3.66338	3.28145	0.895743	-0.158843	0.497122	0.732926	0.018913	0.814649
A1S_0561	27.134	14.8249	39.443	2.66059	1.41174	0.0497547	0.295668	0.0058851	1.17343
A1S_0562	19.1478	32.4827	5.81285	0.178953	-2.48235	0.0884749	0.409602	0.0561178	0.216495
A1S_0563	11.9238	17.4722	6.37539	0.364887	-1.45448	0.192742	0.585532	1.47028	0.463245
A1S_0564	4.67827	8.32523	1.03131	0.123878	-3.01301	0.0792814	0.386207	0.0992995	0.0557193
A1S_0565	1.58327	1.66645	1.50009	0.90017	-0.151731	0.384233	0.689055	0.0575384	0.689382
A1S_0566	40.3568	18.1631	62.5505	3.44382	1.78401	0.00158442	0.0257526	0.137167	0.772194
A1S_0567	10.9272	7.8304	14.0239	1.79096	0.840732	0.369187	0.683668	0.0383394	0.232497
A1S_0568	62.9927	43.508	82.4774	1.89568	0.922719	0.0257779	0.196297	1.41534	0.491694
A1S_0569	10.3481	11.3206	9.37557	0.828185	-0.271975	0.646901	0.817396	0.195624	1.15843
A1S_0570	179.274	211.137	147.411	0.698179	-0.518331	0.0893257	0.411096	0.792485	0.104333
A1S_0571	45.5473	35.7997	55.2949	1.54456	0.627198	0.374632	0.685488	0.147725	0.00489981
A1S_0572	29.3547	26.1684	32.5409	1.24352	0.314429	0.503089	0.73644	0.888127	0.214358
A1S_0573	15.278	9.50389	21.052	2.21509	1.14737	0.180635	0.579283	0.55194	0.00590742
A1S_0574	41.4622	57.6104	25.314	0.439401	-1.18639	0.0881602	0.409122	0.482058	1.59614
A1S_0575	30.673	45.7826	15.5634	0.339942	-1.55664	0.0577027	0.324773	0.836466	0.862737
A1S_0576	13.9716	24.0054	3.93774	0.164036	-2.60792	0.264921	0.628937	2.02541	0.148037
A1S_0579	223.593	210.666	236.52	1.12272	0.166999	0.722836	0.859434	0.141013	0.00673139
A1S_0580	2.44583	1.32894	3.56272	2.68087	1.4227	0.664889	0.830245	0.605172	1.54322
A1S_0582	1.07158	0.830587	1.31258	1.5803	0.660203	0.568046	0.774756	0.69116	0.888897
A1S_0583	55.6703	74.2133	37.1273	0.500278	-0.999199	0.0389817	0.251719	5.28876	2.44954
A1S_0584	16.5719	18.6439	14.4999	0.777729	-0.362661	0.555522	0.766459	0.463642	0.00279411
A1S_0585	43.6343	64.9547	22.3139	0.343529	-1.54149	0.0523013	0.305198	0.00651475	1.18173
A1S_0586	20.6825	21.1567	20.2082	0.955166	-0.0661762	0.960803	0.992419	0.0580861	1.00337e-05
A1S_0588	64.1295	91.1496	37.1093	0.407126	-1.29645	0.108601	0.449968	1.64118	1.25844
A1S_0589	30.9284	44.1549	17.7019	0.400905	-1.31867	0.203901	0.586194	0.618836	0.303049
A1S_0590	31.0161	34.7995	27.2327	0.782561	-0.353725	0.52254	0.744379	0.250725	0.0465444
A1S_0591	37.0606	10.3345	63.7867	6.17222	2.62579	8.01364e-06	0.000267014	0.140833	3.16672
A1S_0592	245.653	276.286	215.02	0.778254	-0.361687	0.244686	0.618115	0.15901	0.0502437
A1S_0593	108.856	96.3151	121.397	1.26042	0.333904	0.297389	0.649249	1.03492	0.257375
A1S_0594	20.6594	25.474	15.8447	0.621995	-0.685026	0.393642	0.690951	0.269006	1.39353
A1S_0595	0.281267	0	0.562534	Inf	Inf	0.0447294	0.273968	0	0.602303
A1S_0596	6.84812	7.97715	5.7191	0.716935	-0.480086	0.351372	0.675576	3.47533	0.798751
A1S_0598	3.03176	4.0009	2.06263	0.515541	-0.955842	0.330436	0.660965	0.355719	0.441979
A1S_0599	1.92708	2.16657	1.6876	0.77893	-0.360435	0.360487	0.680534	0.0962624	0.635281
A1S_0600	11.3336	17.9794	4.68779	0.260731	-1.93937	0.197593	0.585877	0.435933	0.272473
A1S_0606	152.05	194.978	109.122	0.559664	-0.837366	0.0263625	0.196716	1.07838	0.149249
A1S_0607	129.709	150.4	109.017	0.72485	-0.464245	0.286075	0.643042	2.76111e-05	0.0865355
A1S_0608	219.886	161.579	278.192	1.72171	0.783839	0.0187597	0.165597	0.0777365	1.32828
A1S_0609	15.8441	20.625	11.0632	0.536398	-0.898625	0.193688	0.585877	3.36502	0.947336
A1S_0610	36.893	53.8161	19.97	0.371078	-1.43021	0.137658	0.510745	0.562323	1.14256
A1S_0611	28.6235	26.1015	31.1454	1.19324	0.254882	0.635547	0.810425	5.68257	0.0626117
A1S_0612	94.3018	87.0072	101.596	1.16768	0.223643	0.317133	0.657963	2.50568	0.00629133
A1S_0613	31.5306	44.4977	18.5636	0.417182	-1.26125	0.277628	0.635778	1.46905	1.1786
A1S_0614	26.1492	26.6738	25.6245	0.960662	-0.0578991	0.793244	0.898093	1.64861	0.0876595
A1S_0615	25.2377	26.4954	23.98	0.905061	-0.143912	1	1	0.46242	0.828523
A1S_0616	39.1015	44.7824	33.4206	0.746289	-0.422193	0.380523	0.686557	0.751193	0.254627
A1S_0617	13.1594	19.0166	7.30219	0.383991	-1.38086	0.693845	0.840745	4.31846	0.0510074
A1S_0618	8.13879	14.4962	1.78136	0.122884	-3.02463	0.2014	0.585877	0.270834	0.0652352
A1S_0619	71.2897	84.104	58.4754	0.695275	-0.524344	0.289996	0.644887	0.0382859	0.00238152
A1S_0620	72.0008	76.6481	67.3535	0.878737	-0.186496	0.916656	0.963197	0.845523	0.0134846
A1S_0621	35.4954	46.9965	23.9943	0.510555	-0.969861	0.385498	0.689915	1.3586	1.25829
A1S_0622	59.8699	61.3002	58.4396	0.953335	-0.0689451	0.873687	0.940894	0.0575588	0.382483
A1S_0623	11.6637	10.3169	13.0105	1.26109	0.334674	0.933511	0.975629	0.616963	0.0936863
A1S_0624	18.3679	4.49045	32.2453	7.18087	2.84416	0.00116153	0.0199495	0.209732	1.26572
A1S_0625	0.577321	0.498352	0.65629	1.31692	0.397168	1	1	0.604812	0.620534
A1S_0626	3.96723	6.34062	1.59385	0.251371	-1.99211	0.210359	0.593495	2.49129	0.172702
A1S_0627	38.8588	30.1394	47.5783	1.57861	0.658651	0.413789	0.694324	0.0966822	0.97595
A1S_0628	47.4548	17.852	77.0575	4.31646	2.10985	3.22122e-06	0.000120597	1.48782	0.46066
A1S_0629	17.6787	23.6379	11.7195	0.49579	-1.0122	0.251835	0.619303	0.641955	0.931801
A1S_0630	20.345	12.8298	27.8603	2.17154	1.11872	0.168399	0.567447	0.0943608	0.440641
A1S_0631	22.0038	4.48517	39.5224	8.81181	3.13944	0.000334484	0.00692237	0.567014	2.74827
A1S_0632	20.606	16.1644	25.0477	1.54955	0.631853	0.383974	0.688961	0.263759	0.755084
A1S_0633	44.0396	42.9392	45.1401	1.05125	0.0721117	0.787198	0.894756	1.57016	1.04535
A1S_0634	16.4467	17.9935	14.9	0.828077	-0.272163	0.818533	0.909281	0.126534	0.961087
A1S_0635	2.48886	3.66514	1.31258	0.358125	-1.48146	0.183829	0.582734	0.0283478	0.27304
A1S_0636	1.13413	1.3307	0.937557	0.70456	-0.505206	0.279023	0.635912	0.334834	0.516323
A1S_0637	8.20482	4.16349	12.2461	2.94131	1.55646	0.063533	0.343656	0.0018812	0.352101
A1S_0638	7.78655	9.66649	5.90661	0.61104	-0.710662	0.673977	0.830245	0.371218	0.706897
A1S_0639	25.0724	29.8177	20.3271	0.681711	-0.552769	0.560108	0.769283	0.0467005	0.623596
A1S_0640	19.4923	7.66252	31.3221	4.0877	2.03129	0.00537747	0.067614	0.0037939	0.442848
A1S_0641	2.21111	3.67218	0.750046	0.204251	-2.29159	0.302864	0.649772	2.39625	0.121313
A1S_0642	11.9126	9.67529	14.1499	1.46248	0.548419	0.470447	0.716381	1.50318	1.22663
A1S_0643	6.31843	7.6678	4.96905	0.648041	-0.625842	0.69675	0.841759	0.47142	0.691111
A1S_0644	17.6367	1.83081	33.4427	18.2666	4.19113	6.89134e-06	0.000236182	0.00908528	3.35547
A1S_0645	5.74395	3.33115	8.15675	2.44863	1.29197	0.735748	0.866259	8.90056e-06	1.95933
A1S_0646	24.2828	20.814	27.7517	1.33332	0.415025	0.725959	0.86051	0.0938166	3.39177
A1S_0647	6.22154	1.66117	10.7819	6.49054	2.69834	0.344588	0.671147	0.321428	2.88153
A1S_0648	0.703168	0	1.40634	Inf	Inf	1	1	0	1.31161
A1S_0649	25.3388	14.4909	36.1867	2.49719	1.32031	0.0887758	0.409697	0.000910342	0.343606
A1S_0650	7.81764	7.66604	7.96924	1.03955	0.0559597	0.959018	0.991271	0.202752	1.23183
A1S_0651	14.6111	18.8153	10.4069	0.553109	-0.854365	0.386576	0.689915	0.146701	0.926881
A1S_0652	3.58456	0.166117	7.003	42.1569	5.3977	0.00727325	0.0847359	0.00699761	2.38919
A1S_0653	73.145	26.7995	119.491	4.45869	2.15662	2.61661e-05	0.000708824	0.241239	7.45614
A1S_0654	9.82903	14.5015	5.15656	0.355588	-1.49172	0.478238	0.722343	0.858156	0.395961
A1S_0655	20.2072	3.66162	36.7528	10.0373	3.3273	5.44468e-05	0.00136403	0.0305229	0.246541
A1S_0656	4.08414	6.01191	2.15638	0.358685	-1.47921	0.385156	0.689915	4.76093	0.290561
A1S_0657	1.25658	2.32564	0.187511	0.0806278	-3.63258	0.464053	0.71426	2.79041	0.0281815
A1S_0658	6.58528	11.6705	1.50009	0.128537	-2.95974	0.178372	0.577025	1.34521	0.0647558
A1S_0659	5.84877	7.66604	4.0315	0.52589	-0.927167	0.534094	0.751139	0.257694	0.525034
A1S_0660	1.62706	2.50408	0.750046	0.299529	-1.73923	0.0618639	0.338474	1.92447	0.209592
A1S_0661	84.5745	106.144	63.0049	0.593579	-0.752488	0.174788	0.57629	1.46734	0.650997
A1S_0662	4.83224	8.16439	1.50009	0.183736	-2.4443	0.157837	0.549542	0.144387	0.108943
A1S_0663	22.0155	37.1867	6.84417	0.184049	-2.44184	0.198652	0.585877	5.52148	0.253128
A1S_0664	2.49837	4.15293	0.843801	0.203182	-2.29916	0.0285227	0.207054	3.91777	0.120398
A1S_0665	19.9102	28.851	10.9694	0.38021	-1.39513	0.50477	0.737136	4.3719	0.714975
A1S_0666	4.24498	6.33358	2.15638	0.340468	-1.55441	0.295531	0.649249	0.354328	0.272147
A1S_0667	2.24453	2.33268	2.15638	0.924421	-0.113378	0.413188	0.694324	0.0365464	0.764593
A1S_0669	94.5532	128.723	60.3833	0.469095	-1.09205	0.131107	0.497138	10.9791	0.621654
A1S_0670	104.362	126.737	81.9871	0.646906	-0.628373	0.0976129	0.427831	0.069867	0.711969
A1S_0671	79.5653	103.962	55.1689	0.530665	-0.914126	0.104934	0.442584	0.644067	0.222623
A1S_0672	11.4736	19.0095	3.93774	0.207145	-2.27128	0.406859	0.694324	2.75512	0.190824
A1S_0673	1.49757	1.49506	1.50009	1.00337	0.00485107	0.375677	0.685893	1.24634	0.740656
A1S_0674	5.40723	8.0018	2.81267	0.351505	-1.50838	0.39141	0.690951	0.684704	0.30107
A1S_0675	271.831	288.656	255.006	0.883424	-0.178822	0.363629	0.682974	0.0280456	2.49975
A1S_0676	1.00992	0.332235	1.6876	5.07955	2.3447	0.748831	0.87194	0.16038	1.30464
A1S_0677	0.353629	0.332235	0.375023	1.12879	0.174776	0.796789	0.899052	0.540374	0.401535
A1S_0682	29.1621	28.4483	29.8758	1.05018	0.0706348	0.666864	0.830245	2.58343	0.781154
A1S_0683	109.728	178.081	41.3755	0.232341	-2.10569	0.000413463	0.00829914	0.457059	0.102627
A1S_0684	15.7213	23.6608	7.78172	0.328886	-1.60434	0.286271	0.643042	0.399781	0.484592
A1S_0685	100.302	138.2	62.4055	0.451561	-1.14701	0.0211699	0.177231	0.899272	1.88212
A1S_0686	18.1997	17.9653	18.434	1.02609	0.0371569	0.639953	0.812933	2.06422	0.0167364
A1S_0687	103.786	116.744	90.8289	0.778018	-0.362125	0.349902	0.674305	0.0723623	0.0374579
A1S_0688	26.1735	35.471	16.876	0.47577	-1.07166	0.218798	0.602687	0.0739714	1.20724
A1S_0689	7.11396	12.1653	2.06263	0.16955	-2.56022	0.251249	0.619303	0.421558	0.106784
A1S_0690	36.5877	34.4901	38.6853	1.12163	0.1656	0.665708	0.830245	0.317925	1.31763
A1S_0691	4.33685	4.82972	3.84398	0.795901	-0.329338	0.542596	0.755844	0.0032095	0.765857
A1S_0692	10.3926	6.66758	14.1177	2.11736	1.08227	0.0829593	0.395451	0.231545	0.236265
A1S_0693	22.0363	4.66537	39.4072	8.44674	3.0784	9.71161e-05	0.00224716	0.0129253	5.52898
A1S_0694	6.02891	9.9952	2.06263	0.206362	-2.27675	0.240724	0.614898	0.0384918	0.139047
A1S_0695	60.0009	64.6419	55.36	0.856411	-0.223626	0.759284	0.87697	0.331582	0.224365
A1S_0696	32.3812	24.8148	39.9476	1.60983	0.686907	0.365343	0.683505	0.00925681	0.000456176
A1S_0697	27.5543	21.8247	33.2838	1.52505	0.608857	0.406103	0.694324	0.0922515	0.408317
A1S_0698	21.0779	26.1667	15.9892	0.611052	-0.710632	0.645477	0.816836	0.962341	0.094577
A1S_0699	12.8425	17.997	7.68797	0.427181	-1.22708	0.445875	0.706032	0.419521	0.60565
A1S_0700	1.66778	2.49176	0.843801	0.338637	-1.56219	0.0851803	0.401444	2.48958	0.246638
A1S_0701	53.9243	42.0094	65.8391	1.56725	0.648232	0.103399	0.44057	1.71964	0.230112
A1S_0702	4.44143	6.16394	2.71892	0.4411	-1.18082	0.366458	0.683668	0.0325033	0.389648
A1S_0703	31.3646	29.1497	33.5794	1.15196	0.204094	0.805883	0.904109	0.0129479	0.0377178
A1S_0704	17.1256	20.1372	14.1141	0.700898	-0.512724	0.429944	0.696792	1.05823	0.253718
A1S_0705	47.8846	48.4722	47.297	0.975756	-0.0354081	0.881258	0.943557	0.0250407	0.810975
A1S_0706	19.7227	25.4758	13.9696	0.548348	-0.866837	0.322878	0.658955	0.181058	1.15286
A1S_0707	21.6514	29.6217	13.6812	0.461863	-1.11446	0.144501	0.522778	1.93444	0.56696
A1S_0708	5.39025	6.65525	4.12525	0.619849	-0.690012	0.435561	0.698854	0.712336	0.621786
A1S_0709	11.7157	17.9935	5.43783	0.302211	-1.72637	0.320419	0.658955	0.165076	0.348217
A1S_0710	11.2024	5.49947	16.9053	3.07398	1.62011	0.0343209	0.232723	0.0762299	1.95975
A1S_0711	10.7257	1.83433	19.617	10.6944	3.41878	0.000508898	0.00990388	0.0447593	2.20107
A1S_0713	47.1451	41.8151	52.4751	1.25493	0.327606	0.534861	0.751331	0.129113	0.0446432
A1S_0718	12.9084	8.47198	17.3448	2.04731	1.03373	0.899056	0.955647	3.18222	2.80561
A1S_0719	5.519	7.47528	3.56272	0.4766	-1.06915	0.234947	0.614484	5.3523	0.45558
A1S_0720	2.03154	2.00045	2.06263	1.03108	0.0441582	0.471771	0.717454	0.16675	0.818978
A1S_0721	28.7894	13.8229	43.7558	3.16545	1.66241	0.0216853	0.17974	0.00414823	0.622119
A1S_0722	1.92608	0.664469	3.18769	4.79735	2.26224	0.742807	0.867644	0.232268	1.72791
A1S_0723	6.06453	9.50389	2.62516	0.276219	-1.85611	0.369579	0.683668	1.21161	0.219354
A1S_0724	13.3187	7.6766	18.9607	2.46993	1.30447	0.0254625	0.196297	1.41491	1.90545
A1S_0725	1.65827	2.00397	1.31258	0.65499	-0.610455	0.333878	0.662951	1.79402	0.52248
A1S_0726	1.79054	2.83104	0.750046	0.264937	-1.91628	0.024122	0.191196	0.00899215	0.1777
A1S_0727	0.66799	1.33598	0	0	-Inf	0.110703	0.454823	1.99668	0
A1S_0728	2.82871	5.00112	0.65629	0.131229	-2.92985	0.359423	0.679402	0.533339	0.0591736
A1S_0729	9.25491	16.3534	2.15638	0.131861	-2.92291	0.380305	0.686557	6.64859	0.0786916
A1S_0730	5.50142	8.84646	2.15638	0.243756	-2.03649	0.364408	0.682974	4.65126	0.176082
A1S_0731	24.7423	34.1086	15.3759	0.450793	-1.14946	0.0955423	0.426036	3.2716	1.07413
A1S_0732	1.26727	2.15952	0.375023	0.17366	-2.52566	0.131083	0.497138	2.49818	0.0972913
A1S_0733	0.728652	0.332235	1.12507	3.38637	1.75974	0.81402	0.908591	0.251572	0.994972
A1S_0734	0	0	0	NA	NA	NA	NA	NA	NA
A1S_0735	1.11437	0.166117	2.06263	12.4167	3.63421	0.825487	0.913491	0.0389207	1.56629
A1S_0736	80.5038	2.00045	159.007	79.4858	6.31262	2.39346e-31	5.31667e-29	0.00281106	5.12502
A1S_0737	153.445	11.6581	295.233	25.3242	4.66244	1.93512e-34	5.86166e-32	0.000235394	0.428259
A1S_0738	29.8329	21.496	38.1699	1.77567	0.828364	0.189763	0.582734	0.263391	0.000785982
A1S_0739	0.166117	0.332235	0	0	-Inf	0.247473	0.618974	0.66432	0
A1S_0740	1.72127	1.66117	1.78136	1.07235	0.100775	0.380318	0.686557	1.28727	0.809786
A1S_0741	0.0937557	0	0.187511	Inf	Inf	0.67517	0.830245	0	0.200768
A1S_0742	219.954	125.597	314.31	2.50252	1.32338	3.39383e-05	0.000890413	0.041093	1.21362
A1S_0743	0	0	0	NA	NA	NA	NA	NA	NA
A1S_0744	1.33246	2.66492	0	0	-Inf	1	1	2.26294e-05	0
A1S_0745	121.976	7.66956	236.283	30.8079	4.94523	1.61789e-32	4.14679e-30	0.0321872	7.30512
A1S_0746	245.739	290.05	201.429	0.694463	-0.526031	0.260982	0.625155	0.931208	0.574855
A1S_0747	797.541	888.61	706.472	0.79503	-0.330918	0.185954	0.582734	0.0366577	0.0100578
A1S_0748	376.614	416.349	336.879	0.809126	-0.305563	0.235182	0.614484	0.157736	0.00896332
A1S_0749	102.307	127.093	77.5222	0.609966	-0.713198	0.187819	0.582734	0.0518533	0.642182
A1S_0750	120.39	161.01	79.7687	0.495426	-1.01326	0.0201907	0.17206	0.988679	0.552844
A1S_0751	20.4922	6.33006	34.6543	5.47456	2.45274	0.00126789	0.0213364	0.0036109	3.4054
A1S_0752	230.091	273.004	187.179	0.685626	-0.544506	0.123164	0.483715	0.058866	0.0504736
A1S_0753	199.733	217.368	182.098	0.837742	-0.255423	0.437592	0.700289	0.0294643	0.255502
A1S_0754	734.941	938.099	531.784	0.566874	-0.818899	0.00314809	0.043706	0.108179	0.499907
A1S_0755	170.964	206.54	135.388	0.655505	-0.609322	0.179402	0.577641	0.0274734	1.12969
A1S_0756	399.89	521.059	278.721	0.534912	-0.902628	0.00243284	0.0358683	0.76544	0.386081
A1S_0757	1299.11	1581.41	1016.81	0.64298	-0.637154	0.00199731	0.0312443	0.744399	0.0991618
A1S_0758	411.342	415.246	407.437	0.981192	-0.0273925	0.698849	0.843271	0.0399455	2.36355
A1S_0759	160.621	197.57	123.672	0.625967	-0.675842	0.171253	0.568907	0.32616	0.781194
A1S_0760	143.838	141.898	145.778	1.02734	0.0389175	0.904245	0.956617	0.0207645	0.716293
A1S_0761	191.021	148.398	233.644	1.57444	0.65484	0.148061	0.528766	0.00350689	5.15839
A1S_0762	738.745	751.991	725.499	0.964772	-0.0517405	0.935604	0.976639	0.913466	0.57975
A1S_0763	828.541	857.43	799.652	0.932614	-0.100647	0.404102	0.694324	3.57168e-05	2.96966
A1S_0764	890.848	1020.76	760.94	0.745467	-0.423783	0.082223	0.393631	2.03715	1.64108
A1S_0765	47.4726	68.6357	26.3095	0.383321	-1.38338	0.0788698	0.385888	0.264257	0.194145
A1S_0766	6.77839	9.33778	4.21901	0.451821	-1.14618	0.577724	0.779677	1.21945	0.457041
A1S_0767	5.4336	8.33579	2.5314	0.303679	-1.71938	0.347885	0.673256	0.848949	0.244378
A1S_0768	29.8464	43.2856	16.4072	0.379047	-1.39955	0.0811656	0.391947	0.76197	0.985915
A1S_0769	23.3176	23.8305	22.8047	0.956955	-0.0634767	0.935263	0.976639	0.505653	0.548431
A1S_0770	15.2763	10.8346	19.7179	1.8199	0.863863	0.0976067	0.427831	0.369433	0.840828
A1S_0771	982.466	1152.05	812.888	0.705604	-0.50307	0.0455127	0.277744	0.0145234	1.59174
A1S_0772	11.1641	15.4841	6.84417	0.442012	-1.17784	0.326302	0.659726	0.194427	0.577684
A1S_0773	6.35362	2.3362	10.371	4.43927	2.15032	0.0136516	0.133003	0.30638	1.00775
A1S_0774	38.1555	35.8367	40.4743	1.12941	0.17557	0.590818	0.787127	1.31736	0.728014
A1S_0775	18.4376	10.3274	26.5477	2.5706	1.36211	0.119109	0.474725	0.0039951	0.644335
A1S_0776	16.1872	16.4896	15.8847	0.963315	-0.0539209	0.985533	1	0.00138348	0.634374
A1S_0777	16.3098	29.9944	2.62516	0.0875216	-3.51422	0.105169	0.443012	0.752743	0.0547952
A1S_0779	254.436	264.962	243.91	0.920547	-0.119437	0.422564	0.696792	0.137404	1.87105
A1S_0780	45.4736	65.0164	25.9309	0.398837	-1.32613	0.2279	0.609323	4.64246	0.12488
A1S_0781	5.97185	5.66207	6.28163	1.10942	0.14981	0.785115	0.893138	0.0099131	1.15829
A1S_0782	5.34129	8.99498	1.6876	0.187616	-2.41414	0.18257	0.582734	0.0116465	0.115264
A1S_0783	23.4643	15.318	31.6106	2.06362	1.04518	0.260453	0.625155	0.0884789	0.129062
A1S_0785	42.7891	21.8089	63.7693	2.924	1.54795	0.0162727	0.15151	0.17387	0.632327
A1S_0786	62.5765	68.8054	56.3477	0.818944	-0.288164	0.746539	0.870657	0.299365	0.244286
A1S_0787	22.8464	12.3296	33.3632	2.70594	1.43613	0.0345731	0.232723	0.0706642	1.33329
A1S_0788	31.6559	26.6457	36.6662	1.37607	0.46055	0.587163	0.784768	0.0252027	0.043229
A1S_0789	7.89956	13.6427	2.15638	0.158061	-2.66145	0.14183	0.518176	1.84808	0.0992387
A1S_0790	30.8251	34.3381	27.3121	0.795389	-0.330268	0.944574	0.98322	1.65523	0.0293834
A1S_0793	6.42257	8.15735	4.68779	0.57467	-0.799194	0.465207	0.714319	0.179853	0.604652
A1S_0794	32.6606	19.3154	46.0059	2.38183	1.25207	0.0911351	0.417692	0.061838	0.375694
A1S_0795	8.48739	9.00554	7.96924	0.884926	-0.176372	1	1	1.20589	1.10344
A1S_0796	5.97109	7.16065	4.78154	0.667753	-0.582614	0.561311	0.769983	0.0210892	0.700048
A1S_0797	92.6655	140.198	45.1329	0.321922	-1.63522	0.00221848	0.0334479	0.969411	0.335017
A1S_0798	136.659	172.393	100.925	0.585438	-0.772411	0.104443	0.442584	0.0166549	0.695478
A1S_0799	54.1418	69.2879	38.9957	0.562808	-0.829286	0.154324	0.542986	0.000258275	0.118425
A1S_0800	133.205	141.555	124.855	0.882023	-0.181112	0.629394	0.807096	0.113664	0.359392
A1S_0801	12.7817	19.289	6.27446	0.325288	-1.62021	0.107021	0.448547	5.13697	0.0887073
A1S_0802	16.5012	18.3222	14.6802	0.801226	-0.31972	0.763494	0.879959	0.0043655	0.10424
A1S_0803	9.79104	7.4876	12.0945	1.61527	0.691774	0.942124	0.982215	0.46477	1.99602
A1S_0804	5.59902	0.830587	10.3674	12.4821	3.64179	0.00820541	0.0923663	0.095331	1.89044
A1S_0805	3.05108	4.32081	1.78136	0.412274	-1.27832	0.205981	0.589619	2.53769	0.335267
A1S_0806	15.8142	18.3152	13.3133	0.726901	-0.460168	0.543661	0.756461	0.161827	1.35286
A1S_0807	15.433	12.3525	18.5134	1.49876	0.583766	0.0956408	0.426036	3.75016	0.190012
A1S_0808	6.90814	11.6599	2.15638	0.18494	-2.43487	0.241237	0.614898	0.0090563	0.121917
A1S_0809	4.32836	4.15645	4.50027	1.08272	0.11466	0.559828	0.769215	1.13312	1.02038
A1S_0810	97.4215	97.5736	97.2693	0.996882	-0.00450574	0.76165	0.878627	0.452647	0.168927
A1S_0811	35.6691	49.6227	21.7155	0.437612	-1.19228	0.104917	0.442584	0.214989	0.0713563
A1S_0812	9.59433	15.1572	4.0315	0.26598	-1.91061	0.30338	0.649772	0.0020788	0.25416
A1S_0813	34.2083	47.3252	21.0914	0.445671	-1.16595	0.269318	0.630317	0.987464	1.16889
A1S_0814	109.412	160.85	57.9738	0.360423	-1.47224	0.00333809	0.0457716	0.854087	0.710019
A1S_0815	110.012	147.965	72.0592	0.487003	-1.038	0.0809769	0.391947	1.77556	0.07884
A1S_0817	151.968	149.393	154.543	1.03448	0.0489012	0.875533	0.941389	0.0212981	0.780063
A1S_0818	256.526	172.011	341.042	1.98267	0.987446	0.00423958	0.0551807	0.285647	1.41163
A1S_0819	190.512	246.353	134.671	0.546658	-0.871291	0.0356757	0.238219	0.0591931	0.166316
A1S_0820	271.147	368.497	173.797	0.471636	-1.08425	0.00362415	0.0490881	0.781958	0.0517791
A1S_0821	5.91806	7.14833	4.68779	0.655788	-0.608699	0.365878	0.683668	2.43386	0.683825
A1S_0822	22.3243	22.3055	22.3431	1.00169	0.0024296	0.773237	0.886588	0.542716	0.308451
A1S_0823	20.2839	31.4771	9.09072	0.288804	-1.79184	0.12474	0.485553	0.0121822	0.322664
A1S_0824	5.69304	7.82336	3.56272	0.455395	-1.13481	0.372406	0.683668	0.301754	0.433879
A1S_0825	45.4425	63.7532	27.1318	0.425575	-1.23251	0.0334038	0.230438	1.89471	0.000134814
A1S_0826	16.197	16.4879	15.9062	0.964722	-0.0518146	0.899484	0.955647	0.00651532	0.00446419
A1S_0827	3.68641	5.49771	1.87511	0.341072	-1.55185	0.245418	0.618557	0.0391296	0.266511
A1S_0828	65.6726	66.6318	64.7135	0.971211	-0.0421433	0.945271	0.98322	0.0792194	1.38669
A1S_0829	566.565	529.959	603.17	1.13814	0.186683	0.585967	0.784495	1.13577	5.58634
A1S_0835	13.1871	16.9985	9.37557	0.551552	-0.858432	0.589413	0.786514	0.50442	0.85832
A1S_0836	28.1951	39.3445	17.0456	0.43324	-1.20676	0.406575	0.694324	3.13162	0.291075
A1S_0838	18.6184	28.1425	9.0943	0.323152	-1.62971	0.149733	0.532454	0.104793	0.537009
A1S_0839	6.37569	8.15735	4.59403	0.563177	-0.828341	0.463624	0.714191	0.180908	0.588545
A1S_0840	167.763	149.706	185.82	1.24124	0.311777	0.742544	0.867644	0.228406	2.91054
A1S_0841	23.4039	30.5086	16.2992	0.534248	-0.904419	0.608488	0.795737	2.34011	0.441811
A1S_0842	14.7099	22.6694	6.75041	0.297776	-1.7477	0.348347	0.673256	1.3863	0.398425
A1S_0843	22.7297	28.9942	16.4652	0.567878	-0.816348	0.503484	0.73644	0.525841	0.000572072
A1S_0845	28.5633	34.9674	22.1592	0.63371	-0.658106	0.317951	0.658955	0.206144	0.154831
A1S_0847	0.353629	0.332235	0.375023	1.12879	0.174776	0.796789	0.899052	0.540374	0.401535
A1S_0848	0.910436	1.16458	0.65629	0.563541	-0.827406	0.291101	0.645341	0.243965	0.404315
A1S_0849	2.13875	3.33995	0.937557	0.28071	-1.83285	0.0931575	0.421168	3.17479	0.193784
A1S_0850	7.47804	9.33073	5.62534	0.602883	-0.73005	0.631025	0.807441	0.128538	0.682569
A1S_0851	1.93835	2.65788	1.21882	0.458571	-1.12478	0.157164	0.548624	2.42473	0.363812
A1S_0852	5.14416	5.31927	4.96905	0.93416	-0.0982587	0.505665	0.737136	1.80207	0.940748
A1S_0853	1.39897	2.32916	0.468779	0.201265	-2.31283	0.0952326	0.425926	0.470288	0.120005
A1S_0854	1.468	0.498352	2.43765	4.89142	2.29025	0.707838	0.848683	0.196998	1.54787
A1S_0855	2.908	2.15952	3.65647	1.69318	0.759739	0.580171	0.781378	1.1733	1.27612
A1S_0857	15.2317	5.98902	24.4744	4.08654	2.03088	0.0230181	0.185256	0.279536	2.26313
A1S_0858	22.8051	24.6663	20.9439	0.849089	-0.236012	0.97448	1	0.783182	0.171437
A1S_0859	79.2155	83.952	74.479	0.887162	-0.172731	0.77655	0.888467	0.0420826	0.0176809
A1S_0860	0.728652	0.332235	1.12507	3.38637	1.75974	0.81402	0.908591	0.251572	0.994972
A1S_0861	1.42389	2.00397	0.843801	0.421065	-1.24789	0.177699	0.577025	2.04568	0.317658
A1S_0862	73.1047	78.4701	67.7393	0.86325	-0.212149	0.817873	0.909281	0.390008	0.00618708
A1S_0863	327.047	361.616	292.478	0.808807	-0.306132	0.415528	0.694324	0.0562419	0.548465
A1S_0864	64.4353	84.1128	44.7579	0.532117	-0.910184	0.141641	0.518055	0.00323636	0.479982
A1S_0865	85.7512	84.6006	86.9019	1.0272	0.0387196	0.963623	0.993746	0.0660222	0.0321243
A1S_0867	462.683	356.615	568.751	1.59486	0.673429	0.0365497	0.243081	1.6115	0.121933
A1S_0869	4024.28	3629.65	4418.92	1.21745	0.283866	0.0697	0.365158	0.182893	0.89032
A1S_0870	1.96735	2.99715	0.937557	0.312816	-1.67661	0.0842097	0.399696	0.0338929	0.224267
A1S_0871	3.91307	3.32587	4.50027	1.35311	0.436282	0.623973	0.804596	0.660022	1.18621
A1S_0872	2.98576	4.00266	1.96887	0.491891	-1.02359	0.309202	0.653243	0.806396	0.416886
A1S_0873	57.8826	41.1489	74.6163	1.81332	0.858636	0.0937548	0.42158	0.104749	0.610951
A1S_0875	97.1279	102.504	91.7521	0.89511	-0.159863	0.923849	0.968617	2.86348	0.141542
A1S_0876	290.215	358.209	222.222	0.620369	-0.688802	0.0267642	0.196716	0.370742	0.0333352
A1S_0877	35.038	37.6217	32.4544	0.862649	-0.213154	0.525776	0.747392	0.764005	0.0596931
A1S_0878	9.72074	15.3162	4.12525	0.269338	-1.89251	0.237774	0.614898	0.330925	0.261026
A1S_0879	122.743	150.405	95.0801	0.63216	-0.661639	0.155185	0.544293	0.0100791	0.11332
A1S_0880	221.641	275.436	167.846	0.609383	-0.714579	0.0450937	0.275692	0.431575	0.714708
A1S_0881	55.3296	53.1393	57.5199	1.08244	0.114283	0.843324	0.922809	0.0710218	0.111174
A1S_0882	33.4457	28.4941	38.3974	1.34756	0.430345	0.514893	0.743123	0.357234	1.96031
A1S_0883	16.7161	22.4628	10.9694	0.488337	-1.03405	0.192776	0.585532	1.98937	0.875422
A1S_0884	2202.49	2940.18	1464.81	0.498205	-1.00519	1.45034e-06	6.27603e-05	3.26921	0.645243
A1S_0885	30.1927	45.6658	14.7196	0.322334	-1.63337	0.177311	0.577025	1.76178	0.7878
A1S_0886	9.60345	12.8315	6.37539	0.496854	-1.00911	0.561711	0.770215	0.330785	0.61379
A1S_0887	65.6969	79.7409	51.6528	0.647757	-0.626475	0.145733	0.525521	1.37988	0.030864
A1S_0888	56.129	84.6939	27.5642	0.325457	-1.61946	0.141628	0.518055	7.00664	1.35982
A1S_0889	0.613502	0.664469	0.562534	0.846592	-0.240261	0.534499	0.751139	0.851478	0.497797
A1S_0890	20.8646	19.2995	22.4297	1.16219	0.216842	0.829938	0.914469	1.53924	0.663622
A1S_0891	52.8144	59.6337	45.9952	0.771295	-0.374646	0.484163	0.725798	0.0507982	0.484486
A1S_0892	119.915	128.123	111.708	0.871881	-0.197797	0.83076	0.914508	0.71277	0.000453333
A1S_0893	11.1151	12.501	9.72908	0.778262	-0.361673	0.909147	0.959543	0.576087	0.00149981
A1S_0894	46.0435	40.9317	51.1553	1.24977	0.321664	0.955376	0.989221	2.46453	0.184234
A1S_0895	46.8017	56.8256	36.7779	0.647207	-0.627702	0.513278	0.742615	1.18847	0.0502465
A1S_0896	2.74697	3.99386	1.50009	0.3756	-1.41273	0.19846	0.585877	0.374494	0.293415
A1S_0897	4.40537	7.49816	1.31258	0.175054	-2.51413	0.112147	0.457195	0.159678	0.098981
A1S_0898	7.81172	10.6544	4.96905	0.466385	-1.10041	0.396165	0.693289	0.250475	0.506993
A1S_0899	35.2513	54.0016	16.501	0.305565	-1.71045	0.138901	0.512589	2.39402	0.828045
A1S_0900	13.1609	17.9776	8.34426	0.464147	-1.10735	0.278479	0.635912	0.562788	0.687999
A1S_0901	8.92867	10.8328	7.02451	0.648446	-0.624941	0.713758	0.853028	0.368589	0.221245
A1S_0902	4.07919	3.6581	4.50027	1.23022	0.298918	0.588414	0.785809	0.841593	1.11524
A1S_0903	2.57073	4.48517	0.65629	0.146325	-2.77276	0.0855236	0.401925	4.30991	0.0710688
A1S_0904	33.0907	24.3007	41.8807	1.72344	0.785289	0.438092	0.700289	0.607427	0.704605
A1S_0905	19.907	22.5051	17.309	0.769114	-0.37873	0.94695	0.983323	1.39138	0.00146194
A1S_0906	189.405	228.572	150.239	0.657293	-0.605391	0.0188186	0.165597	2.75851	0.989864
A1S_0907	12.9094	18.5059	7.31295	0.395168	-1.33946	0.525379	0.747146	1.71544	0.546436
A1S_0908	36.9454	49.4636	24.4272	0.493842	-1.01788	0.167188	0.566129	0.0221992	0.0513501
A1S_0909	23.0189	36.4747	9.56308	0.262184	-1.93135	0.0886323	0.409602	0.00305886	0.463036
A1S_0910	57.5335	32.8202	82.2469	2.50599	1.32538	0.010395	0.108577	0.0886824	2.4019
A1S_0911	41.5924	18.1244	65.0604	3.58966	1.84385	0.0152108	0.145563	1.68668	1.49931
A1S_0912	23.9768	17.67	30.2836	1.71384	0.777233	0.20603	0.589619	0.718409	0.794088
A1S_0913	18.0368	16.3305	19.743	1.20896	0.27377	0.703261	0.845639	0.265329	0.00999872
A1S_0914	8.82774	14.6553	3.00018	0.204717	-2.2883	0.251546	0.619303	0.0206392	0.160756
A1S_0915	1.72536	2.32564	1.12507	0.483767	-1.04762	0.180055	0.578537	2.18002	0.381509
A1S_0916	0.212995	0.332235	0.0937557	0.282197	-1.82522	0.669588	0.830245	0.66432	0.100384
A1S_0917	3.65477	5.15316	2.15638	0.418458	-1.25684	0.223295	0.605386	2.22833	0.350644
A1S_0918	1.44661	0.830587	2.06263	2.48334	1.31228	0.605764	0.795119	0.491977	1.23841
A1S_0919	0.0830587	0.166117	0	0	-Inf	0.432007	0.696792	0.33216	0
A1S_0920	10.6837	14.1481	7.21919	0.510257	-0.970703	0.345219	0.671147	0.550106	0.67708
A1S_0921	22.4483	8.6557	36.241	4.18695	2.0659	0.00756337	0.0866019	0.101913	3.51793
A1S_0922	7.37912	10.8205	3.93774	0.363914	-1.45833	0.342217	0.669564	0.305941	0.353094
A1S_0923	233.441	174.37	292.511	1.67753	0.746337	0.0262795	0.196716	0.0374729	0.0991803
A1S_0924	47.7381	32.6593	62.8169	1.9234	0.943657	0.0588321	0.330015	0.300847	0.728285
A1S_0925	16.0457	7.32148	24.77	3.38319	1.75838	0.0366546	0.243293	0.258279	0.768811
A1S_0926	32.2876	22.8426	41.7326	1.82697	0.86945	0.0889297	0.409839	1.36189	0.0295277
A1S_0927	83.7796	61.8232	105.736	1.7103	0.774248	0.0428407	0.270037	0.682625	0.0725168
A1S_0928	33.3324	20.6338	46.031	2.23086	1.1576	0.185466	0.582734	0.836901	0.00129148
A1S_0929	16.4035	7.49288	25.314	3.37841	1.75635	0.10485	0.442584	0.0238024	4.33399
A1S_0930	51.7262	36.4483	67.0042	1.83833	0.878397	0.307621	0.651616	1.00086	2.29822
A1S_0931	17.6917	7.16593	28.2174	3.93772	1.97736	0.00643348	0.0768328	0.0775567	1.80608
A1S_0932	7.94475	9.98288	5.90661	0.591674	-0.757126	0.390463	0.690951	1.02584	0.687289
A1S_0933	46.6437	48.3272	44.9603	0.930331	-0.104184	1	1	0.929786	0.753215
A1S_0934	9.78096	15.1554	4.40652	0.290756	-1.78212	0.30303	0.649772	0.0101427	0.294153
A1S_0935	2.7398	4.16702	1.31258	0.314993	-1.66661	0.168955	0.567447	0.292052	0.230956
A1S_0936	3.54081	4.83148	2.25014	0.465724	-1.10245	0.318043	0.658955	0.0422601	0.399935
A1S_0937	2.97142	2.6614	3.28145	1.23298	0.302149	0.547952	0.759474	0.407096	1.03038
A1S_0938	34.2631	43.6231	24.9032	0.570871	-0.808762	0.225185	0.607548	0.402715	0.200909
A1S_0939	36.9127	30.8268	42.9986	1.39485	0.480105	0.404461	0.694324	0.366964	0.825741
A1S_0940	10.3643	14.1657	6.5629	0.463294	-1.11	0.530201	0.750481	0.482201	0.586785
A1S_0941	12.536	17.0091	8.06299	0.47404	-1.07692	0.657147	0.825958	2.26548	0.683916
A1S_0942	1.83333	2.16657	1.50009	0.692382	-0.53036	0.339611	0.667602	0.100752	0.56244
A1S_0943	0	0	0	NA	NA	NA	NA	NA	NA
A1S_0944	8.08985	9.81148	6.36822	0.649058	-0.623581	0.392875	0.690951	2.17162	0.172306
A1S_0945	0.375023	0	0.750046	Inf	Inf	0.0127278	0.12719	0	0.803071
A1S_0946	0.562534	0	1.12507	Inf	Inf	0.241024	0.614898	0	1.12933
A1S_0947	2.43129	3.83126	1.03131	0.269184	-1.89334	0.102081	0.437191	0.00752182	0.183431
A1S_0949	0.0830587	0.166117	0	0	-Inf	0.432007	0.696792	0.33216	0
A1S_0950	0	0	0	NA	NA	NA	NA	NA	NA
A1S_0951	0.54523	0.996704	0.0937557	0.0940658	-3.41019	0.169983	0.567447	1.55498	0.0605422
A1S_0952	4.81746	7.66604	1.96887	0.25683	-1.96111	0.254631	0.620204	0.299317	0.184734
A1S_0953	1.93878	3.50255	0.375023	0.107071	-3.22335	0.404141	0.694324	1.01625	0.0426625
A1S_0954	0.519746	0.664469	0.375023	0.564395	-0.825224	0.879568	0.942657	0.966649	0.359907
A1S_0955	0.581411	1.16282	0	0	-Inf	0.0439313	0.273606	1.8133	0
A1S_0956	0.562534	0	1.12507	Inf	Inf	0.241024	0.614898	0	1.12933
A1S_0957	4.5942	8.34459	0.843801	0.10112	-3.30587	0.311855	0.653243	4.24371	0.0388935
A1S_0958	6.69777	13.0205	0.375023	0.0288024	-5.11766	0.456027	0.709375	8.1145	0.00405746
A1S_0959	0.69656	0.830587	0.562534	0.677274	-0.56219	0.485116	0.725823	1.04076	0.443795
A1S_0960	8.67144	14.1552	3.18769	0.225196	-2.15074	0.256922	0.620448	0.0340411	0.185591
A1S_0961	3.81623	4.16349	3.46896	0.833185	-0.263291	0.505876	0.737136	0.00385456	0.776773
A1S_0962	100.337	119.914	80.7606	0.673486	-0.57028	0.223543	0.605565	0.0201134	0.0923724
A1S_0963	9.15839	14.8478	3.46896	0.233635	-2.09767	0.518297	0.744379	4.29797	0.202462
A1S_0964	4.833	6.66582	3.00018	0.450085	-1.15173	0.408166	0.694324	0.202123	0.407988
A1S_0965	56.3486	73.6298	39.0674	0.530593	-0.914323	0.205845	0.589619	0.149559	1.14819
A1S_0966	2.64149	2.6614	2.62157	0.985037	-0.0217503	0.302323	0.649772	0.45593	0.107764
A1S_0967	2.00397	4.00794	0	0	-Inf	1	1	4.37386	0
A1S_0968	1.68609	2.99715	0.375023	0.125126	-2.99854	0.293134	0.646408	0.0381923	0.056216
A1S_0969	0.0937557	0	0.187511	Inf	Inf	0.67517	0.830245	0	0.200768
A1S_0970	2.15135	2.99011	1.31258	0.438974	-1.18779	0.156194	0.546679	2.66469	0.349202
A1S_0972	133.42	160.303	106.537	0.664596	-0.58945	0.298992	0.649249	2.08666	0.077276
A1S_0973	18.5195	11.1475	25.8915	2.32263	1.21576	0.325243	0.659726	0.603795	0.727273
A1S_0974	25.1281	23.9825	26.2737	1.09553	0.131635	0.951309	0.986236	0.00719929	0.229776
A1S_0975	30.5177	39.7672	21.2682	0.534818	-0.902879	0.1156	0.465826	3.34491	0.743791
A1S_0976	0.761746	1.33598	0.187511	0.140355	-2.83285	0.0980884	0.427831	1.84488	0.0810989
A1S_0977	1.36852	1.3307	1.40634	1.05684	0.0797569	0.414781	0.694324	0.280836	0.750552
A1S_0978	14.803	5.49595	24.1101	4.38688	2.1332	0.00967096	0.103947	0.000956775	1.25783
A1S_0979	61.6973	24.3147	99.0799	4.07489	2.02676	6.09547e-05	0.00149339	0.00701668	2.58079
A1S_0980	150.616	55.9791	245.253	4.38115	2.13131	4.18708e-10	2.84722e-08	0.0941933	2.06005
A1S_0981	28.005	16.8236	39.1863	2.32924	1.21986	0.0943989	0.423801	0.0057108	5.1079
A1S_0982	6.01735	8.47198	3.56272	0.420529	-1.24972	0.197822	0.585877	6.14279	0.397867
A1S_0983	13.5437	21.8371	5.25032	0.240432	-2.0563	0.331299	0.661011	1.56635	0.270456
A1S_0984	75.4726	72.4019	78.5433	1.08482	0.117461	0.739112	0.867644	1.96969	0.516895
A1S_0985	4.98799	6.3195	3.65647	0.578602	-0.789358	0.354807	0.677562	1.46631	0.560974
A1S_0986	7.17846	8.82534	5.53159	0.626784	-0.673959	0.537391	0.752663	0.048116	0.701087
A1S_0987	18.2146	23.9596	12.4695	0.520439	-0.9422	0.198081	0.585877	2.20252	1.01452
A1S_0988	2.73804	4.16349	1.31258	0.315259	-1.66539	0.147332	0.527861	0.00510664	0.231217
A1S_0989	12.6041	17.1453	8.06299	0.470274	-1.08843	0.287722	0.643042	0.542904	0.679344
A1S_0990	60.7893	80.9495	40.629	0.501906	-0.994512	0.116237	0.467755	0.00976016	0.234093
A1S_0991	0.249176	0.498352	0	0	-Inf	0.129762	0.495233	0.98621	0
A1S_0992	61.509	68.2964	54.7216	0.801237	-0.3197	0.585654	0.784495	0.0691159	0.0260804
A1S_0993	49.1077	61.6465	36.5689	0.593203	-0.753403	0.30467	0.651345	0.532734	0.060167
A1S_0994	52.5626	52.6286	52.4966	0.997491	-0.0036242	0.959106	0.991271	0.0120765	0.0545101
A1S_0995	8.01666	11.158	4.8753	0.436932	-1.19452	0.418327	0.694324	0.013757	0.47122
A1S_0996	3.38253	2.83808	3.92698	1.38368	0.468508	0.0984834	0.427831	1.25856	0.0933753
A1S_0997	3.60708	1.49506	5.7191	3.82534	1.93559	0.906482	0.95764	0.481662	2.00684
A1S_0999	195.699	195.864	195.534	0.998311	-0.00243926	0.964606	0.993836	0.00728948	0.000137573
A1S_1000	46.2288	53.8302	38.6274	0.717578	-0.478792	0.778917	0.88998	1.44208	3.21722
A1S_1001	88.7129	102.601	74.8248	0.729278	-0.455458	0.424003	0.696792	0.00377441	1.22236
A1S_1002	8.29692	9.65593	6.93792	0.718514	-0.476911	0.571499	0.776072	0.170754	0.87713
A1S_1003	7.92347	11.8155	4.0315	0.341205	-1.55129	0.278692	0.635912	0.888135	0.33291
A1S_1004	66.6541	67.0439	66.2643	0.988373	-0.0168728	0.450401	0.706973	5.56408	0.219715
A1S_1005	27.4171	33.4794	21.3548	0.63785	-0.648712	0.455096	0.709237	0.00584733	0.502763
A1S_1006	27.1527	40.6242	13.6812	0.336774	-1.57015	0.0754257	0.377414	0.556868	0.43855
A1S_1007	35.0287	55.4315	14.6259	0.263855	-1.92218	0.0169011	0.155137	1.72308	0.658659
A1S_1008	234.887	180.246	289.528	1.60629	0.683737	0.0186631	0.165387	0.189291	0.275844
A1S_1009	62.4498	80.2499	44.6498	0.556384	-0.845846	0.0989058	0.428549	0.848824	0.189467
A1S_1010	2.80731	5.33336	0.281267	0.0527374	-4.24503	0.42045	0.695946	0.334511	0.011594
A1S_1011	4.03123	7.49992	0.562534	0.0750053	-3.73686	0.406304	0.694324	0.415281	0.0223399
A1S_1012	1.36279	2.16305	0.562534	0.260066	-1.94305	0.0317518	0.223711	0.346576	0.172571
A1S_1013	7.65477	14.8408	0.468779	0.0315872	-4.98452	0.6153	0.799556	2.46069	0.00509796
A1S_1016	0.8158	1.16282	0.468779	0.403139	-1.31065	0.213016	0.596015	1.45999	0.288557
A1S_1017	8.54811	13.1585	3.93774	0.299255	-1.74055	0.354648	0.677562	0.00226509	0.285361
A1S_1018	19.2666	26.6263	11.907	0.447189	-1.16104	0.155077	0.544293	1.75609	0.870225
A1S_1019	6.79362	8.99322	4.59403	0.510833	-0.969077	0.479949	0.722474	0.00729605	0.535285
A1S_1020	21.7205	29.2983	14.1428	0.482717	-1.05075	0.199455	0.585877	0.738775	0.291433
A1S_1021	5.34156	1.49506	9.18806	6.14563	2.61956	0.469759	0.716353	0.311078	2.66177
A1S_1022	71.8209	54.767	88.8749	1.62278	0.698468	0.393476	0.690951	0.782881	2.63018
A1S_1023	86.1635	128.572	43.7552	0.340318	-1.55505	0.0091155	0.0989343	0.0560194	1.00548
A1S_1024	15.1936	26.3557	4.0315	0.152965	-2.70873	0.355144	0.677562	6.43792	0.139594
A1S_1025	8.43497	14.8073	2.06263	0.139298	-2.84376	0.124221	0.485233	2.02219	0.0825043
A1S_1026	6.55868	6.64821	6.46914	0.973065	-0.0393918	0.522061	0.744379	2.43531	1.06857
A1S_1027	113.549	132.152	94.9464	0.718461	-0.477017	0.130441	0.496151	3.90077	1.09378
A1S_1028	19.8817	12.4764	27.287	2.18709	1.12901	0.372246	0.683668	0.934355	1.18296
A1S_1029	2.68852	4.15821	1.21882	0.293112	-1.77047	0.111329	0.45582	0.994408	0.208387
A1S_1030	531.894	487.784	576.005	1.18086	0.239838	0.177712	0.577025	0.687689	1.38642
A1S_1031	255.73	278.601	232.859	0.835816	-0.258742	0.386257	0.689915	0.358204	0.490359
A1S_1032	65.7422	24.32	107.164	4.40643	2.13961	7.8373e-06	0.000263777	0.00842467	0.774461
A1S_1033	7.70216	10.3415	5.06281	0.489561	-1.03044	0.73459	0.865201	2.13334	0.536047
A1S_1034	5.6914	9.32017	2.06263	0.221308	-2.17587	0.19727	0.585877	0.5999	0.152815
A1S_1035	5.211	0.332235	10.0898	30.3694	4.92455	0.00228306	0.0341128	0.0172206	1.42931
A1S_1036	16.3614	20.639	12.0837	0.58548	-0.772309	0.325575	0.659726	0.811946	0.367117
A1S_1037	50.2298	52.0704	48.3892	0.929304	-0.105777	0.393402	0.690951	4.84289	0.184132
A1S_1038	36.324	30.8144	41.8335	1.35759	0.441053	0.507245	0.738052	0.00457264	0.117802
A1S_1039	70.44	59.2751	81.6049	1.37672	0.461231	0.600459	0.79347	0.315003	1.39147
A1S_1040	45.8042	65.9444	25.664	0.389176	-1.36151	0.0525671	0.305678	0.18305	0.432095
A1S_1041	42.0294	67.2909	16.7679	0.249186	-2.00471	0.0200005	0.17206	0.00690887	0.252695
A1S_1042	88.6053	107.3	69.9106	0.651544	-0.618066	0.201568	0.585877	0.867687	1.09815
A1S_1043	0.826497	0.996704	0.65629	0.65846	-0.602832	0.299073	0.649249	1.16564	0.453233
A1S_1044	1.29207	0.333995	2.25014	6.73704	2.75211	0.815272	0.90904	0.113739	1.55762
A1S_1045	8.61243	3.16151	14.0634	4.4483	2.15326	0.25545	0.620448	0.103114	3.07225
A1S_1046	9.60839	2.83104	16.3857	5.7879	2.53304	0.0914882	0.41816	0.00175835	0.525418
A1S_1047	3.67484	5.66207	1.6876	0.298054	-1.74635	0.203764	0.586194	0.0148365	0.219982
A1S_1048	6.35996	11.3136	1.40634	0.124305	-3.00804	0.0896868	0.412188	1.57632	0.0603907
A1S_1049	6.26373	5.33336	7.19409	1.34889	0.431769	0.144352	0.522778	0.172928	0.558972
A1S_1050	81.0024	87.9511	74.0538	0.841988	-0.248129	0.571922	0.776229	0.0620321	0.456292
A1S_1051	15.2416	11.4867	18.9966	1.65378	0.725769	0.641002	0.813444	0.163534	0.0367242
A1S_1052	17.228	21.1427	13.3133	0.629689	-0.667288	0.400769	0.693305	0.396487	1.22616
A1S_1053	17.3227	27.9887	6.65666	0.237834	-2.07197	0.164755	0.562464	0.189813	0.318224
A1S_1054	41.8896	50.6035	33.1757	0.655601	-0.60911	0.162677	0.558228	1.32573	0.718963
A1S_1055	486.137	560.587	411.687	0.734386	-0.44539	0.0591654	0.330352	0.110478	0.508711
A1S_1056	14.4233	11.826	17.0205	1.43924	0.525311	0.691518	0.8403	0.00146511	0.081564
A1S_1057	7.52767	5.32984	9.7255	1.82473	0.867681	0.414841	0.694324	1.5989e-05	0.0820006
A1S_1058	17.8108	11.3312	24.2904	2.14368	1.10009	0.0703474	0.365675	0.128654	1.60387
A1S_1059	0.223692	0.166117	0.281267	1.69318	0.759739	0.719895	0.857901	0.33216	0.301152
A1S_1060	2.2249	2.66844	1.78136	0.667566	-0.583018	0.345645	0.671147	0.545122	0.561211
A1S_1061	12.6843	2.49176	22.8769	9.18104	3.19866	0.00427981	0.0554876	0.323416	3.92823
A1S_1062	19.8213	22.9541	16.6885	0.727038	-0.459897	0.31446	0.656373	3.27296	1.61197
A1S_1063	100.463	74.8525	126.074	1.6843	0.752153	0.0195598	0.169281	2.68604	0.291626
A1S_1065	24.2183	14.4821	33.9545	2.34458	1.22933	0.18673	0.582734	0.221174	0.0391475
A1S_1066	59.4919	58.3048	60.679	1.04072	0.0575824	0.944167	0.983114	0.106841	0.534992
A1S_1067	1.227	1.32894	1.12507	0.846592	-0.240261	0.290122	0.644887	1.25424	0.614049
A1S_1068	70.8674	98.6073	43.1276	0.437368	-1.19308	0.0721592	0.369331	0.0277362	2.52828
A1S_1069	61.7264	74.7715	48.6813	0.651067	-0.619122	0.25389	0.620046	0.143148	0.355391
A1S_1070	23.6162	28.7841	18.4484	0.640923	-0.641777	0.241382	0.614898	2.58963	0.330538
A1S_1072	14.3763	23.1273	5.62534	0.243234	-2.03958	0.0848654	0.401013	2.56503	0.287276
A1S_1073	410.724	454.339	367.11	0.808008	-0.307558	0.622354	0.803442	7.82166	1.10623
A1S_1074	6.40666	4.65657	8.15675	1.75167	0.808728	0.929771	0.973074	0.679037	1.68655
A1S_1075	6.05234	2.16657	9.93811	4.58703	2.19756	0.334176	0.662951	0.0297575	2.58914
A1S_1076	2.72709	1.32894	4.12525	3.10417	1.63421	0.755235	0.875894	0.534271	1.69736
A1S_1077	33.8165	6.4997	61.1334	9.40557	3.23352	1.28023e-07	6.66522e-06	0.0403034	1.69698
A1S_1078	0.166117	0.332235	0	0	-Inf	0.247473	0.618974	0.66432	0
A1S_1079	11.0549	11.1404	10.9694	0.98465	-0.0223168	0.54368	0.756461	2.43863	1.43378
A1S_1080	45.0973	31.8059	58.3888	1.83579	0.8764	0.169862	0.567447	0.063655	0.0452812
A1S_1081	0	0	0	NA	NA	NA	NA	NA	NA
A1S_1082	13.6115	18.9726	8.2505	0.434865	-1.20136	0.220649	0.603987	1.08801	0.646038
A1S_1083	12.0346	18.8188	5.25032	0.278994	-1.8417	0.236322	0.614484	0.0233153	0.314223
A1S_1084	31.3419	32.1117	30.5721	0.952054	-0.0708841	0.508551	0.739182	2.48293	0.315669
A1S_1085	2.59961	3.32411	1.87511	0.564096	-0.825988	0.256805	0.620448	1.7096	0.479689
A1S_1086	3.07588	2.49528	3.65647	1.46536	0.551251	0.609941	0.797302	0.306832	1.17823
A1S_1087	7.6551	12.4975	2.81267	0.225058	-2.15163	0.315112	0.656373	0.298596	0.174645
A1S_1088	13.9659	19.4938	8.43801	0.432856	-1.20804	0.403071	0.693748	0.218223	0.653855
A1S_1089	11.2838	6.16042	16.4072	2.66333	1.41323	0.367866	0.683668	0.0355717	2.95389
A1S_1090	4.15231	2.49176	5.81285	2.33283	1.22208	0.835738	0.91722	1.04693	1.70019
A1S_1091	63.0669	52.4484	73.6854	1.40491	0.490479	0.433705	0.697107	0.284741	1.04727
A1S_1092	12.3331	12.6654	12.0007	0.947521	-0.0777707	0.983137	1	0.307081	1.48732
A1S_1093	17.3643	4.32609	30.4025	7.0277	2.81305	0.00490005	0.0625554	0.0985877	0.0143852
A1S_1094	21.8906	10.8223	32.959	3.04548	1.60667	0.0747394	0.376181	0.0562182	0.786111
A1S_1095	15.9534	18.9972	12.9096	0.679552	-0.557343	0.733007	0.863947	0.420807	0.00215963
A1S_1096	3.24124	4.32609	2.15638	0.49846	-1.00445	0.26899	0.630317	0.494674	0.428766
A1S_1097	2.84525	5.50299	0.187511	0.0340744	-4.87517	0.4215	0.69655	1.13603	0.00507891
A1S_1098	8.49393	11.8313	5.15656	0.435841	-1.19813	0.516086	0.743362	0.281384	0.483571
A1S_1099	4.86344	9.35186	0.375023	0.0401014	-4.6402	0.326279	0.659726	8.40459	0.0070902
A1S_1100	5.89565	7.66604	4.12525	0.53812	-0.894	0.530508	0.750595	0.256063	0.541502
A1S_1101	2.33729	0.830587	3.84398	4.62804	2.2104	0.806739	0.904638	0.2735	1.83981
A1S_1102	6.46284	8.98794	3.93774	0.438114	-1.19062	0.358392	0.679289	0.422342	0.430901
A1S_1103	4.36876	6.48738	2.25014	0.346849	-1.52762	0.229516	0.609323	1.20143	0.280872
A1S_1104	4.36964	6.48914	2.25014	0.346754	-1.52801	0.248575	0.618974	0.746441	0.280777
A1S_1105	0.249176	0.498352	0	0	-Inf	0.129762	0.495233	0.98621	0
A1S_1106	0.0937557	0	0.187511	Inf	Inf	0.67517	0.830245	0	0.200768
A1S_1107	1.16634	2.33268	0	0	-Inf	1	1	0.0623524	0
A1S_1108	0.0468779	0	0.0937557	Inf	Inf	1	1	0	0.100384
A1S_1109	1.8792	0.664469	3.09394	4.65626	2.21917	0.739487	0.867644	0.239754	1.69795
A1S_1110	5.56065	5.49595	5.62534	1.02354	0.0335711	0.744811	0.869556	0.0024299	1.05064
A1S_1111	15.622	11.1439	20.1001	1.80368	0.850944	0.691821	0.8403	1.1879	0.339882
A1S_1112	2.7174	2.99715	2.43765	0.813321	-0.298103	0.419259	0.694324	0.025628	0.70709
A1S_1113	1.46416	2.83456	0.0937557	0.033076	-4.91807	0.686663	0.837189	0.567851	0.00535933
A1S_1114	19.6225	27.3524	11.8926	0.434793	-1.2016	0.615504	0.799556	4.60217	0.160724
A1S_1115	16.7296	6.65877	26.8003	4.02481	2.00892	0.0201613	0.17206	0.0620035	3.65932
A1S_1116	0.515656	0	1.03131	Inf	Inf	0.0617357	0.338474	0	1.06242
A1S_1117	1.07819	0	2.15638	Inf	Inf	1	1	0	1.69829
A1S_1118	1.35561	2.3362	0.375023	0.160527	-2.63912	0.259497	0.624293	1.36175	0.0856533
A1S_1119	37.0688	32.1346	42.0031	1.3071	0.38637	0.71367	0.853028	0.219193	0.00767243
A1S_1120	1.15873	1.66117	0.65629	0.395076	-1.3398	0.132558	0.499077	1.83679	0.289684
A1S_1121	0.0937557	0	0.187511	Inf	Inf	0.67517	0.830245	0	0.200768
A1S_1122	3.64526	4.66537	2.62516	0.562691	-0.829585	0.391368	0.690951	0.0733031	0.505203
A1S_1123	13.4241	22.1605	4.68779	0.211538	-2.24101	0.229809	0.609323	0.343498	0.219163
A1S_1124	7.55242	10.9796	4.12525	0.37572	-1.41227	0.275151	0.631841	1.61644	0.373064
A1S_1125	0.187511	0	0.375023	Inf	Inf	0.18959	0.582734	0	0.401535
A1S_1126	3.41232	5.32456	1.50009	0.281731	-1.82761	0.158439	0.550672	0.627625	0.200858
A1S_1127	0.685863	0.996704	0.375023	0.376263	-1.41019	0.380986	0.686557	1.34658	0.266802
A1S_1128	0.353629	0.332235	0.375023	1.12879	0.174776	0.796789	0.899052	0.540374	0.401535
A1S_1129	0.212995	0.332235	0.0937557	0.282197	-1.82522	0.669588	0.830245	0.66432	0.100384
A1S_1130	3.27376	4.67241	1.87511	0.401316	-1.31719	0.306293	0.651345	1.94384	0.326656
A1S_1131	1.00198	2.00397	0	0	-Inf	1	1	2.64791	0
A1S_1132	0.685863	0.996704	0.375023	0.376263	-1.41019	0.380986	0.686557	1.34658	0.266802
A1S_1133	0.375023	0	0.750046	Inf	Inf	0.0127278	0.12719	0	0.803071
A1S_1134	3.09475	3.6581	2.5314	0.691999	-0.531157	0.333642	0.662951	1.08093	0.616324
A1S_1135	18.8297	28.0133	9.64608	0.344339	-1.5381	0.433676	0.697107	3.46643	0.135426
A1S_1136	44.1812	41.3538	47.0085	1.13674	0.184905	0.437616	0.700289	3.46685	1.23416
A1S_1137	16.2879	12.1442	20.4316	1.68242	0.750537	0.789803	0.89572	0.998422	2.04945
A1S_1138	8.07335	1.66117	14.4855	8.72006	3.12434	0.0101272	0.106784	0.241889	0.904014
A1S_1139	57.3091	84.1075	30.5106	0.362757	-1.46292	0.0265336	0.196716	0.0112943	0.048994
A1S_1141	64.2115	71.1592	57.2638	0.804728	-0.313427	0.845927	0.923671	1.46312	0.0180548
A1S_1142	191.628	210.794	172.462	0.818157	-0.28955	0.225221	0.607548	1.00778	0.260952
A1S_1143	1.82107	0	3.64213	Inf	Inf	0.0290747	0.210602	0	1.59057
A1S_1144	10.908	18.1596	3.65647	0.201352	-2.31221	0.266642	0.62966	0.146465	0.176551
A1S_1145	0.894769	0.664469	1.12507	1.69318	0.759739	0.611532	0.798755	0.591489	0.854915
A1S_1146	0.703168	0	1.40634	Inf	Inf	1	1	0	1.31161
A1S_1147	0.937557	0	1.87511	Inf	Inf	1	1	0	1.567
A1S_1148	0	0	0	NA	NA	NA	NA	NA	NA
A1S_1149	0.375023	0	0.750046	Inf	Inf	0.0127278	0.12719	0	0.803071
A1S_1150	0.0937557	0	0.187511	Inf	Inf	0.67517	0.830245	0	0.200768
A1S_1151	0.494262	0.332235	0.65629	1.97538	0.982131	0.431078	0.696792	0.400936	0.675368
A1S_1152	1.00992	0.332235	1.6876	5.07955	2.3447	0.748831	0.87194	0.16038	1.30464
A1S_1153	1.02062	0.166117	1.87511	11.2879	3.4967	0.827445	0.913683	0.0448298	1.4799
A1S_1154	5.4733	8.50895	2.43765	0.286481	-1.80349	0.398296	0.693305	2.79705	0.224674
A1S_1155	1.58239	1.66469	1.50009	0.901122	-0.150206	0.364444	0.682974	0.0546297	0.689887
A1S_1156	0.328145	0	0.65629	Inf	Inf	0.0345407	0.232723	0	0.702687
A1S_1157	2.87149	4.33665	1.40634	0.324291	-1.62464	0.17824	0.577025	1.09551	0.241433
A1S_1158	0.129937	0.166117	0.0937557	0.564395	-0.825224	1	1	0.33216	0.100384
A1S_1159	0.27057	0.166117	0.375023	2.25758	1.17478	0.568971	0.775076	0.301343	0.401535
A1S_1160	1.38594	1.83433	0.937557	0.511116	-0.968276	0.229643	0.609323	0.382293	0.392745
A1S_1161	0.259873	0.332235	0.187511	0.564395	-0.825224	1	1	0.643216	0.200768
A1S_1162	4.98503	4.83501	5.13505	1.06206	0.0868619	0.177677	0.577025	0.40876	0.971671
A1S_1163	0.0468779	0	0.0937557	Inf	Inf	1	1	0	0.100384
A1S_1164	1.91287	2.32564	1.50009	0.645022	-0.632579	0.24679	0.618974	1.9922	0.528196
A1S_1165	3.40061	5.67615	1.12507	0.19821	-2.3349	0.25482	0.620204	3.90347	0.117362
A1S_1166	0.829137	1.00198	0.65629	0.65499	-0.610455	0.613793	0.79931	1.17126	0.451617
A1S_1167	0.78226	1.00198	0.562534	0.56142	-0.832848	0.51559	0.743225	1.22829	0.391691
A1S_1168	3.23363	3.65458	2.81267	0.769629	-0.377765	0.324464	0.659385	2.57612	0.693
A1S_1169	0.0468779	0	0.0937557	Inf	Inf	1	1	0	0.100384
A1S_1170	5.58153	9.66297	1.50009	0.155241	-2.68742	0.163193	0.559422	0.0903322	0.0851312
A1S_1171	0.342932	0.498352	0.187511	0.376263	-1.41019	0.789605	0.89572	0.877684	0.200768
A1S_1172	1.348	1.66469	1.03131	0.619521	-0.690775	0.271063	0.63077	0.0632639	0.475362
A1S_1173	1.66136	1.16634	2.15638	1.84884	0.886622	0.535472	0.751639	0.0157828	1.1357
A1S_1174	0.81171	0.498352	1.12507	2.25758	1.17478	0.741878	0.867644	0.420703	0.924355
A1S_1175	3.07103	3.32939	2.81267	0.844801	-0.243316	0.439591	0.702112	0.0902236	0.751041
A1S_1177	9.33975	13.1479	5.53159	0.42072	-1.24907	0.308925	0.653243	0.753377	0.485547
A1S_1178	37.5129	46.4805	28.5453	0.614135	-0.703373	0.399925	0.693305	0.218962	0.0693124
A1S_1179	164.942	174.771	155.114	0.887524	-0.172142	0.846051	0.923671	0.806903	0.000645414
A1S_1180	209.033	223.909	194.156	0.867118	-0.2057	0.764123	0.880075	0.688307	0.0558555
A1S_1181	44.6793	50.8066	38.5521	0.7588	-0.398208	0.590522	0.787047	0.0691566	0.0237952
A1S_1182	58.089	88.1665	28.0114	0.317711	-1.65421	0.0674106	0.358233	3.28231	0.553901
A1S_1183	15.7978	13.9838	17.6117	1.25944	0.332783	0.970118	0.997049	0.230006	0.879294
A1S_1184	1.75027	2.00045	1.50009	0.749877	-0.415273	0.357631	0.679289	0.191968	0.601212
A1S_1185	11.9909	19.4815	4.50027	0.231003	-2.11402	0.188693	0.582734	0.168226	0.233815
A1S_1186	852.078	943.244	760.913	0.806698	-0.3099	0.125309	0.487198	0.523698	0.00431987
A1S_1187	3.66811	4.99232	2.34389	0.4695	-1.0908	0.294902	0.649249	0.421495	0.406405
A1S_1188	5.15253	4.49221	5.81285	1.29399	0.371822	0.737521	0.867121	0.394279	1.24689
A1S_1189	21.374	30.6536	12.0945	0.394554	-1.34171	0.251627	0.619303	0.158673	0.796482
A1S_1191	35.7326	48.4299	23.0352	0.47564	-1.07206	0.0754374	0.377414	2.52957	0.270672
A1S_1192	16.8892	7.98419	25.7941	3.23065	1.69182	0.0483874	0.289456	0.548854	1.08052
A1S_1193	235.481	254.237	216.724	0.852451	-0.230312	0.452687	0.706973	1.56835	7.08986
A1S_1194	5.67472	9.00554	2.34389	0.260272	-1.94191	0.348177	0.673256	1.65758	0.196428
A1S_1195	23.083	11.3241	34.8418	3.07677	1.62142	0.0220812	0.181666	0.00994763	2.96782
A1S_1197	3.71409	6.67814	0.750046	0.112314	-3.1544	0.271848	0.630806	4.89545	0.0456886
A1S_1198	0.0937557	0	0.187511	Inf	Inf	0.67517	0.830245	0	0.200768
A1S_1199	79.1892	58.7873	99.5912	1.69409	0.760514	0.112942	0.458373	0.0386355	0.562263
A1S_1200	14.8743	17.6542	12.0945	0.685077	-0.545662	0.57762	0.779677	0.00270339	1.20966
A1S_1201	5.58261	5.82115	5.34408	0.918045	-0.123363	0.545018	0.756667	1.02157	0.950963
A1S_1202	1.91054	1.66469	2.15638	1.29536	0.373356	0.455403	0.709237	0.0453737	0.955706
A1S_1203	7.27555	10.9884	3.56272	0.324226	-1.62493	0.316099	0.656373	0.180381	0.297573
A1S_1204	3.12363	2.49704	3.75023	1.50187	0.586759	0.660939	0.828618	0.0546468	1.20306
A1S_1205	538.513	709.148	367.879	0.518762	-0.946856	0.00166137	0.0264865	0.133694	1.80015
A1S_1206	69.3068	86.3839	52.2296	0.604623	-0.725893	0.082834	0.39542	2.84641	0.194868
A1S_1207	11.7971	16.0001	7.59421	0.474636	-1.07511	0.546799	0.758192	0.666047	0.65765
A1S_1208	54.0639	78.645	29.4829	0.374885	-1.41548	0.0718691	0.368511	0.990699	0.0659119
A1S_1209	0.873375	0.996704	0.750046	0.752526	-0.410186	0.32113	0.658955	1.11197	0.511263
A1S_1210	0.0937557	0	0.187511	Inf	Inf	0.67517	0.830245	0	0.200768
A1S_1211	3.36928	4.67593	2.06263	0.441116	-1.18077	0.380242	0.686557	3.71251	0.370579
A1S_1213	3.25061	5.00112	1.50009	0.299951	-1.7372	0.196716	0.585877	0.479122	0.218809
A1S_1214	0.66038	0.664469	0.65629	0.987691	-0.017869	0.558287	0.76849	0.799272	0.562929
A1S_1215	1.82572	1.49506	2.15638	1.44234	0.528413	0.432333	0.696792	1.02073	1.01314
A1S_1216	20.5619	12.3402	28.7835	2.3325	1.22188	0.0244149	0.191413	0.876382	1.1618
A1S_1217	146.644	114.335	178.954	1.56517	0.64632	0.0380449	0.24868	2.05883	1.51315
A1S_1218	6.37084	8.99146	3.75023	0.417088	-1.26158	0.37803	0.686557	0.0762868	0.401482
A1S_1219	2.69997	2.49352	2.90643	1.16559	0.221063	0.452402	0.706973	0.865544	0.964427
A1S_1220	0.602805	0.830587	0.375023	0.451516	-1.14715	0.401819	0.693305	1.16112	0.311394
A1S_1221	0.380873	0.66799	0.0937557	0.140355	-2.83285	0.253764	0.620046	1.16192	0.100384
A1S_1224	0.306751	0.332235	0.281267	0.846592	-0.240261	1	1	0.59252	0.301152
A1S_1225	4.58967	6.83545	2.34389	0.342902	-1.54413	0.330783	0.660965	0.724199	0.279229
A1S_1226	6.26741	5.14964	7.38519	1.43412	0.520165	0.519292	0.744379	2.55017	0.193742
A1S_1227	1.28049	0.498352	2.06263	4.13889	2.04925	0.694408	0.840758	0.236449	1.39479
A1S_1228	14.9075	4.32785	25.4872	5.88911	2.55805	0.0221779	0.181666	0.0411012	2.63289
A1S_1229	21.0588	11.1633	30.9543	2.77286	1.47137	0.0686979	0.363336	0.0627226	0.18258
A1S_1230	3.6939	4.66889	2.71892	0.582348	-0.780048	0.432398	0.696792	0.63655	0.527015
A1S_1231	3.45587	3.16151	3.75023	1.18621	0.246365	0.583321	0.78356	0.254915	1.03729
A1S_1232	0.458081	0.166117	0.750046	4.51516	2.17478	0.0700592	0.365317	0.160702	0.797507
A1S_1233	1.73196	1.49506	1.96887	1.31692	0.397168	0.416624	0.694324	1.07787	0.939601
A1S_1236	42.8168	67.261	18.3725	0.273153	-1.87222	0.0129892	0.128809	1.04969	0.681048
A1S_1237	21.1621	20.9765	21.3476	1.01769	0.025298	0.836253	0.917482	0.307686	0.328445
A1S_1238	34.5804	50.9974	18.1635	0.356166	-1.48938	0.166102	0.564745	1.72367	0.126653
A1S_1239	50.7442	63.1274	38.361	0.607675	-0.718628	0.258883	0.623715	0.00838233	0.00378719
A1S_1240	34.1766	50.4673	17.8858	0.354404	-1.49653	0.0855234	0.401925	0.00112869	0.190864
A1S_1241	4.30521	4.48517	4.12525	0.919754	-0.12068	0.442577	0.70388	2.81313	0.880016
A1S_1242	10.018	16.8483	3.18769	0.1892	-2.40201	0.461192	0.712881	4.41893	0.151541
A1S_1243	2.53958	1.32894	3.75023	2.82197	1.4967	0.705966	0.847672	0.579744	1.59629
A1S_1244	11.7856	12.1618	11.4095	0.938146	-0.0921156	0.94545	0.98322	0.063614	0.045386
A1S_1245	10.0277	9.49685	10.5585	1.11179	0.15289	0.264921	0.628937	0.0771304	0.526964
A1S_1246	126.273	167.863	84.6835	0.504478	-0.987136	0.0369436	0.244238	0.242122	1.77299
A1S_1247	2.98224	3.99562	1.96887	0.492757	-1.02105	0.282951	0.640485	0.0860173	0.417704
A1S_1248	18.2363	24.4791	11.9936	0.489951	-1.02929	0.298008	0.649249	0.0795694	0.486987
A1S_1249	17.8567	22.8109	12.9024	0.565626	-0.822079	0.376771	0.686557	0.203143	0.101352
A1S_1250	6.82628	9.15229	4.50027	0.49171	-1.02412	0.379255	0.686557	0.744558	0.511141
A1S_1251	24.0142	30.6114	17.4171	0.568974	-0.813566	0.163829	0.560451	3.37863	0.250517
A1S_1252	9.06376	13.1585	4.96905	0.377631	-1.40495	0.394452	0.691381	0.00216756	0.411691
A1S_1253	0	0	0	NA	NA	NA	NA	NA	NA
A1S_1254	7.7106	12.9836	2.43765	0.187749	-2.41312	0.19261	0.585532	0.531957	0.130769
A1S_1255	2.35207	1.32894	3.37521	2.53978	1.3447	0.654922	0.824281	0.632662	1.48828
A1S_1256	0.187511	0	0.375023	Inf	Inf	0.18959	0.582734	0	0.401535
A1S_1257	9.78056	1.32894	18.2322	13.7194	3.77814	0.00203213	0.0314933	0.126939	0.355108
A1S_1258	71.3627	49.9707	92.7547	1.85618	0.892337	0.0736983	0.374905	0.0133266	0.785651
A1S_1259	3.82793	5.49947	2.15638	0.392107	-1.35068	0.305411	0.651345	0.200123	0.324265
A1S_1260	0.332235	0.664469	0	0	-Inf	0.0345389	0.232723	1.22025	0
A1S_1261	20.2005	9.67001	30.7309	3.17796	1.6681	0.0102059	0.107188	0.388075	2.80079
A1S_1262	1.71642	2.49528	0.937557	0.375732	-1.41222	0.112515	0.457195	0.526041	0.282083
A1S_1263	2.10818	0.66799	3.54838	5.31202	2.40926	0.0986203	0.427868	0.208763	1.46784
A1S_1264	9.58326	10.8223	8.34426	0.771027	-0.375147	0.621288	0.802999	0.117837	1.02582
A1S_1265	2.4518	3.49726	1.40634	0.402124	-1.31429	0.198323	0.585877	0.00617035	0.317121
A1S_1266	286.022	273.103	298.94	1.09461	0.130411	0.815735	0.90904	0.332533	0.0397548
A1S_1267	122.454	138.04	106.868	0.774181	-0.369257	0.298469	0.649249	0.492672	0.113211
A1S_1268	131.501	143.119	119.883	0.837645	-0.255589	0.628951	0.806966	0.83784	0.438902
A1S_1269	123.627	141.137	106.118	0.751878	-0.411429	0.164939	0.562516	4.27067	2.13327
A1S_1270	265.162	372.924	157.399	0.422067	-1.24446	0.00155797	0.0254469	0.00330543	0.978921
A1S_1271	20.11	19.478	20.7421	1.0649	0.0907161	0.904537	0.956617	0.298117	0.922944
A1S_1272	0	0	0	NA	NA	NA	NA	NA	NA
A1S_1273	5.0292	3.4955	6.5629	1.87753	0.908833	0.960847	0.992419	0.0878281	1.60361
A1S_1274	2.23836	4.00794	0.468779	0.116962	-3.09588	0.30911	0.653243	4.03683	0.0490395
A1S_1275	0	0	0	NA	NA	NA	NA	NA	NA
A1S_1276	0.140634	0	0.281267	Inf	Inf	0.418304	0.694324	0	0.301152
A1S_1277	9.18401	14.9928	3.37521	0.225122	-2.15122	0.288624	0.643704	0.0545024	0.191197
A1S_1278	10.1764	0	20.3527	Inf	Inf	2.88186e-06	0.00011257	0	4.72061
A1S_1279	0.81171	0.498352	1.12507	2.25758	1.17478	0.741878	0.867644	0.420703	0.924355
A1S_1280	0.729532	0.333995	1.12507	3.36852	1.75211	0.895393	0.954704	0.253333	0.994225
A1S_1281	5.72576	4.32609	7.12543	1.64708	0.719914	0.927716	0.971836	0.298247	1.54574
A1S_1282	1.0225	1.66997	0.375023	0.224568	-2.15478	0.0622963	0.339724	2.0364	0.143808
A1S_1283	2.57734	3.65458	1.50009	0.410469	-1.28466	0.170282	0.567447	3.13428	0.327147
A1S_1284	1.15873	1.66117	0.65629	0.395076	-1.3398	0.132558	0.499077	1.83679	0.289684
A1S_1285	0.375023	0	0.750046	Inf	Inf	0.0127278	0.12719	0	0.803071
A1S_1286	0	0	0	NA	NA	NA	NA	NA	NA
A1S_1287	0.176814	0.166117	0.187511	1.12879	0.174776	1	1	0.33216	0.200768
A1S_1288	110.925	139.921	81.9292	0.585541	-0.772157	0.0918243	0.418548	0.0803493	0.117626
A1S_1289	21.669	23.5264	19.8117	0.842104	-0.247929	0.618585	0.801371	5.67754	0.562105
A1S_1290	33.0192	16.4984	49.54	3.00271	1.58626	0.0074959	0.0861253	0.206996	1.31473
A1S_1291	26.8889	24.4897	29.2882	1.19594	0.258146	0.711277	0.851284	0.0925186	0.0226333
A1S_1292	8.41026	3.99034	12.8302	3.21532	1.68496	0.51865	0.744379	0.538056	0.607707
A1S_1293	16.271	2.00221	30.5398	15.2531	3.93103	8.41983e-06	0.000272377	0.0721424	4.09809
A1S_1294	2.56286	2.50056	2.62516	1.04983	0.0701534	0.520679	0.744379	0.192285	0.876332
A1S_1295	13.7716	11.9798	15.5634	1.29914	0.377557	0.935321	0.976639	0.834195	2.13017
A1S_1296	68.3261	62.4331	74.2192	1.18878	0.249483	0.820044	0.909281	0.584773	0.255841
A1S_1297	2.08603	2.67196	1.50009	0.56142	-0.832848	0.30698	0.651345	2.29509	0.462448
A1S_1298	0.81171	0.498352	1.12507	2.25758	1.17478	0.741878	0.867644	0.420703	0.924355
A1S_1299	1.56012	1.99517	1.12507	0.563897	-0.826497	0.210899	0.594513	0.832103	0.443884
A1S_1300	1.54942	2.16129	0.937557	0.433796	-1.20491	0.144265	0.522778	1.01951	0.331955
A1S_1301	2.15135	2.99011	1.31258	0.438974	-1.18779	0.156194	0.546679	2.66469	0.349202
A1S_1302	18.7339	32.0301	5.43783	0.169773	-2.55832	0.322165	0.658955	8.58713	0.194904
A1S_1303	4.44407	6.16922	2.71892	0.440722	-1.18206	0.402535	0.693748	0.771456	0.389267
A1S_1304	1.33806	0.332235	2.34389	7.05493	2.81863	0.758913	0.87697	0.107108	1.59672
A1S_1305	4.27531	5.83171	2.71892	0.46623	-1.10089	0.374928	0.685653	0.0924631	0.414865
A1S_1306	1.728	2.33092	1.12507	0.482671	-1.05089	0.184126	0.582734	0.0429852	0.380606
A1S_1307	18.0055	22.3513	13.6597	0.611136	-0.710435	0.944972	0.98322	4.05555	0.00030677
A1S_1308	8.94204	1.16634	16.7177	14.3335	3.84132	0.000740051	0.0134746	0.00230015	2.6211
A1S_1309	2.47055	3.15975	1.78136	0.563766	-0.826832	0.250158	0.619303	0.860009	0.475889
A1S_1310	1.62618	2.50232	0.750046	0.29974	-1.73822	0.059357	0.330732	0.925603	0.209783
A1S_1311	0	0	0	NA	NA	NA	NA	NA	NA
A1S_1312	1.74278	2.82928	0.65629	0.231964	-2.10803	0.0243083	0.191196	0.2473	0.146892
A1S_1313	12.8326	8.67331	16.9918	1.9591	0.970188	0.101569	0.436118	0.974773	2.60034
A1S_1314	2.83047	5.00464	0.65629	0.131136	-2.93086	0.321121	0.658955	1.71458	0.0591031
A1S_1315	0.588018	0.332235	0.843801	2.53978	1.3447	0.749732	0.87194	0.329719	0.811336
A1S_1316	15.4263	2.00397	28.8486	14.3957	3.84757	2.87843e-05	0.000773463	0.171409	5.6415
A1S_1317	6.58384	9.32369	3.84398	0.412281	-1.2783	0.375217	0.685656	0.131934	0.400146
A1S_1318	19.2323	14.9858	23.4789	1.56675	0.647773	0.58899	0.786264	0.0731411	0.0172125
A1S_1319	31.4283	2.66844	60.1881	22.5556	4.49541	3.14133e-11	2.32598e-09	0.0353209	0.66481
A1S_1320	2.6994	1.83609	3.56272	1.94038	0.95634	0.818652	0.909281	0.642374	1.35476
A1S_1321	96.2792	146.477	46.0812	0.314596	-1.66843	0.000707058	0.0130161	4.42209	0.565208
A1S_1322	5.74771	6.33886	5.15656	0.813484	-0.297814	0.847973	0.924557	1.32664	0.852655
A1S_1323	1.85397	3.33291	0.375023	0.112521	-3.15173	0.44827	0.706973	0.144918	0.0466277
A1S_1324	6.89619	7.32324	6.46914	0.883371	-0.178908	0.630051	0.807096	0.315009	0.99488
A1S_1325	2.91661	4.33313	1.50009	0.346191	-1.53036	0.202398	0.586194	0.201361	0.264535
A1S_1326	9.4085	0.332235	18.4848	55.6377	5.79799	0.00012614	0.00287875	0.00860577	4.51101
A1S_1327	0.166117	0.332235	0	0	-Inf	0.247473	0.618974	0.66432	0
A1S_1328	0.415293	0.830587	0	0	-Inf	0.0201633	0.17206	1.43219	0
A1S_1329	1.38903	0.996704	1.78136	1.78725	0.837741	0.55617	0.766981	0.699658	1.04606
A1S_1330	1.23361	0.498352	1.96887	3.95076	1.98213	0.690829	0.840089	0.248414	1.35391
A1S_1331	1.66293	3.32587	0	0	-Inf	1	1	1.36294	0
A1S_1332	3.48367	5.84227	1.12507	0.192574	-2.37652	0.263733	0.628937	3.53772	0.112313
A1S_1333	4.83885	7.33381	2.34389	0.319601	-1.64566	0.326077	0.659726	0.435085	0.255616
A1S_1334	18.4723	21.4749	15.4697	0.720362	-0.473207	0.487369	0.72756	0.442244	1.50933
A1S_1335	141.361	12.6601	270.063	21.3318	4.41493	1.26058e-30	2.62516e-28	0.00140678	0.423948
A1S_1338	62.5724	3.50255	121.642	34.7297	5.1181	6.50616e-22	9.03271e-20	0.0291603	0.114364
A1S_1339	49.1797	0.498352	97.8611	196.369	7.61743	1.69437e-22	2.45463e-20	0.00293929	3.40678
A1S_1340	26.968	0.332235	53.6037	161.343	7.33399	2.1564e-13	1.94193e-11	0.00264054	0.0123066
A1S_1341	19.661	1.33598	37.9859	28.433	4.8295	1.29734e-08	7.32667e-07	0.0594454	0.00540607
A1S_1342	15.0896	2.99715	27.182	9.06927	3.18099	0.00320716	0.0443413	0.00452382	4.14007
A1S_1343	13.2864	4.16525	22.4076	5.37965	2.42751	0.0298388	0.215201	0.0124074	4.34646
A1S_1344	30.528	3.98682	57.0691	14.3145	3.8394	5.4232e-07	2.54508e-05	0.318829	1.35389e-05
A1S_1345	7.51933	2.50408	12.5346	5.00566	2.32356	0.0109234	0.113386	0.429694	0.0155338
A1S_1346	16.1678	14.832	17.5036	1.18013	0.238945	0.72987	0.862879	0.330526	0.119193
A1S_1347	10.0226	11.3259	8.71928	0.769853	-0.377345	0.67851	0.833319	4.6408e-05	1.05208
A1S_1348	10.215	15.6485	4.78154	0.30556	-1.71047	0.241182	0.614898	0.401642	0.324947
A1S_1349	0.234389	0	0.468779	Inf	Inf	0.0564338	0.319249	0	0.501919
A1S_1350	0.483565	0.498352	0.468779	0.940658	-0.0882583	0.860189	0.931173	0.705216	0.48145
A1S_1351	10.7172	14.309	7.12543	0.49797	-1.00587	0.281809	0.639429	1.4448	0.657698
A1S_1352	17.4521	17.9882	16.916	0.940395	-0.0886616	0.916026	0.962839	6.50444e-05	0.457996
A1S_1353	4.56345	2.49176	6.63514	2.66284	1.41296	0.136027	0.507951	0.950391	0.505848
A1S_1354	13.0829	25.322	0.843801	0.0333229	-4.90734	0.0471699	0.284729	0.136458	0.00761817
A1S_1355	2.23384	2.4988	1.96887	0.787926	-0.343868	0.379404	0.686557	0.00931609	0.661012
A1S_1356	5.69423	7.16945	4.21901	0.58847	-0.764959	0.626967	0.806128	0.770196	0.595773
A1S_1358	5.69699	8.67507	2.71892	0.313417	-1.67384	0.426739	0.696792	2.53418	0.2594
A1S_1359	0.913645	1.82729	0	0	-Inf	1	1	2.48219	0
A1S_1360	0.249176	0.498352	0	0	-Inf	0.129762	0.495233	0.98621	0
A1S_1361	0.42599	0.664469	0.187511	0.282197	-1.82522	0.63347	0.809636	1.09289	0.200768
A1S_1362	0.707257	0.664469	0.750046	1.12879	0.174776	0.649278	0.818847	0.750791	0.625644
A1S_1363	0.332235	0.664469	0	0	-Inf	0.0345389	0.232723	1.22025	0
A1S_1364	1.94244	3.32235	0.562534	0.169318	-2.56219	0.0973885	0.427831	3.3953	0.0908244
A1S_1365	1.924	3.00419	0.843801	0.280874	-1.832	0.0741312	0.375819	1.7841	0.193237
A1S_1366	0.515656	0	1.03131	Inf	Inf	0.0617357	0.338474	0	1.06242
A1S_1367	24.6295	25.6683	23.5906	0.919055	-0.121778	0.903545	0.956617	0.988286	0.203196
A1S_1368	54.8188	26.3169	83.3207	3.16605	1.66268	0.00131396	0.0220007	0.00147664	1.14912
A1S_1369	213.739	141.419	286.058	2.02277	1.01633	0.000774312	0.0140218	0.0351722	4.32159
A1S_1370	420.238	228.9	611.576	2.6718	1.41781	7.06652e-09	4.05959e-07	0.231225	0.244101
A1S_1371	10.5808	7.66076	13.5008	1.76233	0.817488	0.693091	0.840745	0.00533268	2.22592
A1S_1372	94.2876	91.6092	96.966	1.05847	0.0819865	0.818308	0.909281	0.00634856	0.364152
A1S_1373	237.533	208.779	266.286	1.27545	0.351004	0.102367	0.437851	1.25127	2.89148
A1S_1374	57.6511	31.3181	83.9841	2.68165	1.42312	0.00400104	0.0531134	0.0364928	1.4536
A1S_1375	255.669	151.692	359.645	2.37089	1.24543	4.67924e-05	0.00118115	0.280034	8.644
A1S_1376	272.254	44.1091	500.399	11.3446	3.50393	2.44728e-30	4.79667e-28	0.132454	0.0553368
A1S_1377	74.3106	28.1513	120.47	4.27938	2.0974	3.4296e-06	0.000125576	0.00976923	1.04328
A1S_1378	48.9743	33.8556	64.0931	1.89313	0.920774	0.0168176	0.154796	2.83912	4.3295
A1S_1379	6.43296	4.9976	7.86831	1.57442	0.654818	0.866998	0.934963	0.0113442	0.515632
A1S_1380	23.1418	11.1827	35.101	3.13888	1.65025	0.0059208	0.0720004	1.92605	0.303139
A1S_1381	1.7699	1.66469	1.87511	1.1264	0.171722	0.430245	0.696792	0.0489974	0.846639
A1S_1382	5.88961	9.15405	2.62516	0.286776	-1.80201	0.261697	0.625968	0.517282	0.229897
A1S_1383	6.71933	1.82729	11.6114	6.35442	2.66776	0.299794	0.649666	0.354459	0.527291
A1S_1384	0	0	0	NA	NA	NA	NA	NA	NA
A1S_1385	34.6921	6.83017	62.5541	9.15849	3.19511	1.98337e-07	1.0013e-05	0.00455738	0.737089
A1S_1386	135.018	81.911	188.126	2.29671	1.19957	0.00265116	0.0384072	0.474937	3.83827
A1S_1387	2.61194	1.66117	3.56272	2.1447	1.10078	0.643333	0.815362	0.833175	1.41625
A1S_1388	3.43592	4.15293	2.71892	0.654698	-0.611099	0.307297	0.651345	3.01337	0.592402
A1S_1389	9.54324	12.9924	6.09412	0.469054	-1.09217	0.460152	0.712466	0.00697009	0.567812
A1S_1390	59.9751	61.5972	58.353	0.947332	-0.0780579	0.592799	0.788821	0.842414	0.237549
A1S_1391	1.51091	1.33422	1.6876	1.26486	0.338979	0.492743	0.729951	0.259512	0.87694
A1S_1392	1.23197	1.99517	0.468779	0.234957	-2.08953	0.0693069	0.364271	1.00848	0.15065
A1S_1393	6.96791	12.342	1.59385	0.12914	-2.95299	0.213478	0.596015	2.68812	0.0666176
A1S_1394	1.32894	2.65788	0	0	-Inf	1	1	3.23529	0
A1S_1395	7.15519	7.48056	6.82983	0.91301	-0.131297	0.498174	0.733827	2.3233	0.000261676
A1S_1396	1.03056	1.49858	0.562534	0.375379	-1.41358	0.136135	0.507951	0.0204684	0.271237
A1S_1397	1.55924	1.99341	1.12507	0.564395	-0.825224	0.1996	0.585877	1.8789	0.444251
A1S_1398	1.75493	3.32235	0.187511	0.0564395	-4.14715	0.628959	0.806966	3.66005	0.0138914
A1S_1399	4.07389	5.33512	2.81267	0.5272	-0.923579	0.450882	0.706973	0.559706	0.47806
A1S_1400	1.84711	1.16282	2.5314	2.17695	1.12231	0.569444	0.775076	0.659449	1.2795
A1S_1401	2.82651	4.15293	1.50009	0.361213	-1.46908	0.154127	0.542986	3.55095	0.279325
A1S_1402	0.645593	0.166117	1.12507	6.77274	2.75974	0.910136	0.959747	0.0944108	1.06435
A1S_1403	0.634896	0.332235	0.937557	2.82197	1.4967	0.823099	0.912061	0.300269	0.875084
A1S_1404	0	0	0	NA	NA	NA	NA	NA	NA
A1S_1405	3.56673	6.00839	1.12507	0.18725	-2.41697	0.272645	0.630871	3.20155	0.107595
A1S_1406	3.84713	4.31905	3.37521	0.781469	-0.355739	0.346709	0.672039	2.91461	0.730242
A1S_1407	0.664469	1.32894	0	0	-Inf	0.0631314	0.342039	1.98938	0
A1S_1408	0.801013	0.664469	0.937557	1.41099	0.496704	0.60343	0.793773	0.664616	0.744343
A1S_1409	2.42059	3.99738	0.843801	0.211089	-2.24408	0.0487786	0.291273	2.64435e-05	0.127652
A1S_1410	4.39179	4.65833	4.12525	0.885565	-0.17533	0.538442	0.753081	0.53577	0.853526
A1S_1411	23.7753	19.3224	28.2282	1.4609	0.546861	0.534147	0.751139	0.0112176	0.658408
A1S_1412	9.26858	12.1618	6.37539	0.524216	-0.931768	0.53877	0.753081	0.0774896	0.64357
A1S_1413	2.4581	3.32235	1.59385	0.479735	-1.05969	0.190462	0.583072	2.80728	0.394528
A1S_1414	2.09068	3.99386	0.187511	0.04695	-4.41273	0.54015	0.753676	0.462537	0.00961418
A1S_1415	7.59885	11.8225	3.37521	0.28549	-1.80849	0.304686	0.651345	0.0816929	0.251336
A1S_1416	2.37692	4.66009	0.0937557	0.0201189	-5.63531	0.629728	0.807096	0.388062	0.00187303
A1S_1417	3.64363	6.16218	1.12507	0.182576	-2.45343	0.0775835	0.382975	0.00321347	0.103499
A1S_1418	20.1119	21.155	19.0688	0.901386	-0.149784	0.880126	0.942816	0.0194137	0.343723
A1S_1419	8.18576	5.15668	11.2148	2.17482	1.12089	0.159157	0.551674	0.463153	0.539831
A1S_1420	1.45479	2.15952	0.750046	0.34732	-1.52566	0.0753316	0.377414	2.24614	0.252301
A1S_1421	2.92598	5.00816	0.843801	0.168485	-2.56931	0.270071	0.630317	3.47808	0.0896599
A1S_1422	0.140634	0	0.281267	Inf	Inf	0.418304	0.694324	0	0.301152
A1S_1423	0	0	0	NA	NA	NA	NA	NA	NA
A1S_1424	3.34412	2.00045	4.68779	2.34337	1.22858	0.852103	0.927239	0.0998669	1.59376
A1S_1425	1.19082	1.16282	1.21882	1.04816	0.0678609	0.398577	0.693305	1.0509	0.715783
A1S_1426	0.945736	1.32894	0.562534	0.423296	-1.24026	0.173205	0.573109	1.56896	0.307138
A1S_1427	1.01401	0.996704	1.03131	1.03472	0.0492452	0.412517	0.694324	0.96965	0.67454
A1S_1428	0.838954	0.834107	0.843801	1.01162	0.0166707	0.641997	0.814225	0.322203	0.623678
A1S_1429	2.83721	3.98682	1.6876	0.423296	-1.24026	0.188695	0.582734	3.31906	0.343793
A1S_1430	0.140634	0	0.281267	Inf	Inf	0.418304	0.694324	0	0.301152
A1S_1431	0.458081	0.166117	0.750046	4.51516	2.17478	0.0700592	0.365317	0.160702	0.797507
A1S_1432	13.7503	24.313	3.18769	0.131111	-2.93114	0.112439	0.457195	0.080504	0.0996706
A1S_1433	15.5749	8.14327	23.0065	2.82522	1.49836	0.380478	0.686557	1.73286	0.109282
A1S_1434	36.467	34.3205	38.6136	1.12509	0.170037	0.782026	0.890841	0.185846	0.384554
A1S_1435	1.78336	3.00419	0.562534	0.18725	-2.41697	0.2348	0.614484	1.89302	0.106602
A1S_1436	1.56176	0.498352	2.62516	5.26768	2.39717	0.715109	0.853724	0.181259	1.61885
A1S_1437	0.916163	0.332235	1.50009	4.51516	2.17478	0.75048	0.872501	0.18403	1.20869
A1S_1438	1.2667	1.5021	1.03131	0.686582	-0.542496	0.373406	0.684439	0.890206	0.516987
A1S_1439	0.713107	1.33246	0.0937557	0.0703629	-3.82904	0.173735	0.57429	1.33751e-05	0.0300674
A1S_1440	1.37701	2.00397	0.750046	0.37428	-1.41781	0.151729	0.53783	2.10248	0.275502
A1S_1441	3.50671	2.32564	4.68779	2.01569	1.01128	0.684128	0.836179	1.10125	1.4915
A1S_1442	19.9172	20.16	19.6744	0.975908	-0.0351822	0.986646	1	0.163335	0.950566
A1S_1443	10.9638	1.99341	19.9341	10	3.32193	0.0309995	0.22049	0.246215	0.107116
A1S_1444	7.88837	7.80751	7.96924	1.02071	0.0295782	0.460896	0.712881	4.29378	1.21697
A1S_1446	2.37459	3.99914	0.750046	0.187552	-2.41464	0.108502	0.449968	0.11018	0.106221
A1S_1447	0.0937557	0	0.187511	Inf	Inf	0.67517	0.830245	0	0.200768
A1S_1448	1.34391	1.00022	1.6876	1.68722	0.754652	0.537915	0.753081	0.082219	1.00244
A1S_1449	1.30289	1.66821	0.937557	0.562012	-0.831326	0.249113	0.618974	0.606974	0.429119
A1S_1450	17.6698	32.3394	3.00018	0.0927717	-3.43017	0.124519	0.485337	2.5651	0.0646775
A1S_1451	23.5257	23.8322	23.2191	0.974275	-0.0375987	0.877184	0.941617	0.647928	0.304396
A1S_1452	0.468779	0	0.937557	Inf	Inf	0.0154213	0.145563	0	0.991968
A1S_1453	0.515656	0	1.03131	Inf	Inf	0.0617357	0.338474	0	1.06242
A1S_1454	13.7864	0.498352	27.0744	54.3279	5.76362	8.39659e-06	0.000272377	0.012417	5.72116
A1S_1455	4.56143	4.9976	4.12525	0.825446	-0.276754	0.636679	0.811559	0.0154096	0.805137
A1S_1456	0.281267	0	0.562534	Inf	Inf	0.0447294	0.273968	0	0.602303
A1S_1457	0.328145	0	0.65629	Inf	Inf	0.0345407	0.232723	0	0.702687
A1S_1458	10.1528	12.8051	7.50046	0.585739	-0.77167	0.285443	0.643042	2.74991	0.777838
A1S_1459	4.68916	6.00311	3.37521	0.562243	-0.830734	0.531901	0.750972	0.848059	0.533412
A1S_1460	2.97054	2.65964	3.28145	1.2338	0.303104	0.5275	0.748565	0.919666	1.03083
A1S_1461	43.9552	38.8321	49.0783	1.26386	0.337838	0.453278	0.706973	0.925147	0.731659
A1S_1462	95.5928	110.566	80.6197	0.729155	-0.455703	0.296306	0.649249	0.420029	0.956585
A1S_1463	14.73	10.4707	18.9894	1.81358	0.858839	0.880282	0.942816	2.70227	0.010973
A1S_1464	17.8561	26.1491	9.56308	0.365714	-1.45121	0.220785	0.603987	0.000240663	0.621735
A1S_1465	97.6657	159.43	35.9013	0.225185	-2.15082	0.00143741	0.0239473	0.644244	1.01137
A1S_1466	81.9076	61.606	102.209	1.65908	0.730382	0.160096	0.552787	0.289965	0.505823
A1S_1467	71.1753	54.8181	87.5325	1.59678	0.675168	0.0975812	0.427831	0.390253	0.936426
A1S_1468	33.6545	36.3333	30.9758	0.852546	-0.230151	1	1	1.15305	0.0513058
A1S_1469	109.111	164.482	53.7405	0.326725	-1.61385	0.0135514	0.132414	3.71158	0.281361
A1S_1470	42.2043	50.2959	34.1127	0.678241	-0.560131	0.418457	0.694324	0.0247378	1.79738
A1S_1471	1.4293	1.82729	1.03131	0.564395	-0.825224	0.197062	0.585877	1.77519	0.437748
A1S_1472	0.566624	0.664469	0.468779	0.705493	-0.503296	0.798547	0.899513	0.907356	0.430138
A1S_1473	31.6519	39.3023	24.0015	0.610689	-0.71149	0.355252	0.677562	0.0516449	1.9285
A1S_1474	84.7102	112.402	57.0184	0.507272	-0.97917	0.0559432	0.319249	0.346385	0.442256
A1S_1476	19.804	23.9508	15.6572	0.653723	-0.613248	0.235097	0.614484	3.81602	1.42825
A1S_1477	8.33158	14.5068	2.15638	0.148646	-2.75004	0.280266	0.6383	2.10901	0.0916737
A1S_1478	16.2387	18.1578	14.3195	0.788614	-0.342608	0.745188	0.86969	0.0448785	0.0480531
A1S_1479	0.577321	0.498352	0.65629	1.31692	0.397168	1	1	0.604812	0.620534
A1S_1480	1.55867	1.33598	1.78136	1.33337	0.41508	0.527267	0.748553	0.999671	0.91694
A1S_1481	37.619	48.4669	26.7711	0.552359	-0.856322	0.244428	0.618115	0.00162238	0.120245
A1S_1482	0.977828	0.830587	1.12507	1.35455	0.43781	0.5583	0.76849	0.760895	0.78834
A1S_1483	0.728652	0.332235	1.12507	3.38637	1.75974	0.81402	0.908591	0.251572	0.994972
A1S_1484	9.95303	2.99363	16.9124	5.64947	2.49811	0.0155892	0.146319	0.182954	1.25502
A1S_1485	1.18365	1.33598	1.03131	0.771952	-0.373416	0.455725	0.709237	1.30689	0.563956
A1S_1486	0.896529	0.66799	1.12507	1.68426	0.752115	0.725662	0.86051	0.595099	0.85347
A1S_1487	6.30842	9.99168	2.62516	0.262735	-1.92832	0.273559	0.631627	0.0317785	0.205999
A1S_1488	2.66373	2.33444	2.99301	1.28211	0.358519	0.289646	0.644887	0.271758	0.015608
A1S_1489	45.3929	27.6441	63.1417	2.28409	1.19162	0.0500598	0.296269	0.0281487	0.0347578
A1S_1490	98.9985	48.9406	149.056	3.04566	1.60675	0.000928982	0.0163776	0.442909	5.1765
A1S_1491	24.3123	24.951	23.6736	0.948802	-0.0758217	0.502224	0.73644	3.03094	0.0149471
A1S_1492	22.7454	29.6604	15.8304	0.533721	-0.905843	0.459899	0.712405	0.52237	0.413489
A1S_1493	31.0938	12.6548	49.5328	3.91414	1.96869	0.00301952	0.0424517	0.030572	1.88017
A1S_1494	1.60379	1.33246	1.87511	1.40726	0.492887	0.481322	0.723067	6.74651e-06	0.957933
A1S_1495	4.29551	6.15338	2.43765	0.396148	-1.33589	0.256474	0.620448	1.52053	0.335807
A1S_1496	58.4291	57.4636	59.3945	1.0336	0.0476808	0.865377	0.93436	0.0031775	2.29882
A1S_1497	4.23385	5.65503	2.81267	0.497375	-1.00759	0.297864	0.649249	1.16602	0.448899
A1S_1498	3.92729	3.16679	4.68779	1.4803	0.565885	0.828266	0.913683	0.119105	1.26731
A1S_1499	12.0155	10.8293	13.2016	1.21906	0.285775	0.868804	0.93624	0.0640631	0.242537
A1S_1501	2.2259	4.17054	0.281267	0.0674415	-3.89022	0.396112	0.693289	1.55708	0.0185831
A1S_1502	1.52803	2.49352	0.562534	0.225598	-2.14817	0.0524663	0.305625	1.43134	0.141183
A1S_1503	0.519746	0.664469	0.375023	0.564395	-0.825224	0.879568	0.942657	0.966649	0.359907
A1S_1504	5.29744	3.00067	7.59421	2.53084	1.33961	0.634185	0.809936	0.128874	1.92993
A1S_1505	2.70934	3.16855	2.25014	0.710147	-0.49381	0.421303	0.69655	0.540884	0.618186
A1S_1506	2.56607	3.16327	1.96887	0.622416	-0.684049	0.325657	0.659726	0.0603458	0.533544
A1S_1507	23.3402	2.49176	44.1887	17.7339	4.14844	1.87284e-06	7.8004e-05	0.169106	3.79811
A1S_1508	8.3353	10.6702	6.00037	0.562346	-0.83047	0.703812	0.845997	0.993015	0.662493
A1S_1509	2.22623	1.82729	2.62516	1.43664	0.522699	0.45875	0.711618	1.16237	1.06885
A1S_1510	70.1835	61.4522	78.9147	1.28416	0.36083	0.608005	0.795737	0.0435091	0.630563
A1S_1511	113.128	115.761	110.496	0.954511	-0.0671659	0.998897	1	0.0105129	1.65282
A1S_1512	4.28525	7.16417	1.40634	0.196301	-2.34886	0.129902	0.495233	0.0857297	0.118705
A1S_1513	28.2414	16.3112	40.1716	2.46282	1.30031	0.122529	0.483026	0.353503	2.62421
A1S_1514	6.72051	10.1596	3.28145	0.322991	-1.63043	0.348827	0.673792	0.00143645	0.286591
A1S_1515	3.15276	4.33665	1.96887	0.454007	-1.13921	0.31169	0.653243	1.01487	0.380639
A1S_1516	2.29902	3.00419	1.59385	0.530541	-0.914465	0.311814	0.653243	1.53853	0.439975
A1S_1517	4.6979	7.98947	1.40634	0.176024	-2.50616	0.112345	0.457195	0.412513	0.101002
A1S_1518	90.7187	101.585	79.8523	0.786063	-0.347283	0.327031	0.659726	0.122384	0.438845
A1S_1519	116.93	119.115	114.744	0.963304	-0.0539374	0.947735	0.983755	0.339544	0.387566
A1S_1520	100.172	92.0688	108.275	1.17602	0.233917	0.946856	0.983323	0.745438	0.7604
A1S_1521	127.66	113.307	142.013	1.25336	0.325796	0.358224	0.679289	0.945289	1.38189
A1S_1522	6.32428	8.33579	4.31276	0.517379	-0.950707	0.597958	0.792206	0.755149	0.528955
A1S_1523	102.189	116.601	87.7779	0.752808	-0.409646	0.43456	0.698145	0.0667228	0.0952645
A1S_1524	13.918	23.3356	4.50027	0.19285	-2.37445	0.269028	0.630317	1.42905	0.19332
A1S_1525	1.22788	1.3307	1.12507	0.845472	-0.242171	0.384553	0.689259	0.311498	0.613507
A1S_1526	21.8447	23.3444	20.345	0.871513	-0.198405	0.834877	0.916576	2.26461	2.11201
A1S_1527	12.6488	8.65922	16.6383	1.92146	0.942201	0.370007	0.683668	0.0186237	0.455607
A1S_1528	752.102	965.205	538.999	0.55843	-0.840551	0.000961337	0.0168588	0.862797	1.12657
A1S_1529	1.48467	2.50056	0.468779	0.187469	-2.41527	0.137956	0.510745	0.308848	0.107611
A1S_1530	318.34	493.333	143.346	0.290566	-1.78306	9.23213e-06	0.000292966	0.00430215	1.86953
A1S_1531	9.1134	14.6641	3.56272	0.242955	-2.04124	0.36292	0.682974	0.374284	0.214719
A1S_1532	34.9734	35.4728	34.474	0.971843	-0.0412045	0.755545	0.875948	0.026811	1.49824
A1S_1533	15.3383	16.1803	14.4963	0.895923	-0.158553	0.731792	0.863126	2.78853	0.0417542
A1S_1534	10.2789	16.995	3.56272	0.209633	-2.25406	0.302689	0.649772	0.250598	0.181819
A1S_1535	35.8984	52.9556	18.8413	0.355795	-1.49088	0.067152	0.358001	0.147655	0.872064
A1S_1536	6.15916	9.50565	2.81267	0.295895	-1.75684	0.417754	0.694324	1.64726	0.244329
A1S_1537	7.22754	9.67353	4.78154	0.494291	-1.01657	0.701847	0.844853	1.78674	0.52713
A1S_1538	88.6192	56.771	120.468	2.12199	1.08542	0.0517186	0.303391	0.416546	3.46936
A1S_1539	0.761746	1.33598	0.187511	0.140355	-2.83285	0.0980884	0.427831	1.84488	0.0810989
A1S_1540	7.02329	11.3277	2.71892	0.240024	-2.05875	0.291984	0.645729	0.0331196	0.186373
A1S_1541	49.4409	10.6667	88.215	8.27012	3.04791	4.95864e-09	2.95039e-07	0.080459	4.21787
A1S_1542	13.5511	4.49221	22.61	5.03316	2.33146	0.0118112	0.12222	0.153291	1.74436
A1S_1543	45.8292	48.2568	43.4017	0.899392	-0.152979	0.490654	0.729197	2.8063	3.45504
A1S_1544	482.845	542.209	423.482	0.781031	-0.356548	0.112336	0.457195	0.644079	0.0514929
A1S_1545	106.02	145.92	66.1198	0.453123	-1.14202	0.0410788	0.263221	0.134097	0.894702
A1S_1546	115.892	153.793	77.991	0.507117	-0.979609	0.109077	0.450367	1.59913	0.575001
A1S_1547	26.8605	26.4883	27.2327	1.0281	0.0399834	0.942524	0.982324	0.0913417	0.0544026
A1S_1548	24.6208	12.4817	36.76	2.94511	1.55832	0.0879015	0.409122	0.328772	0.0533704
A1S_1549	12.6915	12.1635	13.2196	1.08682	0.120112	0.949898	0.985079	0.144531	1.72453
A1S_1551	17.9013	20.8016	15.0009	0.721141	-0.471646	0.407621	0.694324	1.24446	1.47456
A1S_1552	33.2156	36.9555	29.4757	0.7976	-0.326263	0.45317	0.706973	0.803874	0.0209469
A1S_1553	4.13116	5.82467	2.43765	0.418504	-1.25669	0.274001	0.631627	0.436198	0.358398
A1S_1554	33.6405	33.4706	33.8105	1.01016	0.0145791	0.727764	0.862344	0.107176	2.16858
A1S_1555	77.5757	68.938	86.2133	1.25059	0.322611	0.71082	0.851043	0.202882	0.533879
A1S_1556	10.389	15.9966	4.78154	0.298911	-1.74221	0.368434	0.683668	0.329861	0.317686
A1S_1557	37.3841	39.9843	34.7839	0.869938	-0.201015	0.818182	0.909281	0.209308	0.215623
A1S_1558	7.99823	9.15229	6.84417	0.747809	-0.419259	0.52962	0.750365	0.655784	0.898837
A1S_1559	8.43912	13.503	3.37521	0.249959	-2.00024	0.417661	0.694324	1.14799	0.215638
A1S_1560	29.8584	25.1348	34.5821	1.37587	0.46034	0.795321	0.899052	0.560604	0.863777
A1S_1561	12.7205	16.1591	9.28182	0.5744	-0.799872	0.539995	0.753676	0.0559821	0.879731
A1S_1562	1.25249	1.66117	0.843801	0.507955	-0.977227	0.175621	0.57629	1.72299	0.384462
A1S_1563	1.17604	0.664469	1.6876	2.53978	1.3447	0.630033	0.807096	0.43205	1.1466
A1S_1564	12.5551	6.3371	18.7732	2.96243	1.56678	0.0246924	0.192232	0.434671	2.09131
A1S_1565	7.96161	9.65593	6.26729	0.649062	-0.623573	0.501426	0.736014	0.176564	0.00402961
A1S_1566	12.7857	10.8047	14.7668	1.36671	0.450702	0.861016	0.931479	2.812	0.483374
A1S_1567	33.7844	45.6622	21.9066	0.479752	-1.05964	0.319676	0.658955	1.24949	0.144336
A1S_1568	125.235	143.554	106.915	0.744775	-0.425124	0.245077	0.618557	0.121177	0.0552383
A1S_1569	10.0605	16.8395	3.28145	0.194867	-2.35944	0.378271	0.686557	1.9342	0.159447
A1S_1570	3.86002	5.00112	2.71892	0.543661	-0.879221	0.445601	0.706032	0.416904	0.490561
A1S_1573	144.74	151.136	138.345	0.915371	-0.127572	0.434981	0.698486	3.17917	0.590429
A1S_1574	72.2545	53.4926	91.0164	1.70147	0.766785	0.0628905	0.341581	0.68567	0.0522374
A1S_1575	14.7505	15.6538	13.8472	0.884591	-0.176918	0.790077	0.895725	0.0314793	0.00134266
A1S_1576	5.95745	7.97715	3.93774	0.493627	-1.01851	0.283181	0.64057	3.88695	0.488234
A1S_1577	4.35604	5.33688	3.37521	0.632431	-0.661021	0.548719	0.759961	0.938003	0.599932
A1S_1578	15.8088	4.99408	26.6236	5.33103	2.41441	0.00511045	0.0647453	0.0380646	2.45122
A1S_1579	47.8865	28.9748	66.7982	2.30539	1.20501	0.043386	0.271733	0.0529927	0.000346118
A1S_1580	2.89289	4.00442	1.78136	0.444848	-1.16861	0.310603	0.653243	1.46802	0.366874
A1S_1581	0.54523	0.996704	0.0937557	0.0940658	-3.41019	0.169983	0.567447	1.55498	0.0605422
A1S_1582	29.833	24.9686	34.6973	1.38964	0.474707	0.763219	0.879947	0.529896	0.109423
A1S_1583	0.421901	0	0.843801	Inf	Inf	0.0083573	0.0928217	0	0.903455
A1S_1584	0.166117	0.332235	0	0	-Inf	0.247473	0.618974	0.66432	0
A1S_1585	0.281267	0	0.562534	Inf	Inf	0.0447294	0.273968	0	0.602303
A1S_1586	0.281267	0	0.562534	Inf	Inf	0.0447294	0.273968	0	0.602303
A1S_1587	0	0	0	NA	NA	NA	NA	NA	NA
A1S_1588	0	0	0	NA	NA	NA	NA	NA	NA
A1S_1589	1.13677	1.33598	0.937557	0.701775	-0.51092	0.393047	0.690951	1.35523	0.514811
A1S_1590	0.468779	0	0.937557	Inf	Inf	0.0154213	0.145563	0	0.991968
A1S_1591	8.1967	7.99123	8.40216	1.05142	0.0723425	0.321304	0.658955	0.116469	1.27556
A1S_1592	0	0	0	NA	NA	NA	NA	NA	NA
A1S_1593	0	0	0	NA	NA	NA	NA	NA	NA
A1S_1594	0.498352	0.996704	0	0	-Inf	0.0260983	0.196297	1.62849	0
A1S_1595	1.2484	0.996704	1.50009	1.50505	0.589814	0.456961	0.709885	0.785399	0.916136
A1S_1596	2.00397	4.00794	0	0	-Inf	1	1	4.37386	0
A1S_1597	10.8988	17.2973	4.50027	0.260172	-1.94246	0.121888	0.482342	3.63669	0.26498
A1S_1598	30.5557	7.32324	53.7882	7.34486	2.87673	9.37511e-05	0.00219985	0.0759672	7.01835
A1S_1599	0.750046	0	1.50009	Inf	Inf	1	1	0	1.36702
A1S_1600	0.498352	0.996704	0	0	-Inf	0.0260983	0.196297	1.62849	0
A1S_1601	184.108	207.266	160.951	0.776543	-0.364863	0.631311	0.807497	1.1827	1.49306
A1S_1602	0.500112	1.00022	0	0	-Inf	0.0381733	0.248911	0.183954	0
A1S_1603	1.24355	1.83081	0.65629	0.35847	-1.48008	0.104232	0.44242	0.146027	0.259782
A1S_1604	1.56333	2.65788	0.468779	0.176373	-2.5033	0.125766	0.488408	2.88101	0.0977888
A1S_1605	5.63502	8.83238	2.43765	0.27599	-1.85731	0.328138	0.659902	0.304877	0.214231
A1S_1606	2.9711	5.00464	0.937557	0.187337	-2.41629	0.269573	0.630317	1.65264	0.106423
A1S_1607	8.28138	10.6562	5.90661	0.554291	-0.851284	0.459412	0.712314	0.104828	0.648782
A1S_1608	15.1513	19.1528	11.1498	0.582148	-0.780541	0.462995	0.713924	0.00639034	0.494532
A1S_1609	25.5564	36.328	14.7847	0.406979	-1.29697	0.269637	0.630317	0.876308	0.00789969
A1S_1610	38.0906	53.9611	22.2201	0.41178	-1.28005	0.110028	0.453728	0.0159501	1.3581
A1S_1611	22.747	27.9975	17.4965	0.62493	-0.678234	0.612996	0.79931	0.760042	0.00236896
A1S_1612	19.2553	25.9689	12.5418	0.482953	-1.05004	0.230556	0.609832	0.664161	0.0370098
A1S_1613	29.1074	49.308	8.90679	0.180636	-2.46884	0.033089	0.229215	0.111594	0.30696
A1S_1614	12.7166	12.9888	12.4444	0.958085	-0.0617738	0.86015	0.931173	0.0380102	0.00460384
A1S_1615	12.3687	17.3308	7.4067	0.427373	-1.22643	0.451737	0.706973	0.436876	0.590683
A1S_1616	22.1006	18.6667	25.5344	1.36791	0.451969	0.470807	0.716381	0.519784	0.0452376
A1S_1618	2.72322	3.66866	1.77777	0.484583	-1.04518	0.243639	0.617813	0.627805	0.00121244
A1S_1619	56.2187	31.6362	80.8011	2.55407	1.3528	0.0299354	0.215431	0.110898	5.64914
A1S_1620	2.44174	0.664469	4.21901	6.34944	2.66663	0.893115	0.953802	0.171102	2.01806
A1S_1621	13.5176	20.8474	6.18788	0.296818	-1.75235	0.502673	0.73644	3.74129	0.373366
A1S_1622	0.562534	0	1.12507	Inf	Inf	0.241024	0.614898	0	1.12933
A1S_1623	56.5686	70.4384	42.6988	0.606187	-0.722165	0.201548	0.585877	0.234498	0.529737
A1S_1624	61.3068	95.154	27.4597	0.288581	-1.79295	0.0355392	0.237784	2.28594	0.817425
A1S_1625	27.7198	32.3465	23.0931	0.713931	-0.486144	0.904652	0.956617	2.8929	0.198835
A1S_1626	17.126	8.00708	26.245	3.27772	1.71269	0.00906396	0.0986965	0.751472	2.78146
A1S_1627	5.36543	4.83501	5.89585	1.21941	0.286184	0.594725	0.789031	0.38281	0.0253319
A1S_1629	10.0619	10.6544	9.46933	0.888772	-0.170114	0.675259	0.830245	0.204113	1.22289
A1S_1630	11.6336	8.66274	14.6044	1.68588	0.753505	0.601056	0.79347	0.0230934	0.220537
A1S_1631	108.542	127.082	90.003	0.708228	-0.497715	0.26645	0.629654	8.9016e-05	0.000714708
A1S_1632	27.8457	21.1673	34.5242	1.63101	0.705768	0.237629	0.614898	0.573656	0.00311105
A1S_1633	119.005	72.1136	165.896	2.30048	1.20194	0.0036491	0.0492259	0.0127422	0.80247
A1S_1634	59.3085	65.6086	53.0084	0.807948	-0.307666	0.531624	0.750899	0.215736	1.10605
A1S_1635	4.67979	5.32808	4.0315	0.756651	-0.4023	0.567568	0.774738	0.0523593	0.742085
A1S_1636	7.12409	11.3417	2.90643	0.256259	-1.96432	0.438206	0.700289	2.45466	0.20746
A1S_1637	665.177	623.771	706.582	1.13276	0.17984	0.54261	0.755844	0.0142084	0.802942
A1S_1638	35.8443	26.4619	45.2266	1.70912	0.773254	0.418437	0.694324	0.85051	0.929688
A1S_1639	24.3811	16.9862	31.776	1.87069	0.903574	0.302526	0.649772	0.0199263	3.48317
A1S_1640	12.0104	19.333	4.68779	0.242476	-2.04409	0.334261	0.662951	0.838255	0.252662
A1S_1641	5.36445	8.66626	2.06263	0.238006	-2.07093	0.266351	0.629654	0.378201	0.168558
A1S_1642	2.14317	1.66117	2.62516	1.5803	0.660203	0.450759	0.706973	1.0297	1.12444
A1S_1643	3.93766	5.34392	2.5314	0.473698	-1.07796	0.465733	0.714468	4.054	0.416289
A1S_1644	45.8593	70.8111	20.9075	0.295258	-1.75995	0.0517114	0.303391	0.77567	0.98597
A1S_1645	3.5645	5.16372	1.96528	0.380595	-1.39367	0.10491	0.442584	0.00506272	0.00647281
A1S_1646	3.75393	6.66406	0.843801	0.12662	-2.98143	0.195356	0.585877	0.0628707	0.0562913
A1S_1647	25.7201	9.15582	42.2844	4.61831	2.20736	0.00560299	0.0691451	0.0741593	0.00776011
A1S_1648	12.9477	5.66559	20.2297	3.57063	1.83618	0.10412	0.44242	0.0484936	0.933553
A1S_1649	22.6289	6.66582	38.592	5.78955	2.53345	0.000300068	0.00628821	0.0484599	2.17325
A1S_1650	4.79991	5.66207	3.93774	0.695459	-0.523962	0.515707	0.743225	0.0119551	0.683277
A1S_1651	15.4882	8.15735	22.819	2.79736	1.48406	0.19877	0.585877	0.0820407	0.120978
A1S_1652	9.35323	3.98682	14.7196	3.69208	1.88443	0.452143	0.706973	1.09115	3.0209
A1S_1653	0.96713	0.996704	0.937557	0.940658	-0.0882583	0.359374	0.679402	1.01412	0.621815
A1S_1654	1.84711	1.16282	2.5314	2.17695	1.12231	0.569444	0.775076	0.659449	1.2795
A1S_1655	104.602	73.5964	135.608	1.84259	0.881738	0.0528011	0.306504	0.251189	0.370802
A1S_1656	6.93149	7.4876	6.37539	0.851459	-0.23199	0.575646	0.779378	0.628782	0.961266
A1S_1657	35.3182	4.83324	65.8033	13.6147	3.76709	1.54378e-09	1.0086e-07	0.0235574	2.13264
A1S_1658	5.49225	4.32785	6.65666	1.5381	0.621146	0.894413	0.954515	0.110572	1.45099
A1S_1659	1.15055	0.332235	1.96887	5.92614	2.56709	0.750738	0.872501	0.133109	1.43733
A1S_1660	17.7348	27.9834	7.48612	0.26752	-1.90228	0.15997	0.552787	0.013631	0.00405799
A1S_1661	0.979588	0.834107	1.12507	1.34883	0.431708	0.65536	0.824281	0.276757	0.786969
A1S_1662	3.02031	5.66559	0.375023	0.0661931	-3.91718	0.425209	0.696792	0.174764	0.0176029
A1S_1663	0.770682	1.16634	0.375023	0.321538	-1.63694	0.21246	0.596015	0.0323349	0.227184
A1S_1664	68.0495	80.7253	55.3738	0.685953	-0.543818	0.182021	0.582734	2.52588	2.07923
A1S_1665	22.5413	21.6287	23.4538	1.08438	0.116876	0.73064	0.862989	1.77688	0.887829
A1S_1666	5.43756	7.49992	3.37521	0.450032	-1.1519	0.453066	0.706973	0.331968	0.421286
A1S_1667	21.7833	36.3474	7.21919	0.198617	-2.33194	0.192151	0.585532	4.07344	0.284604
A1S_1669	2.03871	1.82729	2.25014	1.23141	0.300307	0.401822	0.693305	1.27108	0.938395
A1S_1670	8.95244	12.8421	5.06281	0.394236	-1.34287	0.634191	0.809936	2.32141	0.434067
A1S_1671	12.5342	18.9743	6.09412	0.321177	-1.63856	0.184062	0.582734	0.899727	0.39847
A1S_1672	11.5137	7.33381	15.6936	2.1399	1.09754	0.081709	0.393431	0.206697	1.35287
A1S_1673	1.8736	2.99715	0.750046	0.250253	-1.99854	0.0228542	0.184831	0.0352374	0.164003
A1S_1674	7.94078	10.8187	5.06281	0.467966	-1.09552	0.372258	0.683668	0.497745	0.513273
A1S_1675	3.52483	4.98704	2.06263	0.413597	-1.2737	0.223015	0.605273	2.12657	0.343389
A1S_1676	40.5301	36.6373	44.4228	1.2125	0.277986	0.772165	0.885969	0.042645	0.143643
A1S_1677	3.78269	4.00266	3.56272	0.890088	-0.167981	0.605252	0.795119	0.65659	0.825931
A1S_1678	68.6832	53.9734	83.3929	1.54507	0.627677	0.168441	0.567447	0.0772105	0.349465
A1S_1679	25.6894	32.6276	18.7511	0.574701	-0.799116	0.256525	0.620448	0.775521	1.51051
A1S_1680	7.51747	6.33358	8.70136	1.37384	0.458219	0.659683	0.828412	0.219564	0.00180544
A1S_1681	0.212995	0.332235	0.0937557	0.282197	-1.82522	0.669588	0.830245	0.66432	0.100384
A1S_1682	4.26109	5.99078	2.5314	0.42255	-1.24281	0.299099	0.649249	0.501526	0.365199
A1S_1683	53.627	34.3469	72.9072	2.12267	1.08588	0.012736	0.12719	1.70063	1.70388
A1S_1684	52.5569	73.0129	32.1008	0.43966	-1.18554	0.229768	0.609323	4.19323	0.0518124
A1S_1686	22.9552	25.6771	20.2333	0.78799	-0.343751	0.962599	0.993304	2.26667	0.676733
A1S_1687	3.32002	2.33444	4.30559	1.84438	0.883133	0.520158	0.744379	0.217531	0.067134
A1S_1688	15.6475	20.9818	10.3131	0.491527	-1.02466	0.332901	0.662951	0.0778983	0.839988
A1S_1689	29.5332	20.8351	38.2314	1.83495	0.875742	0.139903	0.515661	0.612646	0.832403
A1S_1690	17.8403	22.461	13.2196	0.588555	-0.764751	0.246036	0.618974	2.2029	1.16229
A1S_1691	8.61638	12.8262	4.40652	0.343555	-1.54139	0.388242	0.690951	0.0159631	0.350545
A1S_1692	14.8014	16.6645	12.9383	0.776396	-0.365135	0.816979	0.909281	0.38302	1.38325
A1S_1693	22.2873	27.8067	16.7679	0.603017	-0.729729	0.358235	0.679289	0.200672	0.512308
A1S_1694	41.706	52.1479	31.2642	0.59953	-0.738096	0.380851	0.686557	0.37524	0.146201
A1S_1695	13.6682	16.6769	10.6595	0.639177	-0.645712	0.948585	0.984331	2.31625	0.0716643
A1S_1696	22.4934	17.9917	26.995	1.50041	0.58536	0.442777	0.70388	0.0442366	1.92862
A1S_1697	5.41448	4.1723	6.65666	1.59544	0.673956	0.699014	0.843271	1.16816	1.48079
A1S_1698	6.82423	2.15952	11.4889	5.32012	2.41146	0.0340829	0.232723	0.478549	1.6318
A1S_1699	1.64072	0	3.28145	Inf	Inf	0.895792	0.954823	0	2.1169
A1S_1700	2.18187	0.332235	4.0315	12.1345	3.60104	0.851189	0.92685	0.0534214	2.14158
A1S_1701	8.64489	7.16417	10.1256	1.41337	0.499139	0.879205	0.942657	0.0482108	1.68103
A1S_1702	2.34005	2.3362	2.34389	1.00329	0.00474017	0.482587	0.724315	0.852282	0.827175
A1S_1703	0	0	0	NA	NA	NA	NA	NA	NA
A1S_1704	3.24476	4.33313	2.15638	0.49765	-1.0068	0.336726	0.664674	0.184428	0.427994
A1S_1705	14.3022	20.8228	7.78172	0.373713	-1.42	0.300366	0.649772	0.0480735	0.543265
A1S_1706	1.28955	1.82905	0.750046	0.410074	-1.28604	0.122426	0.483026	0.781158	0.30508
A1S_1707	3.45166	0.996704	5.90661	5.92614	2.56709	0.753559	0.875138	0.238369	2.2439
A1S_1708	10.3106	11.9957	8.62553	0.719054	-0.475827	0.700793	0.844194	0.092622	0.994216
A1S_1709	10.0308	8.9985	11.0632	1.22945	0.298009	0.887804	0.949346	0.157272	1.64226
A1S_1710	11.7854	9.1611	14.4097	1.57292	0.653448	0.671834	0.830245	0.00172783	0.00993739
A1S_1711	0.920253	0.996704	0.843801	0.846592	-0.240261	0.338742	0.666287	1.0615	0.567422
A1S_1712	2.59464	2.65788	2.5314	0.952416	-0.0703364	0.373442	0.684439	1.8656	0.809073
A1S_1713	11.9719	16.8183	7.12543	0.423671	-1.23899	0.319953	0.658955	0.0839715	0.571167
A1S_1714	2.55537	3.32939	1.78136	0.535041	-0.902279	0.259223	0.624084	0.106236	0.450598
A1S_1715	5.20859	7.32324	3.09394	0.422482	-1.24304	0.341076	0.668358	0.395631	0.383036
A1S_1716	6.76355	10.8082	2.71892	0.251561	-1.99102	0.176981	0.577008	3.30819	0.197569
A1S_1717	2.64296	5.00464	0.281267	0.0562012	-4.15325	0.377974	0.686557	1.80377	0.013097
A1S_1718	1.26979	0.664469	1.87511	2.82197	1.4967	0.637954	0.811942	0.393578	1.23283
A1S_1719	0.187511	0	0.375023	Inf	Inf	0.18959	0.582734	0	0.401535
A1S_1720	1.84812	2.66492	1.03131	0.386996	-1.36961	0.134462	0.503966	1.76886e-05	0.294595
A1S_1721	0.613502	0.664469	0.562534	0.846592	-0.240261	0.534499	0.751139	0.851478	0.497797
A1S_1722	0.483565	0.498352	0.468779	0.940658	-0.0882583	0.860189	0.931173	0.705216	0.48145
A1S_1723	0.905466	0.498352	1.31258	2.63384	1.39717	0.677627	0.832542	0.368977	1.03101
A1S_1724	5.22635	1.66117	8.79153	5.29236	2.40391	0.119687	0.475893	0.388816	0.0547416
A1S_1725	15.5224	21.3229	9.72191	0.455938	-1.13309	0.417334	0.694324	0.0580121	0.110909
A1S_1727	6.50796	8.98442	4.0315	0.448721	-1.15611	0.34506	0.671147	1.04525	0.445831
A1S_1728	10.7953	11.8401	9.75059	0.823523	-0.280119	1	1	1.46957	1.18291
A1S_1729	65.7148	24.7638	106.666	4.30733	2.10679	0.000489894	0.00965874	3.00168	3.32717
A1S_1730	25.3762	6.33006	44.4223	7.01767	2.81099	0.000212319	0.00456418	0.00290869	5.11623
A1S_1731	96.6885	6.31422	187.063	29.6256	4.88877	3.66114e-24	6.09946e-22	0.154111	0.364371
A1S_1732	119.293	2.99187	235.593	78.7445	6.29911	1.40434e-38	4.67926e-36	0.0198293	0.806041
A1S_1733	1.40382	1.49506	1.31258	0.877947	-0.187794	0.29553	0.649249	1.32589	0.654868
A1S_1734	9.98153	2.49528	17.4678	7.00033	2.80742	0.00737339	0.0853061	0.0907158	2.0402
A1S_1735	0.187511	0	0.375023	Inf	Inf	0.18959	0.582734	0	0.401535
A1S_1736	49.1599	13.6357	84.684	6.21046	2.6347	2.12103e-05	0.000593887	0.755349	0.101404
A1S_1737	47.357	34.1509	60.5631	1.7734	0.826518	0.123904	0.484562	0.0687634	0.465154
A1S_1738	1.55779	1.33422	1.78136	1.33513	0.416982	0.499929	0.735547	0.251507	0.917563
A1S_1739	0.234389	0	0.468779	Inf	Inf	0.0564338	0.319249	0	0.501919
A1S_1740	0.281267	0	0.562534	Inf	Inf	0.0447294	0.273968	0	0.602303
A1S_1741	2.33796	4.67593	0	0	-Inf	1	1	4.9173	0
A1S_1742	0	0	0	NA	NA	NA	NA	NA	NA
A1S_1743	0.249176	0.498352	0	0	-Inf	0.129762	0.495233	0.98621	0
A1S_1744	0.0830587	0.166117	0	0	-Inf	0.432007	0.696792	0.33216	0
A1S_1745	0.566624	0.664469	0.468779	0.705493	-0.503296	0.798547	0.899513	0.907356	0.430138
A1S_1746	1.01577	1.00022	1.03131	1.03108	0.0441582	0.481225	0.723067	0.109663	0.673292
A1S_1747	7.24148	0.664469	13.8185	20.7963	4.37825	0.00213929	0.0325485	0.0458365	3.28841
A1S_1748	1.73737	3.00595	0.468779	0.15595	-2.68084	0.350826	0.674994	3.18614	0.080179
A1S_1749	1.69578	1.32894	2.06263	1.55209	0.634208	0.446848	0.706032	0.907355	1.03609
A1S_1750	13.7976	9.50389	18.0913	1.90356	0.928703	0.31617	0.656373	0.606284	2.31538
A1S_1751	1.17195	0	2.34389	Inf	Inf	0.913765	0.961203	0	1.77863
A1S_1752	1.08228	0.664469	1.50009	2.25758	1.17478	0.623488	0.804283	0.476919	1.05528
A1S_1753	6.07052	6.16218	5.97885	0.970249	-0.0435724	0.232169	0.611333	0.0021286	0.486738
A1S_1754	4.29715	4.65657	3.93774	0.845632	-0.241898	0.495399	0.731376	0.973886	0.811508
A1S_1755	8.63655	0	17.2731	Inf	Inf	1.03445e-05	0.00032213	0	3.94799
A1S_1756	1.50827	1.32894	1.6876	1.26989	0.344701	0.414723	0.694324	1.02513	0.878785
A1S_1757	4.1392	7.34085	0.937557	0.127718	-2.96897	0.315973	0.656373	2.63062	0.0577063
A1S_1758	1.32894	2.65788	0	0	-Inf	1	1	3.23529	0
A1S_1759	1.82981	2.15952	1.50009	0.69464	-0.525664	0.257974	0.621975	1.84532	0.564019
A1S_1760	14.6714	9.14173	20.201	2.20976	1.14389	0.627117	0.806128	1.97721	0.0873506
A1S_1761	2.08559	1.82729	2.34389	1.28271	0.359201	0.409804	0.694324	1.24231	0.971929
A1S_1762	49.8051	37.6587	61.9516	1.64508	0.718158	0.13385	0.502239	0.395759	0.127794
A1S_1763	0.750046	0	1.50009	Inf	Inf	1	1	0	1.36702
A1S_1764	1.00198	2.00397	0	0	-Inf	1	1	2.64791	0
A1S_1765	4.78436	6.6623	2.90643	0.43625	-1.19677	0.362216	0.682638	3.46455e-05	0.390798
A1S_1766	0.342932	0.498352	0.187511	0.376263	-1.41019	0.789605	0.89572	0.877684	0.200768
A1S_1767	2.03871	1.82729	2.25014	1.23141	0.300307	0.401822	0.693305	1.27108	0.938395
A1S_1768	3.70912	6.01191	1.40634	0.233925	-2.09588	0.231162	0.610811	5.12891	0.153372
A1S_1769	2.99249	4.67241	1.31258	0.280921	-1.83176	0.169322	0.567447	2.08918	0.197565
A1S_1770	3.46184	5.32984	1.59385	0.299042	-1.74158	0.191385	0.58397	3.12348e-05	0.219381
A1S_1771	1.0181	1.66117	0.375023	0.225758	-2.14715	0.0839545	0.399053	2.02786	0.144898
A1S_1772	1.60203	1.32894	1.87511	1.41099	0.496704	0.430309	0.696792	0.963297	0.959197
A1S_1773	16.1526	20.5099	11.7953	0.575103	-0.798108	0.787501	0.894756	2.32913	0.0866779
A1S_1774	5.06387	6.65877	3.46896	0.520961	-0.940753	0.393293	0.690951	0.184794	0.496592
A1S_1775	0	0	0	NA	NA	NA	NA	NA	NA
A1S_1776	0.140634	0	0.281267	Inf	Inf	0.418304	0.694324	0	0.301152
A1S_1777	3.43636	4.9976	1.87511	0.375203	-1.41426	0.26074	0.625155	0.0195129	0.30069
A1S_1778	0.603685	0.832347	0.375023	0.450561	-1.15021	0.447162	0.706032	0.0453517	0.310896
A1S_1779	4.98887	6.32126	3.65647	0.578441	-0.789759	0.368047	0.683668	0.979342	0.560818
A1S_1780	22.4792	36.8017	8.15675	0.22164	-2.17371	0.0603781	0.33545	0.142581	0.348604
A1S_1781	8.87536	14.8443	2.90643	0.195794	-2.35259	0.419262	0.694324	3.21582	0.149943
A1S_1782	0.498352	0.996704	0	0	-Inf	0.0260983	0.196297	1.62849	0
A1S_1783	0.671077	0.498352	0.843801	1.69318	0.759739	0.730288	0.862879	0.520321	0.749105
A1S_1784	0.306751	0.332235	0.281267	0.846592	-0.240261	1	1	0.59252	0.301152
A1S_1785	0.728652	0.332235	1.12507	3.38637	1.75974	0.81402	0.908591	0.251572	0.994972
A1S_1786	1.37173	1.99341	0.750046	0.376263	-1.41019	0.10729	0.448962	2.09265	0.277178
A1S_1787	0.212995	0.332235	0.0937557	0.282197	-1.82522	0.669588	0.830245	0.66432	0.100384
A1S_1788	1.98742	3.50607	0.468779	0.133705	-2.90287	0.337886	0.665514	2.96238	0.0618842
A1S_1789	3.34978	4.82444	1.87511	0.38867	-1.36338	0.215943	0.600101	0.780563	0.314109
A1S_1790	0.588018	0.332235	0.843801	2.53978	1.3447	0.749732	0.87194	0.329719	0.811336
A1S_1791	0.855501	1.33598	0.375023	0.28071	-1.83285	0.151406	0.537258	1.70437	0.193789
A1S_1792	0.375023	0	0.750046	Inf	Inf	0.0127278	0.12719	0	0.803071
A1S_1793	1.35946	0	2.71892	Inf	Inf	0.903988	0.956617	0	1.92513
A1S_1794	0.166117	0.332235	0	0	-Inf	0.247473	0.618974	0.66432	0
A1S_1795	2.86388	3.66514	2.06263	0.562768	-0.829387	0.319067	0.658955	0.0251866	0.485289
A1S_1796	1.55745	1.99341	1.12148	0.562596	-0.829828	0.29796	0.649249	1.88079	0.109965
A1S_1797	4.5759	6.15162	3.00018	0.487706	-1.03592	0.298693	0.649249	2.05247	0.445837
A1S_1798	2.46162	3.32939	1.59385	0.478721	-1.06274	0.239703	0.614898	0.109692	0.393598
A1S_1799	2.03166	3.50079	0.562534	0.160688	-2.63767	0.262611	0.627253	0.399734	0.0834024
A1S_1800	2.27971	0.996704	3.56272	3.5745	1.83774	0.724144	0.859559	0.39291	1.68453
A1S_1801	0	0	0	NA	NA	NA	NA	NA	NA
A1S_1802	1.92985	3.67218	0.187511	0.0510626	-4.29159	0.429598	0.696792	2.65298	0.011374
A1S_1803	0.187511	0	0.375023	Inf	Inf	0.18959	0.582734	0	0.401535
A1S_1804	0.421901	0	0.843801	Inf	Inf	0.0083573	0.0928217	0	0.903455
A1S_1805	1.28149	2.00045	0.562534	0.281204	-1.83031	0.0388118	0.251108	0.250145	0.191628
A1S_1806	1.79142	2.8328	0.750046	0.264772	-1.91718	0.0251015	0.194507	0.0913332	0.177547
A1S_1807	4.93966	5.66031	4.21901	0.745367	-0.423978	0.546652	0.758192	0.111735	0.741815
A1S_1808	0	0	0	NA	NA	NA	NA	NA	NA
A1S_1809	0.0830587	0.166117	0	0	-Inf	0.432007	0.696792	0.33216	0
A1S_1810	2.81758	4.32257	1.31258	0.303657	-1.71948	0.128406	0.495196	1.80954	0.219837
A1S_1811	3.00936	2.83104	3.18769	1.12598	0.171183	0.534311	0.751139	0.00568171	0.962297
A1S_1812	1.39721	2.32564	0.468779	0.201569	-2.31065	0.0849686	0.401013	2.58326	0.120281
A1S_1813	0	0	0	NA	NA	NA	NA	NA	NA
A1S_1814	1.15143	0.333995	1.96887	5.89491	2.55947	0.814514	0.908591	0.134233	1.43643
A1S_1815	3.21134	5.67263	0.750046	0.132222	-2.91897	0.306906	0.651345	2.19681	0.0600643
A1S_1816	0.519746	0.664469	0.375023	0.564395	-0.825224	0.879568	0.942657	0.966649	0.359907
A1S_1817	13.4494	19.4921	7.4067	0.379986	-1.39598	0.345539	0.671147	0.122557	0.532371
A1S_1818	1.60612	1.99341	1.21882	0.611427	-0.709747	0.21269	0.596015	1.83072	0.484849
A1S_1819	9.74169	15.8269	3.65647	0.231029	-2.11386	0.310942	0.653243	0.112509	0.205848
A1S_1820	3.6958	4.48517	2.90643	0.648009	-0.625915	0.299876	0.649666	3.21142	0.594297
A1S_1821	5.28359	7.66076	2.90643	0.379391	-1.39824	0.345365	0.671147	0.00961322	0.332611
A1S_1822	0.926103	1.66469	0.187511	0.11264	-3.15021	0.310927	0.653243	0.0847262	0.0540517
A1S_1823	3.35482	1.66117	5.04847	3.0391	1.60364	0.219044	0.602687	0.632777	0.197359
A1S_1824	5.93919	5.50299	6.37539	1.15853	0.212296	0.929852	0.973074	0.626306	1.19949
A1S_1825	1.4154	1.3307	1.50009	1.1273	0.172866	0.424078	0.696792	0.271648	0.794081
A1S_1826	2.57092	2.32916	2.81267	1.20759	0.272129	0.480379	0.722628	0.2748	0.979656
A1S_1827	5.73105	4.16349	7.2986	1.753	0.809826	0.626482	0.806128	0.00265886	0.0100689
A1S_1828	4.22247	3.49022	4.95471	1.4196	0.505482	0.335939	0.664674	1.21931	0.159739
A1S_1829	1.1778	0.66799	1.6876	2.52639	1.33708	0.731181	0.863084	0.435106	1.14499
A1S_1830	15.8363	8.50367	23.169	2.72458	1.44604	0.0243272	0.191196	0.453102	1.70662
A1S_1831	13.4697	4.33665	22.6028	5.21205	2.38185	0.00284001	0.0406133	0.256534	2.67615
A1S_1832	4.2431	4.82972	3.65647	0.757077	-0.401488	0.512335	0.741572	0.00327039	0.723689
A1S_1833	32.5935	39.8006	25.3863	0.637837	-0.648741	0.364439	0.682974	0.0801407	0.75621
A1S_1834	1.14262	2.00397	0.281267	0.140355	-2.83285	0.236794	0.614484	2.42345	0.0715541
A1S_1835	3.0524	5.16724	0.937557	0.181443	-2.46242	0.116667	0.468288	0.402618	0.101226
A1S_1836	1.32428	1.33598	1.31258	0.982485	-0.0254928	0.487238	0.72756	1.17635	0.704265
A1S_1837	6.01191	12.0238	0	0	-Inf	1	1	10.7469	0
A1S_1838	0	0	0	NA	NA	NA	NA	NA	NA
A1S_1839	0.187511	0	0.375023	Inf	Inf	0.18959	0.582734	0	0.401535
A1S_1840	6.24608	5.64799	6.84417	1.21179	0.277138	0.580442	0.781427	3.0049	1.27045
A1S_1841	4.35283	4.67417	4.0315	0.862505	-0.213395	0.758246	0.87697	2.19782	0.830099
A1S_1842	5.96083	8.17143	3.75023	0.458944	-1.12361	0.55664	0.767048	1.29623	0.444906
A1S_1843	2.66643	2.33268	3.00018	1.28615	0.36306	0.553748	0.764329	0.0309161	1.03593
A1S_1844	1.98642	2.00397	1.96887	0.982485	-0.0254928	0.467827	0.715373	1.51665	0.783342
A1S_1845	13.0198	22.1957	3.84398	0.173186	-2.52961	0.544914	0.756667	9.25077	0.154452
A1S_1846	1.9829	1.99693	1.96887	0.985949	-0.0204148	0.399356	0.693305	0.165485	0.785281
A1S_1847	0.682654	0.333995	1.03131	3.08781	1.62658	0.89677	0.95495	0.276216	0.935523
A1S_1848	1.1895	2.00397	0.375023	0.18714	-2.41781	0.158492	0.550672	2.35407	0.109478
A1S_1849	3.55239	4.66713	2.43765	0.522302	-0.937045	0.366531	0.683668	0.294144	0.46048
A1S_1850	3.91759	4.83501	3.00018	0.620513	-0.688467	0.464526	0.71426	0.503453	0.573268
A1S_1851	0.97122	1.66117	0.281267	0.169318	-2.56219	0.186203	0.582734	2.09724	0.09802
A1S_1852	2.39335	3.66162	1.12507	0.30726	-1.70247	0.115504	0.465826	0.244018	0.221093
A1S_1853	0.187511	0	0.375023	Inf	Inf	0.18959	0.582734	0	0.401535
A1S_1855	0.187511	0	0.375023	Inf	Inf	0.18959	0.582734	0	0.401535
A1S_1856	1.25249	1.66117	0.843801	0.507955	-0.977227	0.175621	0.57629	1.72299	0.384462
A1S_1857	1.4904	1.66821	1.31258	0.786817	-0.345899	0.381669	0.686993	0.538293	0.605629
A1S_1858	2.41241	2.66844	2.15638	0.808106	-0.307384	0.427894	0.696792	0.506443	0.68697
A1S_1859	0	0	0	NA	NA	NA	NA	NA	NA
A1S_1860	0.890679	0	1.78136	Inf	Inf	1	1	0	1.51994
A1S_1861	0.421901	0	0.843801	Inf	Inf	0.0083573	0.0928217	0	0.903455
A1S_1862	0.0937557	0	0.187511	Inf	Inf	0.67517	0.830245	0	0.200768
A1S_1863	0.411204	0.166117	0.65629	3.95076	1.98213	0.0767495	0.381686	0.187259	0.702687
A1S_1864	2.0002	1.00022	3.00018	2.99951	1.58473	0.72595	0.86051	0.0521039	1.51028
A1S_1865	1.57654	0.996704	2.15638	2.16351	1.11338	0.575879	0.779378	0.60689	1.20499
A1S_1866	12.5849	18.3257	6.84417	0.373473	-1.42092	0.35468	0.677562	0.108991	0.496323
A1S_1867	1.29119	0.332235	2.25014	6.77274	2.75974	0.756347	0.876573	0.112755	1.55854
A1S_1868	0.306751	0.332235	0.281267	0.846592	-0.240261	1	1	0.59252	0.301152
A1S_1869	0.593868	1.00022	0.187511	0.187469	-2.41527	0.326642	0.659726	0.167548	0.130579
A1S_1870	11.462	15.986	6.93792	0.434	-1.20423	0.342547	0.669816	0.0695178	0.573373
A1S_1871	6.29133	3.32235	9.2603	2.78728	1.47886	0.603268	0.793773	1.15933	0.0171149
A1S_1872	18.127	10.9901	25.2639	2.29877	1.20086	0.252356	0.619303	0.0291171	0.0183729
A1S_1873	7.98966	13.8229	2.15638	0.156	-2.68038	0.206301	0.589619	0.0123554	0.0975658
A1S_1874	7.42367	0.830587	14.0168	16.8757	4.07688	0.00225403	0.0338308	0.0690289	1.14095
A1S_1875	1.30201	1.66645	0.937557	0.562606	-0.829803	0.234514	0.614484	0.0687059	0.429526
A1S_1876	4.95928	7.01213	2.90643	0.414485	-1.27061	0.520844	0.744379	4.29679	0.368611
A1S_1877	0.504959	0.166117	0.843801	5.07955	2.3447	0.226903	0.609323	0.138972	0.869026
A1S_1878	4.54544	6.84073	2.25014	0.328932	-1.60414	0.358747	0.679402	2.34823	0.262734
A1S_1879	128.665	144.945	112.386	0.775373	-0.367038	0.407731	0.694324	0.633908	0.674477
A1S_1880	15.7225	19.6318	11.8132	0.60174	-0.732788	0.271087	0.63077	2.09276	1.084
A1S_1881	5.81448	7.3162	4.31276	0.589481	-0.762483	0.364824	0.683302	1.99672	0.601176
A1S_1882	2.69192	2.66492	2.71892	1.02026	0.0289401	0.494601	0.73115	1.26325e-05	0.865049
A1S_1884	20.37	10.0163	30.7237	3.06737	1.617	0.00518782	0.0654766	2.12382	3.64767
A1S_1885	2.07942	3.50255	0.65629	0.187375	-2.416	0.183102	0.582734	0.963938	0.10625
A1S_1886	0.707257	0.664469	0.750046	1.12879	0.174776	0.649278	0.818847	0.750791	0.625644
A1S_1887	0.140634	0	0.281267	Inf	Inf	0.418304	0.694324	0	0.301152
A1S_1888	6.75847	0.996704	12.5202	12.5616	3.65095	0.00548465	0.0684452	0.109602	1.25613
A1S_1889	1.82251	0.832347	2.81267	3.37921	1.75668	0.682992	0.836179	0.0145674	1.52358
A1S_1890	4.42211	5.84403	3.00018	0.513376	-0.961913	0.560822	0.769933	3.79659	0.471278
A1S_1891	12.4063	3.32763	21.4849	6.45654	2.69076	0.00580363	0.0710944	0.09144	2.25402
A1S_1892	0.306751	0.332235	0.281267	0.846592	-0.240261	1	1	0.59252	0.301152
A1S_1893	1.13092	0.66799	1.59385	2.38603	1.25462	0.729371	0.862879	0.456752	1.10003
A1S_1894	1.39564	0.166117	2.62516	15.803	3.98213	0.828048	0.913683	0.0272695	1.79593
A1S_1896	15.6679	15.1484	16.1875	1.0686	0.095716	0.897936	0.95558	0.321181	0.00855007
A1S_1897	0.566624	0.664469	0.468779	0.705493	-0.503296	0.798547	0.899513	0.907356	0.430138
A1S_1899	58.2607	57.4548	59.0666	1.02805	0.0399157	0.994141	1	0.0539125	0.386789
A1S_1901	3.10764	4.34017	1.87511	0.432037	-1.21077	0.324275	0.659385	2.52635	0.356846
A1S_1902	8.36035	10.1578	6.5629	0.646095	-0.630183	0.561965	0.770246	0.0403404	0.781736
A1S_1903	3.18542	4.49573	1.87511	0.417088	-1.26158	0.241353	0.614898	0.0429769	0.342211
A1S_1904	1.39973	0.830587	1.96887	2.37046	1.24517	0.600832	0.79347	0.511448	1.19864
A1S_1905	35.8062	28.8157	42.7967	1.48518	0.570642	0.466773	0.715075	0.00461287	1.66063
A1S_1906	6.12212	3.82774	8.4165	2.19882	1.13673	0.399472	0.693305	0.140331	0.0744114
A1S_1907	24.9966	6.82137	43.1717	6.32889	2.66195	0.000437911	0.00868524	0.189924	2.32566
A1S_1908	29.0981	14.4839	43.7122	3.01799	1.59359	0.0385469	0.25056	0.115099	0.350976
A1S_1909	11.1507	6.4997	15.8017	2.43114	1.28163	0.0657773	0.352363	0.122961	0.213149
A1S_1910	363.525	355.326	371.724	1.04615	0.0650861	0.61852	0.801371	0.381135	0.503431
A1S_1912	31.4058	43.13	19.6815	0.45633	-1.13185	0.159277	0.551674	0.131085	0.911749
A1S_1914	15.2821	15.3286	15.2356	0.993934	-0.00877831	0.927794	0.971836	0.13927	0.342054
A1S_1915	45.2638	47.1432	43.3843	0.920267	-0.119876	0.843845	0.922834	0.0877466	0.318026
A1S_1916	62.9685	86.4367	39.5004	0.456986	-1.12978	0.0625221	0.340398	0.0324698	0.132872
A1S_1917	5.34834	7.32148	3.37521	0.461	-1.11716	0.341199	0.668358	0.69233	0.432499
A1S_1918	41.0202	13.4854	68.555	5.08363	2.34586	0.000170435	0.00378592	0.0611186	6.69776
A1S_1919	30.301	41.4759	19.1262	0.46114	-1.11672	0.220151	0.603611	0.0238543	1.30526
A1S_1920	132.969	146.139	119.799	0.819759	-0.286728	0.923301	0.968347	1.77294	2.72711
A1S_1921	58.7127	36.3544	81.0711	2.23002	1.15706	0.00418854	0.0549457	2.36009	0.612984
A1S_1922	74.5998	65.1068	84.0928	1.29161	0.369174	0.606123	0.795119	0.226334	0.0541808
A1S_1923	5.8606	8.81478	2.90643	0.329722	-1.60068	0.238829	0.614898	1.98831	0.28156
A1S_1924	905.863	1482.66	329.068	0.221944	-2.17173	4.57325e-16	5.07936e-14	12.8459	0.143596
A1S_1925	1169.14	1834.66	503.61	0.274497	-1.86514	3.81859e-16	4.38742e-14	3.92148	0.865533
A1S_1926	227.733	388.817	66.6501	0.171418	-2.54441	2.34206e-05	0.000650312	27.8806	0.103997
A1S_1927	1.17352	2.15952	0.187511	0.0868299	-3.52566	0.40975	0.694324	2.63927	0.0326201
A1S_1928	6.65179	11.3347	1.96887	0.173703	-2.52531	0.254786	0.620204	0.802762	0.108411
A1S_1929	58.3234	52.9785	63.6684	1.20178	0.265171	0.618378	0.801371	0.201271	0.672305
A1S_1930	38.8474	47.4332	30.2616	0.637983	-0.64841	0.201871	0.585877	2.05453	1.07465
A1S_1931	4.98578	7.15889	2.81267	0.392892	-1.34779	0.330879	0.660965	0.138625	0.343537
A1S_1932	30.7188	21.3317	40.1059	1.88011	0.910819	0.126956	0.491308	0.378444	2.96366
A1S_1933	99.718	69.8784	129.558	1.85404	0.890676	0.175081	0.57629	3.27585	0.0584912
A1S_1934	6.50154	7.659	5.34408	0.697751	-0.519216	0.56489	0.772362	0.0798404	0.759011
A1S_1935	37.0672	44.4748	29.6596	0.666886	-0.584488	0.428554	0.696792	0.0318382	0.00331495
A1S_1936	30.0014	29.6111	30.3917	1.02636	0.0375395	0.577098	0.779677	2.9869	0.150391
A1S_1937	41.5099	52.4555	30.5644	0.582673	-0.779242	0.256344	0.620448	0.144014	2.29602
A1S_1938	1.12255	1.49506	0.750046	0.501684	-0.995149	0.16822	0.567447	1.61739	0.373661
A1S_1939	11.4348	18.8381	4.0315	0.214007	-2.22427	0.372312	0.683668	1.69155	0.200697
A1S_1940	62.4182	92.772	32.0645	0.345626	-1.53272	0.0281238	0.205501	3.84461e-05	1.62855
A1S_1941	68.2428	72.1682	64.3175	0.891217	-0.166152	0.987288	1	2.12344	0.732801
A1S_1942	12.93	5.98374	19.8762	3.3217	1.73192	0.332758	0.662951	1.01199	3.59815
A1S_1943	3.3567	3.33819	3.37521	1.01109	0.0159097	0.670286	0.830245	1.37415	0.901672
A1S_1944	11.2714	3.66866	18.8741	5.14469	2.36308	0.00472787	0.0605895	0.160596	1.38618
A1S_1945	74.6563	90.7399	58.5728	0.645502	-0.631507	0.143906	0.522778	0.835167	0.0122612
A1S_1946	15.7902	19.9798	11.6006	0.580616	-0.784344	0.414685	0.694324	0.206684	0.000204193
A1S_1947	38.0283	43.653	32.4036	0.7423	-0.429926	0.688304	0.838025	0.399907	0.653412
A1S_1948	7.45809	10.3222	4.59403	0.445065	-1.16791	0.402	0.693305	0.18143	0.466701
A1S_1949	33.1824	49.1137	17.2511	0.351247	-1.50944	0.055539	0.31813	0.767761	0.965671
A1S_1950	11.8924	14.9717	8.81304	0.588647	-0.764525	0.298713	0.649249	2.00407	0.865658
A1S_1951	54.9981	64.7481	45.2482	0.698833	-0.51698	0.233621	0.612934	1.97439	1.4368
A1S_1952	1.12255	1.49506	0.750046	0.501684	-0.995149	0.16822	0.567447	1.61739	0.373661
A1S_1953	6.21952	5.33512	7.10392	1.33154	0.413096	0.14362	0.522778	0.388816	0.240506
A1S_1954	14.8673	21.0153	8.71928	0.414902	-1.26916	0.624851	0.805106	3.81151	0.645905
A1S_1955	1.48379	2.4988	0.468779	0.187601	-2.41426	0.131235	0.497138	0.0131543	0.107729
A1S_1956	5.06222	9.84317	0.281267	0.0285749	-5.12911	0.425239	0.696792	3.49898	0.00372415
A1S_1957	1.39312	1.66117	1.12507	0.677274	-0.56219	0.252963	0.619303	1.57076	0.520845
A1S_1958	0.187511	0	0.375023	Inf	Inf	0.18959	0.582734	0	0.401535
A1S_1959	1.46139	1.32894	1.59385	1.19934	0.262239	0.417335	0.694324	1.0585	0.837212
[truncated: 1,368 more rows]
