# Supplementary material for: Whole Transcriptome Analysis of Acinetobacter baumannii Assessed by RNA-Sequencing Reveals Different mRNA Expression Profiles in Biofilm Compared to Planktonic Cells
Source: PLoS One. 2013 Aug 30;8(8):e72968. doi: 10.1371/journal.pone.0072968 (PMC3758355; doi:10.1371/journal.pone.0072968)
Supplement: Table S3 — Gene expression data from the complete transcriptome analysis of Acinetobacter baumannii ATCC 17978, showing gene expression levels of biofilm-associated vs. stationary phase cells. Id: name or code of the region of interest; baseMean: mean of the two next columns; baseMeanA: normalized number of counts for sample A; baseMeanB: normalized number of counts for sample B; Fold-change: baseMeanB/baseMeanA; log2Fold-change: log2 baseMeanB/baseMeanA; pval: p value; padj: p value adjusted for multiple testing; resVarA: variance of A; resVarB: variance of B.A: stationary phase cells. B: biofilm-associated cells. NA: non-applicable because of zero expression. (XLSX) [file pone.0072968.s006.xlsx]

## Sheet: Table S3 EstaTOBiof
id	baseMean	baseMeanA	baseMeanB	foldChange	log2FoldChange	pval	padj	resVarA	resVarB
1:aat:unknown_transcript_1	9.80438	9.57691	10.0319	1.04751	0.0669576	0.412937	0.81691	0.308339	1.40792
1:aceE:unknown_transcript_1	1144.24	1193.29	1095.18	0.917782	-0.123776	0.695276	0.97116	0.0209158	0.256083
1:actP:unknown_transcript_1	502.42	449.938	554.902	1.23329	0.302509	0.355215	0.803052	0.692673	0.964394
1:alaS:unknown_transcript_1	223.996	246.796	201.196	0.815231	-0.29472	0.249629	0.786641	1.846	1.31508
1:alr:unknown_transcript_1	70.7742	63.5891	77.9592	1.22598	0.29394	0.974922	1	0.10659	1.27451
1:ampC:unknown_transcript_1	9.87672	9.62781	10.1256	1.0517	0.0727295	0.626968	0.926481	1.249	1.41941
1:anmK:unknown_transcript_1	75.1778	37.1975	113.158	3.04209	1.60506	0.15167	0.786641	0.0592537	4.96503
1:apaH:unknown_transcript_1	27.0272	43.1894	10.8649	0.251564	-1.991	0.224057	0.786641	0.0782446	0.141927
1:argC:unknown_transcript_1	44.8881	77.963	11.8132	0.151523	-2.72239	0.097866	0.764684	0.0265818	0.328622
1:argJ:unknown_transcript_1	64.6624	70.6403	58.6844	0.83075	-0.267513	0.363279	0.808159	1.52122	0.198725
1:aroB:unknown_transcript_1	42.7207	27.5357	57.9057	2.10293	1.0724	0.90351	1	0.466554	0.0150715
1:aroD:unknown_transcript_1	1.57001	2.38998	0.750046	0.313829	-1.67195	0.226727	0.786641	0.663526	0.222547
1:aroE:unknown_transcript_1	7.37522	9.59388	5.15656	0.537485	-0.895704	0.322561	0.791371	1.955e-05	0.590654
1:aroK:unknown_transcript_1	19.2846	15.5519	23.0173	1.48003	0.565631	0.601994	0.913148	0.724625	0.0079139
1:aspA:unknown_transcript_1	596.718	978.813	214.623	0.219268	-2.18923	7.63848e-05	0.00325405	0.54096	0.656604
1:aspS:unknown_transcript_1	189.882	99.6255	280.138	2.81191	1.49155	0.00899245	0.156354	0.374602	0.0814453
1:atpC:unknown_transcript_1	305.709	110.414	501.004	4.53749	2.18189	2.80658e-06	0.000178757	0.212419	0.00554163
1:benD:unknown_transcript_1	11.1938	21.5438	0.843801	0.0391668	-4.67423	0.16864	0.786641	1.13061	0.00939824
1:cca:unknown_transcript_1	114.275	189.555	38.9952	0.205719	-2.28125	0.0401752	0.471845	0.336766	1.00414
1:clpS:unknown_transcript_1	40.8374	33.5955	48.0793	1.43112	0.517146	0.971177	1	0.0642628	0.0387125
1:clpX:unknown_transcript_1	417.938	392.307	443.568	1.13067	0.177175	0.654965	0.948362	0.422796	0.825523
1:cmk:unknown_transcript_1	275.318	460.37	90.2663	0.196073	-2.35053	0.00022653	0.00824471	0.357603	0.012903
1:cysS:unknown_transcript_1	52.1457	45.5455	58.7459	1.28983	0.367182	0.884719	1	0.0991487	0.0215806
1:dapD:unknown_transcript_1	124.534	167.672	81.3948	0.48544	-1.04263	0.0711821	0.654875	2.59514	1.36672
1:dapF:unknown_transcript_1	119.24	168.731	69.7482	0.413368	-1.2745	0.0149761	0.236194	7.16359	0.324031
1:dcd:unknown_transcript_1	14.0925	16.7469	11.4382	0.683005	-0.550031	0.258436	0.786641	1.11575	1.1589
1:ddl:unknown_transcript_1	112.864	62.4281	163.3	2.6158	1.38725	0.0669092	0.631348	0.3758	0.396198
1:dkgB:unknown_transcript_1	9.64659	15.6367	3.65647	0.233839	-2.09641	0.381381	0.812324	1.85866	0.208652
1:dnaA:unknown_transcript_1	66.959	97.2016	36.7164	0.377734	-1.40456	0.245177	0.786641	0.425025	0.578089
1:dnaK:unknown_transcript_1	1423.95	1049.78	1798.13	1.71287	0.776415	0.00395667	0.0834682	0.705884	0.387643
1:engA:unknown_transcript_1	67.3787	71.8862	62.8712	0.874593	-0.193316	0.482241	0.847312	0.510255	0.000675943
1:engB:unknown_transcript_1	17.9978	0	35.9956	Inf	Inf	0.144372	0.786641	0	0.706038
1:eno:unknown_transcript_1	186.29	69.615	302.965	4.35201	2.12168	0.000350434	0.011749	0.180996	2.08327
1:entE:unknown_transcript_1	16.53	0	33.0599	Inf	Inf	0.21349	0.786641	0	1.69062
1:era:unknown_transcript_1	55.9364	69.632	42.2408	0.60663	-0.721112	0.55235	0.892382	0.777916	0.854414
1:fabG:unknown_transcript_1	1.99192	2.38998	1.59385	0.666886	-0.584488	0.29226	0.786641	0.631749	0.550161
1:fabG:unknown_transcript_2	135.204	172.605	97.8026	0.566627	-0.819528	0.173318	0.786641	0.348018	0.182523
1:fabZ:unknown_transcript_1	54.519	29.9936	79.0443	2.63537	1.39801	0.343128	0.800293	0.0298294	0.0420238
1:fadA:unknown_transcript_1	395.301	392.925	397.678	1.0121	0.017347	0.472079	0.843799	2.98207	0.478286
1:fumC:unknown_transcript_1	121.874	111.44	132.309	1.18727	0.247646	0.889191	1	0.492708	0.063839
1:fusA:unknown_transcript_1	2261.53	1863.58	2659.47	1.42707	0.513056	0.0642058	0.624752	7.58668e-06	1.5184
1:gatA:unknown_transcript_1	118.752	87.5229	149.982	1.71363	0.777058	0.481634	0.847304	0.0284322	0.0209042
1:gatB:unknown_transcript_1	113.699	100.838	126.561	1.25509	0.327795	0.630416	0.929212	0.74021	0.870509
1:gidA:unknown_transcript_1	183.958	293.004	74.9119	0.255669	-1.96765	0.0470063	0.524192	5.19124	0.0665057
1:gidB:unknown_transcript_1	11.9231	11.9499	11.8962	0.995506	-0.00649794	0.305147	0.786641	1.4904	0.505865
1:glmM:unknown_transcript_1	161.78	108.812	214.747	1.97356	0.980797	0.689538	0.97116	5.18178	0.35064
1:glpD:unknown_transcript_1	86.4847	113.881	59.0887	0.518865	-0.946568	0.174549	0.786641	0.164865	0.355863
1:gltB:unknown_transcript_1	376.92	508.323	245.517	0.482994	-1.04992	0.0231448	0.323221	0.34689	0.0223262
1:gltD:unknown_transcript_1	124.55	145.239	103.861	0.715108	-0.483768	0.598824	0.911027	1.02238	0.949258
1:glyA:unknown_transcript_1	312.181	291.554	332.808	1.1415	0.190929	0.644865	0.93939	0.469633	0.181819
1:glyQ:unknown_transcript_1	115.594	106.863	124.325	1.1634	0.218352	0.666105	0.957526	1.1921	0.0188588
1:glyS:unknown_transcript_1	145.011	119.991	170.031	1.41703	0.502872	0.485738	0.850747	0.2641	0.194032
1:gmk:unknown_transcript_1	36.5558	32.2987	40.813	1.26361	0.33755	0.597983	0.910618	1.50654	0.3058
1:gpsA:unknown_transcript_1	23.5521	14.3399	32.7643	2.28483	1.19209	0.816102	1	1.11338	0.380213
1:greA:unknown_transcript_1	56.7272	49.1983	64.256	1.30606	0.385223	0.925653	1	0.134779	0.106833
1:groEL:unknown_transcript_1	709.854	477.49	942.217	1.97327	0.980588	0.00383584	0.0819633	0.360204	0.0832924
1:groES:unknown_transcript_1	83.6315	47.9694	119.294	2.48687	1.31433	0.236725	0.786641	3.92425e-05	8.94835
1:guaA:unknown_transcript_1	200.03	273.324	126.737	0.463689	-1.10877	0.0615071	0.608094	0.315794	0.322665
1:hemA:unknown_transcript_1	116.709	167.961	65.4569	0.389716	-1.35951	0.121399	0.786641	0.277227	0.174855
1:hemE:unknown_transcript_1	39.6929	36.0195	43.3664	1.20397	0.267802	0.965984	1	0.389944	1.0498
1:hisS:unknown_transcript_1	94.2655	76.751	111.78	1.4564	0.542404	0.749963	0.990777	8.05342e-05	0.0788802
1:hscA:unknown_transcript_1	69.3231	90.9891	47.6571	0.523767	-0.933002	0.139013	0.786641	2.33816	0.419484
1:ihfA:unknown_transcript_1	237.747	290.155	185.338	0.638755	-0.646665	0.216428	0.786641	0.0878077	2.37167
1:ileS:unknown_transcript_1	219.428	217.057	221.799	1.02185	0.0311809	0.91893	1	7.72309e-05	0.366046
1:ilvH:unknown_transcript_1	29.7287	28.7307	30.7268	1.06947	0.0969023	0.519733	0.879974	0.728917	1.26092
1:infA:unknown_transcript_1	69.2648	111.474	27.056	0.242712	-2.04268	0.0566045	0.583588	0.268914	0.104559
1:ipk:unknown_transcript_1	33.3586	19.1538	47.5634	2.48323	1.31222	0.888109	1	0.334545	0.886268
1:ispD:unknown_transcript_1	5.08701	1.19499	8.97904	7.51389	2.90956	0.804642	1	0.087307	0.0412059
1:ispF:unknown_transcript_1	6.93027	7.20389	6.65666	0.924036	-0.113979	0.500761	0.86148	0.122995	1.04174
1:ispG:unknown_transcript_1	131.21	190.649	71.7708	0.376456	-1.40945	0.0653109	0.624752	0.0371558	0.0254224
1:leuD:unknown_transcript_1	5.77024	6.0089	5.53159	0.920566	-0.119407	0.549889	0.892382	0.352471	0.964703
1:lipB:unknown_transcript_1	12.1356	15.5519	8.71928	0.560658	-0.834807	0.237292	0.786641	1.04638	0.827147
1:lpxB:unknown_transcript_1	4.75085	4.81391	4.68779	0.973801	-0.0383018	0.63137	0.930204	0.834404	0.954074
1:lpxC:unknown_transcript_1	27.4489	34.7905	20.1073	0.577953	-0.790976	0.400642	0.814023	0.048433	0.0464015
1:lpxD:unknown_transcript_1	38.3326	42.0114	34.6538	0.824866	-0.277768	0.700279	0.97116	0.308017	0.843606
1:lspA:unknown_transcript_1	25.9266	9.59388	42.2593	4.40482	2.13908	0.520826	0.879974	6.24859e-06	0.677142
1:lysS:unknown_transcript_1	33.3857	28.7138	38.0576	1.32542	0.406445	0.606841	0.915685	1.19093	3.65132
1:mazG:unknown_transcript_1	0.703168	0	1.40634	Inf	Inf	1	1	0	1.31161
1:metG:unknown_transcript_1	50.8722	32.4005	69.3439	2.14021	1.09775	0.532909	0.88471	0.0843535	0.144578
1:metH:unknown_transcript_1	40.9498	76.6492	5.25032	0.068498	-3.86779	0.0263518	0.357693	1.52818	0.0730428
1:metX:unknown_transcript_1	32.5879	44.2826	20.8932	0.471815	-1.08371	0.174734	0.786641	1.75784	0.657484
1:miaA:unknown_transcript_1	113.705	189.521	37.8886	0.199917	-2.32253	0.0197146	0.287642	0.109338	0.000461528
1:moaC:unknown_transcript_1	9.81551	13.1619	6.46914	0.491506	-1.02472	0.235706	0.786641	0.805106	0.613138
1:mscL:unknown_transcript_1	75.4953	53.8765	97.1141	1.80253	0.850025	0.834655	1	0.89741	0.0021071
1:murB:unknown_transcript_1	10.8084	13.1789	8.43801	0.640269	-0.643249	0.310495	0.788305	0.13565	0.898212
1:murC:unknown_transcript_1	88.4552	75.6239	101.286	1.33934	0.421528	0.658417	0.951015	0.491124	0.268457
1:murD:unknown_transcript_1	42.8248	32.3666	53.283	1.64623	0.71917	0.967658	1	0.0314618	0.96575
1:murG:unknown_transcript_1	47.5563	39.4856	55.6269	1.40879	0.494454	0.672572	0.962644	1.41036	0.679325
1:nusA:unknown_transcript_1	219.744	188.123	251.365	1.33618	0.418111	0.825587	1	0.827669	0.38399
1:nusB:unknown_transcript_1	54.5774	33.5107	75.644	2.25731	1.1746	0.77724	1	0.76883	0.691091
1:paaA:unknown_transcript_1	745.387	1163.84	326.931	0.280906	-1.83184	0.000273787	0.00972341	2.40428	0.0290849
1:paaB:unknown_transcript_1	219.057	302.173	135.941	0.449877	-1.1524	0.0441156	0.501855	0.0267878	0.594034
1:panC:unknown_transcript_1	42.0044	58.7922	25.2167	0.428912	-1.22124	0.327113	0.794951	0.155791	1.36097
1:pepN:unknown_transcript_1	320.801	378.052	263.549	0.697126	-0.520509	0.536932	0.888272	1.81051	1.538
1:pgi:unknown_transcript_1	83.4083	79.0392	87.7774	1.11056	0.151282	0.670813	0.961428	1.1312	3.18187
1:pheS:unknown_transcript_1	70.776	45.7321	95.82	2.09524	1.06712	0.118806	0.786641	3.30549	1.58553
1:pheT:unknown_transcript_1	392.3	449.972	334.629	0.743666	-0.427273	0.524961	0.882209	1.1436	0.167485
1:ppnK:unknown_transcript_1	46.8149	73.2848	20.345	0.277615	-1.84884	0.330138	0.795471	2.49709	0.913996
1:prfC:unknown_transcript_1	64.0443	91.0909	36.9977	0.406162	-1.29987	0.157102	0.786641	0.264661	0.623678
1:prmA:unknown_transcript_1	21.8044	22.7049	20.9039	0.920682	-0.119226	0.337957	0.800293	2.54533	1.88438
1:proA:unknown_transcript_1	201.622	269.637	133.607	0.495506	-1.01303	0.0584302	0.590648	1.14714	0.853364
1:prpB:unknown_transcript_1	170.988	130.882	211.095	1.61286	0.689622	0.200441	0.786641	1.31184	2.3552
1:psd:unknown_transcript_1	21.215	19.2217	23.2084	1.20741	0.271912	0.853585	1	0.502285	0.0481161
1:purT:unknown_transcript_1	113.047	88.7179	137.376	1.54846	0.630836	0.709839	0.973119	0.0431113	3.76143
1:pyrB:unknown_transcript_1	9.66797	3.58498	15.751	4.3936	2.1354	0.695406	0.97116	0.251338	3.283
1:pyrE:unknown_transcript_1	6.96867	7.18692	6.75041	0.939263	-0.0903987	0.423099	0.820247	0.1175	1.06081
1:pyrG:unknown_transcript_1	182.323	200.107	164.539	0.822258	-0.282337	0.356101	0.80341	1.03944	0.421775
1:pyrH:unknown_transcript_1	81.71	84.0228	79.3973	0.94495	-0.0816907	0.954362	1	0.563599	0.939332
1:queA:unknown_transcript_1	8.84643	10.7549	6.93792	0.645092	-0.632422	0.237874	0.786641	1.60957	0.804399
1:queF:unknown_transcript_1	13.9116	8.36495	19.4582	2.32616	1.21795	0.671142	0.961428	0.727314	0.00421236
1:recA:unknown_transcript_1	310.036	235.033	385.038	1.63823	0.712138	0.204324	0.786641	0.00478411	0.0666258
1:recF:unknown_transcript_1	14.7335	19.1538	10.3131	0.538437	-0.89315	0.242977	0.786641	0.645184	0.90196
1:recR:unknown_transcript_1	22.7679	8.36495	37.1708	4.44364	2.15174	0.810547	1	0.443841	0.843183
1:ribA:unknown_transcript_1	31.0274	10.7549	51.2998	4.76989	2.25396	0.558884	0.894029	0.515153	2.71276
1:ribH:unknown_transcript_1	41.7579	27.5866	55.9291	2.0274	1.01963	0.710514	0.973119	0.0046601	2.95297
1:rimM:unknown_transcript_1	442.571	431.945	453.198	1.0492	0.0692926	0.81728	1	0.76039	3.53089
1:rimO:unknown_transcript_1	100.37	159.732	41.0076	0.256729	-1.96168	0.156554	0.786641	3.51379	0.183653
1:rnc:unknown_transcript_1	17.4267	25.1967	9.65684	0.383259	-1.38361	0.299279	0.786641	0.0751218	0.651912
1:rnhB:unknown_transcript_1	10.1121	10.7549	9.46933	0.880464	-0.183664	0.325855	0.794951	1.45009	1.21521
1:rplA:unknown_transcript_1	799.215	599.838	998.593	1.66477	0.735324	0.0232266	0.323221	0.386924	0.286217
1:rplB:unknown_transcript_1	1808.63	1307.8	2309.45	1.7659	0.820406	0.00111629	0.0303044	1.0126	2.93232
1:rplC:unknown_transcript_1	988.177	863.313	1113.04	1.28927	0.366552	0.374989	0.812324	0.0844222	0.000184098
1:rplD:unknown_transcript_1	770.458	596.032	944.884	1.58529	0.664748	0.070666	0.65376	0.00316288	0.277571
1:rplE:unknown_transcript_1	638.905	479.914	797.895	1.66258	0.733423	0.0317852	0.410261	0.513768	0.312828
1:rplF:unknown_transcript_1	805.795	489.44	1122.15	2.29272	1.19706	0.000314316	0.0108439	0.192955	1.21902
1:rplI:unknown_transcript_1	777.784	752.848	802.721	1.06625	0.0925406	0.931958	1	0.500353	0.00106181
1:rplL:unknown_transcript_1	696.853	390.959	1002.75	2.56484	1.35887	0.000154124	0.00586736	0.00168721	9.77563
1:rplM:unknown_transcript_1	513.8	371.992	655.609	1.76243	0.817565	0.0228734	0.323203	0.729521	0.0802658
1:rplN:unknown_transcript_1	505.44	399.527	611.352	1.53019	0.613709	0.0986	0.764684	0.469177	0.0701261
1:rplO:unknown_transcript_1	601.064	392.018	810.11	2.06651	1.0472	0.0126435	0.2025	0.178828	0.000936044
1:rplP:unknown_transcript_1	523.099	229.313	816.886	3.56233	1.83282	2.52902e-07	2.09403e-05	0.979709	0.396919
1:rplQ:unknown_transcript_1	243.226	99.6255	386.826	3.8828	1.9571	0.000125465	0.00483187	0.29763	0.254584
1:rplR:unknown_transcript_1	398.508	183.445	613.571	3.34472	1.74188	0.000124441	0.00483187	0.0257838	0.124506
1:rplS:unknown_transcript_1	220.325	140.12	300.53	2.14481	1.10085	0.194658	0.786641	1.33601	0.0547322
1:rplT:unknown_transcript_1	474.646	551.733	397.558	0.720563	-0.472803	0.284699	0.786641	0.109094	0.074522
1:rplV:unknown_transcript_1	428.382	301.402	555.361	1.84259	0.881735	0.0083029	0.148644	2.67478	0.309308
1:rplW:unknown_transcript_1	499.992	388.756	611.228	1.57227	0.652847	0.0817719	0.710201	0.590927	1.44765
1:rplX:unknown_transcript_1	458.798	301.25	616.346	2.04597	1.03278	0.00511258	0.103249	0.948507	0.213543
1:rpmA:unknown_transcript_1	322.948	302.02	343.875	1.13858	0.187239	0.934651	1	0.731852	0.0578207
1:rpmB:unknown_transcript_1	427.02	560.047	293.992	0.524943	-0.929768	0.0512451	0.554653	0.0017883	0.0442108
1:rpmD:unknown_transcript_1	245.366	113.965	376.766	3.30597	1.72507	0.00128029	0.0344742	0.0554347	0.362186
1:rpmE2:unknown_transcript_1	9.77633	17.9588	1.59385	0.0887501	-3.49411	0.219473	0.786641	0.670005	0.0401055
1:rpmE:unknown_transcript_1	123.147	134.28	112.014	0.834181	-0.261568	0.530321	0.883473	0.0620901	0.113935
1:rpmF:unknown_transcript_1	261.151	373.924	148.378	0.396814	-1.33347	0.00729927	0.134307	1.29877	0.531065
1:rpmG:unknown_transcript_1	64.3892	78.0308	50.7475	0.650352	-0.620708	0.580113	0.901409	0.756233	0.528237
1:rpmH:unknown_transcript_1	198.224	266.357	130.091	0.488408	-1.03384	0.165135	0.786641	0.565605	0.193381
1:rpmJ:unknown_transcript_1	186.352	77.8781	294.826	3.78573	1.92057	0.00578952	0.11482	0.247585	0.077986
1:rpoB:unknown_transcript_1	1764.85	1969.81	1559.89	0.791895	-0.336619	0.387332	0.812324	1.10508	0.198661
1:rpoZ:unknown_transcript_1	256.328	442.361	70.2958	0.158911	-2.65371	0.000157397	0.00592386	0.517522	0.0753001
1:rpsA:unknown_transcript_1	2343.94	2492.12	2195.76	0.881083	-0.18265	0.481981	0.847304	0.030406	0.782883
1:rpsF:unknown_transcript_1	654.008	551.868	756.147	1.37016	0.454343	0.170404	0.786641	0.489288	1.41302
1:rpsH:unknown_transcript_1	202.285	159.494	245.076	1.53659	0.619728	0.385595	0.812324	0.000195888	1.67942
1:rpsJ:unknown_transcript_1	534.761	618.669	450.853	0.728747	-0.45651	0.214746	0.786641	0.183652	1.69316
1:rpsL:unknown_transcript_1	534.639	490.483	578.795	1.18005	0.238851	0.627165	0.926481	4.30727e-05	2.31683
1:rpsM:unknown_transcript_1	655.711	396.679	914.742	2.306	1.20539	0.00435001	0.0904767	0.694384	0.0287564
1:rpsN:unknown_transcript_1	597.896	365.949	829.844	2.26765	1.1812	0.000952088	0.026723	0.397659	1.32516
1:rpsO:unknown_transcript_1	1427.23	2501.54	352.925	0.141083	-2.82539	2.25615e-10	3.24885e-08	0.00216597	0.209467
1:rpsP:unknown_transcript_1	275.398	274.62	276.176	1.00566	0.00814814	0.868174	1	1.66902e-05	0.478551
1:rpsQ:unknown_transcript_1	684.861	443.623	926.099	2.08758	1.06183	0.00600768	0.117736	0.072484	2.85591
1:rpsR:unknown_transcript_1	381.049	325.183	436.914	1.34359	0.426094	0.265364	0.786641	0.703521	0.3325
1:rpsT:unknown_transcript_1	233.343	216.921	249.765	1.15141	0.203401	0.907718	1	0.595768	0.992575
1:rpsU:unknown_transcript_1	193.179	211.082	175.275	0.830364	-0.268184	0.55585	0.893127	0.0141671	0.204921
1:ruvA:unknown_transcript_1	3.65647	0	7.31295	Inf	Inf	1	1	0	2.95665
1:ruvB:unknown_transcript_1	57.8438	36.0873	79.6002	2.20577	1.14128	0.229106	0.786641	1.9391	4.23345
1:sdhA:unknown_transcript_1	696.921	673.038	720.804	1.07097	0.0989188	0.686077	0.970692	0.639825	0.265943
1:sdhB:unknown_transcript_1	298.049	332.252	263.847	0.794117	-0.332576	0.503309	0.864158	0.104211	0.267978
1:secD:unknown_transcript_1	201.142	75.556	326.728	4.32432	2.11247	0.000478278	0.0152313	0.00123127	0.0701498
1:secE:unknown_transcript_1	250.042	369.296	130.787	0.354153	-1.49756	0.0123398	0.200341	0.0992354	0.0010863
1:secG:unknown_transcript_1	80.5433	96.0406	65.046	0.677277	-0.562183	0.56226	0.89442	0.958789	1.21183
1:secY:unknown_transcript_1	1031.31	759.967	1302.65	1.71409	0.777445	0.0435448	0.497311	0.603576	0.199032
1:smpB:unknown_transcript_1	28.6658	29.9257	27.4059	0.915797	-0.1269	0.415452	0.81691	0.865835	0.0297824
1:sucA:unknown_transcript_1	1061.42	917.206	1205.62	1.31445	0.394462	0.354252	0.803052	0.189576	0.338772
1:tauD:unknown_transcript_1	9.27143	3.58498	14.9579	4.17238	2.06087	0.708002	0.973119	0.264129	0.380851
1:tgt:unknown_transcript_1	53.1522	29.9427	76.3618	2.55027	1.35065	0.561902	0.89442	0.253813	2.08513
1:thrH:unknown_transcript_1	15.5668	21.5777	9.55591	0.44286	-1.17508	0.292617	0.786641	0.0347708	0.306673
1:thyA:unknown_transcript_1	22.6882	28.7816	16.5948	0.576575	-0.79442	0.383879	0.812324	4.49481e-05	1.37144
1:tig:unknown_transcript_1	215.076	104.202	325.949	3.12806	1.64527	0.0182586	0.272399	0.689029	9.58689e-07
1:tmk:unknown_transcript_1	16.5338	0	33.0676	Inf	Inf	0.202029	0.786641	0	3.7048
1:tolB:unknown_transcript_1	68.8182	57.5972	80.0392	1.38964	0.474709	0.778147	1	0.145137	0.702206
1:tpiA:unknown_transcript_1	101.916	151.299	52.5324	0.34721	-1.52612	0.240013	0.786641	2.50096	0.444959
1:trmB:unknown_transcript_1	29.4871	17.9588	41.0154	2.28386	1.19147	1	1	0.289672	2.3485
1:trmE:unknown_transcript_1	26.2536	44.3505	8.15675	0.183916	-2.44288	0.149062	0.786641	0.109342	0.291072
1:trpA:unknown_transcript_1	174.702	220.727	128.677	0.582971	-0.778504	0.273201	0.786641	0.194128	0.141042
1:trpC:unknown_transcript_1	14.8702	16.7299	13.0105	0.777682	-0.362748	0.247475	0.786641	2.10679	0.0704189
1:trpD:unknown_transcript_1	19.9693	28.7816	11.1569	0.387641	-1.36721	0.282475	0.786641	4.90003e-05	0.736344
1:truA:unknown_transcript_1	36.8964	64.8859	8.90679	0.137268	-2.86493	0.254811	0.786641	2.84394	0.234192
1:truB:unknown_transcript_1	3.70256	4.77997	2.62516	0.5492	-0.864596	0.238548	0.786641	0.991547	0.492491
1:tsf:unknown_transcript_1	413.284	140.272	686.295	4.8926	2.2906	2.44713e-07	2.07818e-05	0.0265452	4.74536
1:tynA:unknown_transcript_1	2.48374	4.77997	0.187511	0.0392286	-4.67195	0.182965	0.786641	1.21195	0.00671413
1:ubiA:unknown_transcript_1	8.89149	14.4078	3.37521	0.234263	-2.0938	0.303222	0.786641	0.275528	0.200137
1:ureC:unknown_transcript_1	18.0912	15.6028	20.5796	1.31897	0.399416	0.733733	0.98056	0.0883703	0.0100389
1:ureE:unknown_transcript_1	13.8288	7.20389	20.4536	2.83925	1.50551	1	1	0.064237	2.29575
1:uvrC:unknown_transcript_1	27.6692	14.3738	40.9646	2.84994	1.51093	0.835668	1	0.10533	0.135435
1:xseA:unknown_transcript_1	5.58881	8.36495	2.81267	0.336245	-1.57242	0.195649	0.786641	1.56527	0.285424
A1S_0002	92.8237	86.4128	99.2346	1.14838	0.199599	0.871691	1	0.40444	0.170465
A1S_0004	768.107	1290.38	245.837	0.190516	-2.39202	1.11442e-06	7.85309e-05	0.00163298	0.0515822
A1S_0005	25.8394	41.8417	9.83718	0.235105	-2.08862	0.0709251	0.654328	4.57212	0.185619
A1S_0006	15.8313	19.2217	12.4408	0.647229	-0.627653	0.500575	0.86148	0.629012	0.00771136
A1S_0007	15.0555	16.7978	13.3133	0.792564	-0.3354	0.477363	0.845469	0.0449617	1.43187
A1S_0008	5.38938	9.55994	1.21882	0.127493	-2.97151	0.187953	0.786641	1.90436	0.0602706
A1S_0009	157.308	53.9104	260.705	4.8359	2.27378	0.0023291	0.0563065	0.180369	0.352107
A1S_0010	5.19074	5.97496	4.40652	0.737497	-0.43929	0.266151	0.786641	1.0474	0.744553
A1S_0011	188.373	350.041	26.706	0.0762941	-3.71228	7.66353e-05	0.00325405	0.524304	0.168785
A1S_0012	4.52253	7.16995	1.87511	0.261524	-1.93499	0.194396	0.786641	1.46064	0.187447
A1S_0014	53.1636	38.3246	68.0027	1.77439	0.827321	0.9428	1	0.423117	0.0624068
A1S_0015	184.024	185.835	182.213	0.980509	-0.0283975	0.765253	0.995956	0.0784112	0.312526
A1S_0016	7.83816	13.1449	2.5314	0.192577	-2.37649	0.169491	0.786641	2.32217	0.137333
A1S_0017	23.8981	10.7549	37.0412	3.44412	1.78413	0.954342	1	0.66394	0.0466511
A1S_0018	31.4441	44.4183	18.4699	0.415816	-1.26598	0.389145	0.812324	0.510951	1.17064
A1S_0023	0.375023	0	0.750046	Inf	Inf	1	1	0	0.803071
A1S_0024	6.4914	7.16995	5.81285	0.810724	-0.302717	0.279282	0.786641	1.13725	0.889696
A1S_0025	52.0694	75.4203	28.7185	0.380779	-1.39297	0.08702	0.73469	2.24756	0.00452972
A1S_0026	1.47626	2.38998	0.562534	0.235372	-2.08699	0.215367	0.786641	0.663526	0.150089
A1S_0027	2.85876	4.77997	0.937557	0.196143	-2.35002	0.187027	0.786641	1.1438	0.114299
A1S_0028	4.33502	7.16995	1.50009	0.209219	-2.25691	0.203525	0.786641	1.4968	0.131657
A1S_0029	0.281267	0	0.562534	Inf	Inf	1	1	0	0.602303
A1S_0030	2.68822	4.81391	0.562534	0.116856	-3.0972	0.536557	0.888094	1.18435	0.0485765
A1S_0031	27.8422	38.3755	17.309	0.451042	-1.14867	0.298603	0.786641	6.112e-05	0.00100535
A1S_0032	42.0012	14.4417	69.5607	4.81665	2.26803	0.0820678	0.710201	0.661592	1.00066
A1S_0033	107.322	133.238	81.4061	0.610983	-0.710797	0.495885	0.858531	1.02196	0.0276164
A1S_0034	90.7096	85.0481	96.3712	1.13314	0.180324	0.724718	0.979301	0.809787	0.0153108
A1S_0035	30.1582	25.1288	35.1876	1.40029	0.485727	0.658864	0.951048	0.889375	0.0830588
A1S_0036	24.3317	22.7218	25.9417	1.14171	0.191192	0.466512	0.841696	1.45522	0.691588
A1S_0037	167.148	145.222	189.075	1.30197	0.380697	0.492455	0.856274	0.628444	0.845182
A1S_0038	17.4601	23.9508	10.9694	0.457999	-1.12658	0.240821	0.786641	0.511776	0.832178
A1S_0039	4.78075	4.77997	4.78154	1.00033	0.00047455	0.395761	0.812624	0.82211	0.979555
A1S_0040	33.3297	46.8083	19.8511	0.424094	-1.23755	0.349468	0.802143	0.323995	0.209586
A1S_0041	10.978	12.0178	9.93811	0.826949	-0.27413	0.526608	0.882209	0.582888	1.20088
A1S_0042	44.0299	55.2411	32.8186	0.594097	-0.751228	0.542576	0.889617	0.995595	0.194116
A1S_0043	7.2261	2.38998	12.0622	5.04699	2.33542	0.73394	0.98056	0.17788	0.186878
A1S_0044	17.3763	25.1967	9.55591	0.379253	-1.39877	0.297864	0.786641	0.0752672	0.269384
A1S_0045	4.78581	6.0089	3.56272	0.592907	-0.754123	0.407113	0.814718	0.406188	0.570748
A1S_0046	30.3013	49.1644	11.4382	0.232652	-2.10375	0.168761	0.786641	0.00293845	0.479097
A1S_0047	24.533	14.3399	34.726	2.42163	1.27598	0.865148	1	1.07323	0.260299
A1S_0048	101.768	44.2996	159.236	3.59452	1.8458	0.0972537	0.764684	0.479227	1.48217
A1S_0049	81.8654	63.5382	100.193	1.57689	0.657079	0.709717	0.973119	0.0428669	7.9038
A1S_0050	15.2831	19.2217	11.3444	0.59019	-0.76075	0.534757	0.886001	0.645359	1.03694
A1S_0051	67.6255	44.3505	90.9006	2.0496	1.03534	0.548168	0.892382	0.0563471	0.983173
A1S_0052	117.522	64.869	170.176	2.62338	1.39143	0.0389216	0.464294	0.942817	0.00105423
A1S_0053	58.8676	19.1538	98.5814	5.14683	2.36368	0.121545	0.786641	0.200867	1.50257
A1S_0054	28.4695	14.3738	42.5651	2.96129	1.56622	0.794607	1	0.102618	6.39485
A1S_0055	81.1956	31.1716	131.22	4.20959	2.07368	0.051844	0.55558	0.00798656	0.686168
A1S_0056	29.2464	24.0695	34.4232	1.43016	0.516174	0.764479	0.995956	2.229	0.0228536
A1S_0057	18.1975	19.2556	17.1394	0.890097	-0.167966	0.836549	1	2.24865	0.484811
A1S_0058	14.8316	0	29.6632	Inf	Inf	0.302056	0.786641	0	0.0562909
A1S_0059	15.1959	0	30.3917	Inf	Inf	0.25528	0.786641	0	0.306705
A1S_0060	12.2796	14.3399	10.2194	0.712653	-0.488729	0.240681	0.786641	1.9257	1.10321
A1S_0061	32.5307	20.4337	44.6277	2.18403	1.12699	0.567208	0.897132	0.651549	6.09005
A1S_0062	111.688	26.3747	197.002	7.46936	2.90098	0.000813812	0.0238526	0.00615267	2.33702
A1S_0063	58.4722	55.1733	61.7712	1.11959	0.162965	0.891521	1	0.0116243	0.209427
A1S_0065	154.842	160.842	148.843	0.925399	-0.111853	1	1	1.0171	0.00294835
A1S_0066	72.1939	62.3432	82.0445	1.31601	0.396174	1	1	0.0298014	0.00496682
A1S_0067	131.334	41.9774	220.69	5.25734	2.39433	0.00175456	0.0447009	0.00169829	1.39039
A1S_0068	19.1397	13.1958	25.0835	1.90087	0.926658	0.893649	1	0.0103744	0.139027
A1S_0069	57.0442	41.9605	72.1279	1.71895	0.781526	0.782523	1	0.0228382	0.00537531
A1S_0070	47.124	9.55994	84.6881	8.85865	3.14709	0.08637	0.731605	0.273746	2.32213
A1S_0071	266.927	243.33	290.524	1.19395	0.25574	0.915185	1	0.340391	0.055234
A1S_0072	20.8255	20.3827	21.2682	1.04344	0.0613501	0.574666	0.901409	0.00678262	1.13248
A1S_0076	322.197	205.192	439.201	2.14044	1.09791	0.0157868	0.245473	0.382448	0.792483
A1S_0077	36.6167	14.3399	58.8935	4.10696	2.03807	0.564134	0.895262	0.742618	1.25651
A1S_0078	48.6283	73.1321	24.1244	0.329875	-1.60001	0.135775	0.786641	0.0573991	0.0788511
A1S_0079	0.234389	0	0.468779	Inf	Inf	1	1	0	0.501919
A1S_0080	5.75116	7.20389	4.29842	0.596681	-0.744969	0.406142	0.814023	0.142051	0.193099
A1S_0081	3.98383	4.77997	3.18769	0.666886	-0.584488	0.256643	0.786641	0.94391	0.623162
A1S_0086	13.488	24.0695	2.90643	0.120751	-3.04989	0.42596	0.822132	3.86451	0.0851473
A1S_0087	207.87	56.3852	359.355	6.3732	2.67202	4.88472e-06	0.000283828	0.0221423	2.7222
A1S_0088	6.22024	9.62781	2.81267	0.29214	-1.77527	0.421178	0.819108	1.76291	0.240539
A1S_0089	2.54253	3.58498	1.50009	0.418438	-1.25691	0.21249	0.786641	0.873511	0.334755
A1S_0090	19.3688	10.7549	27.9828	2.60185	1.37954	0.791154	1	0.812097	0.111009
A1S_0091	38.8545	61.1143	16.5948	0.271536	-1.88078	0.134116	0.786641	0.36507	0.751981
A1S_0092	8.08446	11.9499	4.21901	0.353057	-1.50203	0.183566	0.786641	1.99544	0.35294
A1S_0093	3.01637	4.81391	1.21882	0.253188	-1.98172	0.439399	0.828615	1.124	0.169636
A1S_0094	0.375023	0	0.750046	Inf	Inf	1	1	0	0.803071
A1S_0095	768.413	769.544	767.282	0.997062	-0.0042454	0.635326	0.9323	0.92595	0.743685
A1S_0096	171.528	136.653	206.403	1.51041	0.59494	0.578736	0.901409	0.154067	0.560002
A1S_0097	72.6778	73.0982	72.2575	0.9885	-0.0166873	0.648859	0.942604	0.315512	0.291939
A1S_0098	57.1413	64.8011	49.4815	0.763591	-0.389129	0.678655	0.967287	0.247334	2.6304
A1S_0099	55.3415	20.4167	90.2663	4.4212	2.14444	0.0770687	0.68616	0.166238	0.0851184
A1S_0100	1.50009	0	3.00018	Inf	Inf	1	1	0	2.02467
A1S_0103	25.9344	10.7889	41.0799	3.80762	1.92889	0.62553	0.926207	0.00714413	0.065971
A1S_0104	21.7122	16.7978	26.6266	1.58513	0.6646	0.85214	1	0.0334486	3.53521
A1S_0105	18.8897	2.38998	35.3895	14.8074	3.88825	0.455532	0.837713	0.0524233	0.776724
A1S_0106	16.179	10.8228	21.5351	1.98979	0.992618	1	1	0.589924	0.460515
A1S_0107	46.0784	13.2128	78.9439	5.97481	2.57889	0.078011	0.688993	0.10752	5.43666
A1S_0108	48.6363	69.5132	27.7594	0.39934	-1.32431	0.154799	0.786641	0.246161	0.329915
A1S_0109	31.8038	3.58498	60.0227	16.7428	4.06547	0.0918962	0.749015	0.0629415	1.07628
A1S_0110	2.48453	0	4.96905	Inf	Inf	1	1	0	2.54393
A1S_0111	2.75045	2.40695	3.09394	1.28542	0.362236	0.768023	0.996354	0.522547	1.04337
A1S_0112	325.35	12.0178	638.683	53.1447	5.73186	1.49772e-23	7.08635e-21	0.0199149	0.024324
A1S_0113	368.79	16.7978	720.783	42.9094	5.42322	5.30594e-24	2.92888e-21	0.00196106	2.15015
A1S_0114	63.9799	0	127.96	Inf	Inf	4.48354e-06	0.00026999	0	1.40264
A1S_0115	1090.91	65.9621	2115.86	32.0769	5.00346	2.20137e-47	3.64547e-44	0.00014954	0.918161
A1S_0116	967.428	23.9847	1910.87	79.6705	6.31597	1.68917e-55	5.59453e-52	6.31527e-07	0.243751
A1S_0117	135.189	43.1724	227.206	5.26276	2.39582	0.00160542	0.0415402	2.11363e-05	2.33067
A1S_0118	116.743	23.9847	209.501	8.73477	3.12677	0.000173478	0.00645573	8.05971e-06	3.80864
A1S_0119	0.750046	0	1.50009	Inf	Inf	1	1	0	1.36702
A1S_0122	10.6943	14.3569	7.03168	0.489778	-1.0298	0.228781	0.786641	0.94405	0.643005
A1S_0123	6.13678	5.99193	6.28163	1.04835	0.0681188	0.463778	0.841696	0.035551	1.11364
A1S_0124	13.7329	14.3399	13.1258	0.915334	-0.12763	0.316222	0.788305	1.76479	1.5512
A1S_0125	73.8439	95.9048	51.7829	0.539941	-0.889127	0.206982	0.786641	0.102505	0.631349
A1S_0126	17.841	18.0267	17.6553	0.979397	-0.030034	0.686533	0.970692	0.746071	1.02631
A1S_0127	27.4635	19.1368	35.7901	1.87022	0.903209	0.754139	0.992673	0.893674	1.44995
A1S_0128	31.2981	59.7835	2.81267	0.0470476	-4.40974	0.0169898	0.257957	6.24151	0.0287381
A1S_0129	38.2846	4.77997	71.7893	15.0188	3.9087	0.0568965	0.583588	0.0898715	2.04716
A1S_0131	8.73997	16.7299	0.750046	0.0448327	-4.47931	0.120821	0.786641	3.0182	0.0105955
A1S_0132	5.46514	8.39888	2.5314	0.301398	-1.73026	0.305565	0.786641	0.0341744	0.242078
A1S_0133	5.97542	8.39888	3.55196	0.422909	-1.24158	0.357902	0.804732	0.0322402	0.0703125
A1S_0134	48.3337	53.8425	42.8248	0.795372	-0.330298	0.331083	0.795471	2.38334	2.18843
A1S_0135	11.1293	4.77997	17.4785	3.65662	1.87051	0.760233	0.994505	0.352672	0.658488
A1S_0136	19.388	32.4005	6.37539	0.196768	-2.34543	0.224032	0.786641	0.169322	0.255745
A1S_0137	28.8965	39.6044	18.1886	0.459257	-1.12263	0.393238	0.812324	0.232421	1.24867
A1S_0140	186.293	165.384	207.202	1.25285	0.325216	0.911394	1	0.480425	2.31788
A1S_0141	33.5886	9.55994	57.6173	6.02695	2.59143	0.3844	0.812324	0.383494	0.111199
A1S_0142	15.603	25.1118	6.09412	0.24268	-2.04288	0.124751	0.786641	2.4516	0.303774
A1S_0143	44.144	57.716	30.5721	0.529699	-0.916756	0.711583	0.973119	3.8694	0.219217
A1S_0144	32.4725	43.2403	21.7047	0.501956	-0.994368	0.474291	0.843799	1.06341	6.50914e-05
A1S_0145	46.3405	70.7421	21.9388	0.310124	-1.68908	0.172948	0.786641	0.0204215	1.0711
A1S_0146	11.983	16.7469	7.21919	0.431077	-1.21398	0.20216	0.786641	1.25472	0.585033
A1S_0147	86.7422	128.322	45.1621	0.351943	-1.50659	0.0950356	0.758453	0.002613	0.155465
A1S_0148	573.843	459.447	688.239	1.49797	0.583011	0.13141	0.786641	0.240748	2.03022
A1S_0149	139.934	122.398	157.469	1.28653	0.363487	0.687495	0.970692	0.340092	3.79807
A1S_0150	304.688	200.124	409.253	2.045	1.0321	0.101469	0.772566	0.547428	0.987162
A1S_0151	435.851	150.976	720.726	4.77377	2.25513	6.45668e-07	4.86012e-05	0.293458	4.3609
A1S_0152	255.492	95.9557	415.029	4.32521	2.11277	6.92693e-05	0.00309679	0.011543	0.0113649
A1S_0153	1405.26	592.312	2218.21	3.74501	1.90497	6.09138e-11	9.60698e-09	0.0388679	0.0377656
A1S_0154	708.932	245.89	1171.97	4.76626	2.25286	1.17256e-10	1.76523e-08	0.0243317	2.8685
A1S_0155	1333.81	480.787	2186.83	4.54844	2.18537	1.18988e-13	3.03145e-11	0.0402205	0.0906583
A1S_0157	71.6388	16.8317	126.446	7.51236	2.90927	0.00307729	0.0698081	0.271575	0.474495
A1S_0158	9.4563	7.20389	11.7087	1.62533	0.700734	0.609448	0.916319	0.0934914	0.636393
A1S_0159	27.4012	4.77997	50.0225	10.465	3.3875	0.270732	0.786641	0.128793	3.19129
A1S_0160	12.3277	9.61085	15.0445	1.56536	0.646499	0.654898	0.948362	0.259107	0.7221
A1S_0161	33.449	4.77997	62.1181	12.9955	3.69994	0.124065	0.786641	0.103802	5.84938
A1S_0162	8.1287	8.38191	7.87548	0.93958	-0.089912	0.407363	0.814726	0.215865	1.1434
A1S_0163	1.62881	1.19499	2.06263	1.72606	0.787481	1	1	0.331763	1.08673
A1S_0164	5.14386	5.97496	4.31276	0.721806	-0.470317	0.263844	0.786641	1.05457	0.72567
A1S_0165	7.20811	8.41585	6.00037	0.712984	-0.488059	0.523429	0.882209	0.676015	0.811984
A1S_0166	1.50009	0	3.00018	Inf	Inf	1	1	0	2.02467
A1S_0167	7.2465	8.39888	6.09412	0.725587	-0.462779	0.446557	0.830763	0.0280343	0.829633
A1S_0168	50.6996	49.1983	52.201	1.06103	0.0854677	0.882877	1	0.14627	0.00472411
A1S_0169	12.1772	2.38998	21.9645	9.19022	3.2001	1	1	0.0905794	0.948428
A1S_0170	18.2075	20.3827	16.0322	0.786559	-0.346373	0.454141	0.837014	0.00751625	1.64214
A1S_0171	1.2657	0	2.5314	Inf	Inf	1	1	0	1.85405
A1S_0172	15.0121	27.5866	2.43765	0.0883634	-3.50041	0.194353	0.786641	0.00972507	0.0524854
A1S_0173	0	0	0	NA	NA	NA	NA	NA	NA
A1S_0176	1.17195	0	2.34389	Inf	Inf	1	1	0	1.77863
A1S_0177	22.6185	5.97496	39.2621	6.57111	2.71614	0.586509	0.904698	0.241229	3.84778
A1S_0178	21.6648	39.4856	3.84398	0.0973514	-3.36065	0.0776531	0.688993	2.39393	0.0826396
A1S_0179	1.0194	1.19499	0.843801	0.706115	-0.502026	0.347905	0.801294	0.331763	0.504742
A1S_0180	0.281267	0	0.562534	Inf	Inf	1	1	0	0.602303
A1S_0181	0.281267	0	0.562534	Inf	Inf	1	1	0	0.602303
A1S_0182	0.187511	0	0.375023	Inf	Inf	1	1	0	0.401535
A1S_0183	148.528	262.704	34.351	0.130759	-2.93502	0.00319188	0.071915	0.227431	0.0319163
A1S_0184	35.9191	34.7396	37.0986	1.0679	0.094782	0.615495	0.92074	0.329563	1.57639
A1S_0185	55.3242	69.4962	41.1521	0.592149	-0.755967	0.265506	0.786641	0.450215	0.0618546
A1S_0186	15.5079	7.18692	23.8288	3.31558	1.72926	0.939519	1	0.0547576	1.25207
A1S_0187	16.9008	28.8325	4.96905	0.172342	-2.53665	0.29295	0.786641	1.10316	0.184791
A1S_0188	30.1051	26.3747	33.8356	1.28288	0.359389	0.728573	0.980233	0.0193731	0.760043
A1S_0189	19.8208	22.7727	16.8689	0.740748	-0.432945	0.44371	0.829795	0.0654924	1.0551
A1S_0190	99.3492	76.7171	121.981	1.59002	0.669042	0.698581	0.97116	0.0912119	0.0478343
A1S_0191	0.609412	0	1.21882	Inf	Inf	1	1	0	1.19299
A1S_0192	12.5617	21.5608	3.56272	0.165241	-2.59736	0.178463	0.786641	0.376335	0.139335
A1S_0193	33.7488	49.2153	18.2824	0.371477	-1.42865	0.332477	0.795471	0.46729	1.06115
A1S_0198	13.9977	1.19499	26.8003	22.4272	4.48718	0.527186	0.882731	0.0201231	4.41304
A1S_0199	8.5333	2.38998	14.6766	6.14089	2.61845	0.77953	1	0.143426	0.46898
A1S_0200	80.1559	42.0453	118.266	2.81283	1.49202	0.0916454	0.749015	0.613672	2.67111
A1S_0201	233.949	202.819	265.079	1.30697	0.386228	0.395412	0.812624	0.734205	1.06558
A1S_0202	22.1586	21.5268	22.7904	1.0587	0.0822874	0.403965	0.814023	1.3912	1.52789
A1S_0203	38.9619	74.361	3.56272	0.0479111	-4.3835	0.0458441	0.514672	0.0138993	0.035739
A1S_0204	5.21379	8.36495	2.06263	0.24658	-2.01987	0.191772	0.786641	1.63458	0.176768
A1S_0205	21.413	39.6384	3.18769	0.0804194	-3.63631	0.226651	0.786641	1.26024	0.0578281
A1S_0207	89.89	81.5989	98.1812	1.20322	0.266899	0.848917	1	0.239252	0.365221
A1S_0208	39.8375	34.7905	44.8844	1.29013	0.367521	0.932995	1	0.0370875	0.277333
A1S_0209	106.173	52.7493	159.596	3.02556	1.5972	0.0981803	0.764684	0.0231718	1.87243
A1S_0210	101.831	125.847	77.8147	0.618326	-0.693561	0.229159	0.786641	0.346341	0.11112
A1S_0211	4.8038	7.16995	2.43765	0.339981	-1.55647	0.201337	0.786641	1.40806	0.278699
A1S_0212	14.4276	26.3238	2.5314	0.0961642	-3.37836	0.122952	0.786641	1.69566	0.0594709
A1S_0213	18.6046	33.6464	3.56272	0.105887	-3.2394	0.296386	0.786641	1.6977	0.085352
A1S_0214	24.016	19.2556	28.7764	1.49444	0.579605	0.864681	1	1.80283	1.48208
A1S_0215	53.1053	69.4792	36.7313	0.528665	-0.919573	0.178438	0.786641	0.769178	0.543037
A1S_0217	5.12851	8.38191	1.87511	0.22371	-2.1603	0.246493	0.786641	0.29992	0.151312
A1S_0218	98.1282	83.9719	112.285	1.33717	0.419182	0.755135	0.992673	0.0578786	0.0583346
A1S_0219	48.4746	63.5722	33.377	0.525026	-0.929539	0.368119	0.812324	0.0271613	2.30868
A1S_0220	47.722	80.353	15.0911	0.18781	-2.41265	0.102326	0.777185	0.00371058	0.393091
A1S_0221	29.9125	42.0114	17.8136	0.424018	-1.2378	0.374814	0.812324	0.363618	1.15375
A1S_0222	58.815	83.921	33.709	0.401676	-1.3159	0.178068	0.786641	0.069505	0.309063
A1S_0223	56.8709	88.8027	24.939	0.280836	-1.8322	0.194043	0.786641	0.424914	1.1022
A1S_0224	1.21703	0	2.43406	Inf	Inf	1	1	0	0.174038
A1S_0225	9.45662	5.97496	12.9383	2.16542	1.11465	0.518395	0.879974	0.611097	2.35757
A1S_0226	7.32329	8.36495	6.28163	0.750947	-0.413217	0.266741	0.786641	1.29121	0.865082
A1S_0227	126.992	123.39	130.595	1.0584	0.0818792	0.699173	0.97116	1.01532	4.57896
A1S_0228	38.7099	41.9944	35.4253	0.843572	-0.245417	0.669145	0.960645	0.0964973	2.1551
A1S_0229	28.3387	24.0356	32.6419	1.35806	0.441551	0.959417	1	0.827	0.068676
A1S_0230	58.9235	52.7154	65.1315	1.23553	0.305132	0.837751	1	0.352078	4.28118
A1S_0231	4.01615	2.40695	5.62534	2.33712	1.22473	0.766372	0.996225	0.366772	1.68372
A1S_0232	3.10164	4.79694	1.40634	0.293174	-1.77017	0.292891	0.786641	1.38121e-05	0.21078
A1S_0233	0.187511	0	0.375023	Inf	Inf	1	1	0	0.401535
A1S_0234	1.34754	1.19499	1.50009	1.25531	0.328049	0.70578	0.971965	0.331763	0.841465
A1S_0235	11.7383	20.3827	3.09394	0.151792	-2.71983	0.218595	0.786641	0.0101655	0.115412
A1S_0236	82.3123	73.183	91.4416	1.24949	0.321342	0.864289	1	0.0918789	0.335649
A1S_0237	329.721	390.993	268.448	0.686581	-0.542497	0.244211	0.786641	0.0443039	0.94671
A1S_0238	214.473	146.434	282.511	1.92928	0.948059	0.0693345	0.646862	0.630243	0.0574898
A1S_0239	219.468	165.656	273.281	1.64969	0.722197	0.149385	0.786641	0.957641	2.38018
A1S_0240	33.6689	31.2056	36.1323	1.15788	0.211488	0.889778	1	0.168451	0.258374
A1S_0241	9.86972	0	19.7394	Inf	Inf	0.80524	1	0	0.00223382
A1S_0242	17.7763	25.1457	10.4069	0.413863	-1.27278	0.220985	0.786641	0.625485	0.736195
A1S_0243	134.186	130.61	137.761	1.05475	0.076897	0.711686	0.973119	0.617651	0.291385
A1S_0244	7.94967	8.39888	7.50046	0.89303	-0.163219	0.467453	0.841696	0.0260516	1.07577
A1S_0246	77.949	44.3844	111.514	2.51245	1.32909	0.246851	0.786641	0.0207435	2.45014
A1S_0247	15.8636	20.3827	11.3444	0.556571	-0.845363	0.333813	0.797123	0.00831348	0.992667
A1S_0248	135.398	170.13	100.666	0.5917	-0.757061	0.133387	0.786641	1.29424	1.58315e-05
A1S_0249	16.7568	8.36495	25.1486	3.00643	1.58805	0.827871	1	0.604896	0.473727
A1S_0250	25.2459	36.0534	14.4384	0.400472	-1.32023	0.477009	0.845469	1.71547	0.929491
A1S_0251	42.8066	40.8334	44.7799	1.09665	0.133104	0.9675	1	0.689302	0.569513
A1S_0252	6.92443	10.7549	3.09394	0.287676	-1.79748	0.183527	0.786641	1.91101	0.244461
A1S_0253	9.83706	14.4417	5.23239	0.362311	-1.4647	0.479875	0.846392	2.28427	0.149297
A1S_0254	22.4772	24.0356	20.9188	0.870327	-0.200371	0.762418	0.994505	0.988173	1.55061
A1S_0255	30.9037	10.7889	51.0185	4.72881	2.24148	0.379668	0.812324	0.00602395	2.77841
A1S_0256	24.7187	19.1538	30.2836	1.58108	0.660907	0.696149	0.97116	0.431604	0.768911
A1S_0257	4.78075	4.77997	4.78154	1.00033	0.00047455	0.395761	0.812624	0.82211	0.979555
A1S_0258	2.27318	2.38998	2.15638	0.902258	-0.148389	0.321532	0.791371	0.589543	0.750554
A1S_0259	67.1778	49.1813	85.1743	1.73184	0.792307	0.612254	0.918798	0.0229698	0.439573
A1S_0260	6.22024	9.62781	2.81267	0.29214	-1.77527	0.421178	0.819108	1.76291	0.240539
A1S_0261	18.4334	20.3658	16.501	0.810232	-0.303593	0.41798	0.817572	0.205797	1.71094
A1S_0262	39.5069	14.4078	64.6059	4.4841	2.16482	0.193083	0.786641	0.0789901	0.902212
A1S_0263	3.72281	2.38998	5.05564	2.11534	1.08089	0.599835	0.911727	0.393501	0.175261
A1S_0264	4.17213	0	8.34426	Inf	Inf	1	1	0	3.11229
A1S_0265	1.17195	0	2.34389	Inf	Inf	1	1	0	1.77863
A1S_0266	16.3874	14.4417	18.3331	1.26945	0.344208	0.941264	1	1.54473	0.0237749
A1S_0267	13.3094	23.8998	2.71892	0.113763	-3.1359	0.105287	0.780112	3.85686	0.0759394
A1S_0268	229.284	216.955	241.612	1.11365	0.155295	0.879955	1	0.342314	1.25817
A1S_0269	14.6106	14.4078	14.8134	1.02815	0.0400547	0.618999	0.921818	0.19151	1.81416
A1S_0270	8.61282	5.97496	11.2507	1.88297	0.913012	0.483791	0.849079	0.670793	2.04977
A1S_0271	62.8906	28.7138	97.0675	3.38052	1.75725	0.342793	0.800293	0.707466	0.606455
A1S_0272	72.3226	63.5382	81.1069	1.27651	0.352201	0.975657	1	0.0470469	0.0107862
A1S_0273	23.1761	25.2136	21.1386	0.83838	-0.254324	0.601585	0.913148	0.325361	0.0271587
A1S_0274	57.7984	64.6653	50.9314	0.787615	-0.344437	0.354347	0.803052	1.12491	0.50131
A1S_0279	3015.58	1478.52	4552.65	3.0792	1.62256	3.52859e-11	5.84334e-09	0.0165588	2.22803
A1S_0282	211.824	200.276	223.371	1.11532	0.157451	0.903624	1	0.00159275	1.60341
A1S_0283	570.975	387.578	754.372	1.94638	0.960792	0.00668382	0.127199	0.62413	0.452873
A1S_0285	297.851	86.1582	509.543	5.91404	2.56414	7.22243e-06	0.000385818	1.04415	0.0606122
A1S_0288	2420.34	2684.3	2156.37	0.803326	-0.315942	0.302306	0.786641	0.290054	0.141736
A1S_0289	7.17743	2.38998	11.9649	5.00626	2.32373	0.739752	0.98453	0.179436	0.471766
A1S_0290	12.2829	19.2217	5.34408	0.278023	-1.84672	0.32231	0.791371	0.750465	0.316823
A1S_0291	11.2722	11.9499	10.5944	0.886566	-0.1737	0.32198	0.791371	1.55995	1.3113
A1S_0292	3595.38	6629.21	561.556	0.0847093	-3.56134	4.66764e-16	1.40538e-13	8.82967	0.0136281
A1S_0293	10.3474	17.9758	2.71892	0.151254	-2.72495	0.217755	0.786641	0.116427	0.106129
A1S_0296	7.86867	14.4248	1.31258	0.090995	-3.45807	0.351622	0.802143	1.17455	0.0376226
A1S_0297	107.079	74.4968	139.661	1.87473	0.906682	0.153878	0.786641	1.68005	0.995772
A1S_0298	15.3451	15.6028	15.0875	0.966975	-0.048449	0.58191	0.9027	0.101057	1.07266
A1S_0299	11.2382	4.81391	17.6625	3.66905	1.87541	1	1	0.353166	0.9261
A1S_0300	2.48374	4.77997	0.187511	0.0392286	-4.67195	0.182965	0.786641	1.21195	0.00671413
A1S_0301	3.67266	4.81391	2.5314	0.525852	-0.92727	0.451989	0.835838	1.00558	0.467015
A1S_0302	13.5444	0	27.0888	Inf	Inf	0.361464	0.806175	0	3.25796
A1S_0303	0.984435	0	1.96887	Inf	Inf	1	1	0	1.61233
A1S_0304	20.8369	26.3916	15.2822	0.579054	-0.788231	0.425038	0.820832	0.029705	1.28769
A1S_0308	34.7057	17.9928	51.4187	2.85774	1.51488	0.555625	0.893127	0.00576638	0.858669
A1S_0309	18.1283	34.7566	1.50009	0.0431599	-4.53416	0.125514	0.786641	0.156618	0.0158262
A1S_0311	7.38161	0	14.7632	Inf	Inf	1	1	0	1.42076
A1S_0312	54.6376	76.7849	32.4902	0.423133	-1.24082	0.28131	0.786641	0.154667	0.277553
A1S_0315	9.0491	14.4417	3.65647	0.253188	-1.98172	0.413546	0.81691	2.41426	0.22809
A1S_0316	6.23318	9.55994	2.90643	0.304022	-1.71775	0.187864	0.786641	1.74394	0.255322
A1S_0317	52.0646	91.2267	12.9024	0.141433	-2.82181	0.0738268	0.669983	0.891136	0.0303583
A1S_0318	8.32896	14.4078	2.25014	0.156175	-2.67876	0.316116	0.788305	0.287026	0.0996928
A1S_0319	21.6916	2.38998	40.9933	17.1521	4.10032	0.303826	0.786641	0.0444282	0.25511
A1S_0320	73.4879	49.1983	97.7775	1.98742	0.990894	0.416749	0.817572	0.110452	0.0351071
A1S_0321	51.8461	23.9338	79.7585	3.33247	1.73659	0.424613	0.820831	0.488358	0.790285
A1S_0322	26.3344	44.4183	8.2505	0.185745	-2.4286	0.237507	0.786641	0.569919	0.296627
A1S_0323	17.5278	8.38191	26.6738	3.1823	1.67007	1	1	0.105148	0.145773
A1S_0324	33.3968	51.6053	15.1884	0.294319	-1.76455	0.263144	0.786641	0.310145	0.747864
A1S_0325	14.0953	17.9928	10.1979	0.566776	-0.81915	0.372052	0.812324	0.0120702	0.000118881
A1S_0326	5.03211	4.81391	5.25032	1.09066	0.125197	0.63494	0.9323	0.795721	1.07447
A1S_0327	12.4848	16.7299	8.23975	0.492517	-1.02176	0.18939	0.786641	2.39721	0.107978
A1S_0328	5.60578	8.39888	2.81267	0.334886	-1.57826	0.306194	0.786641	0.0336269	0.284032
A1S_0329	11.6035	16.8317	6.37539	0.378773	-1.4006	0.390394	0.812324	1.30505	0.479613
A1S_0334	36.8494	31.1546	42.5441	1.36558	0.449513	0.792066	1	0.148031	0.34113
A1S_0338	27.2403	19.1199	35.3608	1.84943	0.887077	0.714788	0.973711	1.60396	0.00980283
A1S_0339	8.53672	12.0178	5.05564	0.420679	-1.24921	0.391489	0.812324	0.702934	0.0519594
A1S_0340	44.1699	21.6456	66.6942	3.08119	1.62349	0.220996	0.786641	0.797881	5.17967
A1S_0341	51.0613	31.1377	70.9849	2.27971	1.18885	0.714354	0.973637	0.321263	0.236602
A1S_0342	12.1488	0	24.2976	Inf	Inf	0.46479	0.841696	0	1.50653
A1S_0343	143.504	163.198	123.809	0.758646	-0.3985	0.636877	0.934161	0.538613	0.150703
A1S_0344	34.7815	41.9265	27.6364	0.659163	-0.601293	0.344337	0.800293	0.468246	0.921531
A1S_0345	23.4114	21.6456	25.1773	1.16316	0.218047	0.954007	1	1.35442	0.116309
A1S_0346	27.0251	44.2996	9.75059	0.220106	-2.18373	0.106209	0.785192	1.29064	0.399647
A1S_0347	7.63687	5.99193	9.28182	1.54905	0.631386	0.523999	0.882209	0.0292387	1.68335
A1S_0348	57.1772	56.2325	58.1219	1.0336	0.0476778	0.449264	0.833126	2.38501	0.204717
A1S_0349	14.0876	13.1958	14.9794	1.13516	0.182899	0.561953	0.89442	0.0135216	0.206438
A1S_0350	94.3281	85.116	103.54	1.21646	0.28269	0.978737	1	0.0692473	0.144098
A1S_0351	19.977	8.36495	31.589	3.77636	1.917	1	1	0.506778	1.27045
A1S_0352	34.7628	43.2233	26.3023	0.608521	-0.71662	0.523312	0.882209	0.574989	0.113128
A1S_0353	25.669	23.8998	27.4382	1.14805	0.199182	0.418908	0.817572	2.44056	0.630051
A1S_0354	29.8566	34.8245	24.8888	0.714694	-0.484603	0.584789	0.903931	0.585154	0.0066074
A1S_0355	33.5969	63.7249	3.46896	0.0544365	-4.19928	0.227107	0.786641	5.09496	0.0401685
A1S_0356	4.44575	7.20389	1.6876	0.234263	-2.0938	0.335307	0.799523	0.168027	0.157877
A1S_0357	81.9006	140.391	23.4102	0.16675	-2.58424	0.0493711	0.543246	0.514227	0.117656
A1S_0358	16.1395	24.0356	8.24333	0.342963	-1.54387	0.37968	0.812324	1.24829	0.184243
A1S_0359	2.64641	2.38998	2.90284	1.21459	0.280465	0.367307	0.812324	0.533302	0.175697
A1S_0361	392.246	380.238	404.254	1.06316	0.0883591	0.855426	1	0.125667	0.267581
A1S_0362	13.1396	19.1538	7.12543	0.372011	-1.42658	0.203617	0.786641	0.698762	0.508418
A1S_0363	47.3862	83.904	10.8685	0.129535	-2.94859	0.0515375	0.55558	0.226649	0.125245
A1S_0364	131.817	129.568	134.065	1.03471	0.049222	1	1	0.158774	8.55672e-05
A1S_0365	13.2665	24.0017	2.5314	0.105468	-3.24512	0.238747	0.786641	0.160831	0.0662202
A1S_0366	93.1361	110.33	75.9427	0.688326	-0.538837	0.437488	0.828615	0.000148183	1.01156
A1S_0367	40.1721	50.3424	30.0018	0.595956	-0.746723	0.341627	0.800293	0.114077	2.29374
A1S_0368	30.1932	40.6976	19.6887	0.48378	-1.04758	0.204959	0.786641	1.40818	1.38606
A1S_0369	54.1332	70.7421	37.5243	0.530439	-0.914743	0.294541	0.786641	0.0185543	0.0280508
A1S_0370	57.881	32.3327	83.4293	2.58034	1.36756	0.538996	0.888987	0.347432	0.180926
A1S_0371	13.4163	14.3738	12.4588	0.866766	-0.206286	0.442027	0.829795	0.19671	0.512025
A1S_0372	4.5983	6.0089	3.18769	0.530496	-0.914588	0.398728	0.81367	0.417578	0.495074
A1S_0373	27.7884	39.6384	15.9385	0.402097	-1.31438	0.439371	0.828615	1.07507	1.01022
A1S_0374	7.99622	9.62781	6.36463	0.661067	-0.597131	0.498517	0.860838	1.47898	0.0339061
A1S_0375	55.8626	58.7922	52.9331	0.900342	-0.151455	0.697318	0.97116	0.129115	0.147407
A1S_0376	11.4732	13.1958	9.75059	0.738915	-0.436519	0.428595	0.822902	0.0159463	1.09681
A1S_0378	150.39	140.34	160.44	1.14322	0.193104	0.900583	1	0.0502965	0.00951804
A1S_0379	35.0632	32.4684	37.6581	1.15984	0.213922	0.971687	1	1.93217	1.2913
A1S_0380	22.2033	35.9685	8.43801	0.234594	-2.09176	0.193638	0.786641	0.0203799	0.377931
A1S_0381	3.46817	4.77997	2.15638	0.451129	-1.14839	0.213311	0.786641	1.03275	0.382962
A1S_0382	15.273	16.7638	13.7821	0.822133	-0.282557	0.392275	0.812324	0.37519	1.50402
A1S_0383	42.3829	55.2072	29.5587	0.535414	-0.901274	0.40856	0.816135	0.319585	0.0135283
A1S_0384	12.6222	22.8067	2.43765	0.106883	-3.22589	0.256556	0.786641	0.264598	0.0655767
A1S_0385	23.0144	39.5705	6.45839	0.163212	-2.61518	0.164118	0.786641	0.00412818	0.0103214
A1S_0386	1.48818	1.19499	1.78136	1.49069	0.575977	0.729551	0.980233	0.331763	0.968359
A1S_0387	14.3227	8.36495	20.2805	2.42446	1.27766	0.628248	0.927254	0.706836	0.805524
A1S_0388	30.6069	25.1967	36.0171	1.42944	0.515449	0.922448	1	0.0496835	0.00303209
A1S_0389	12.54	4.81391	20.2661	4.20991	2.07379	0.863483	1	0.312301	2.61993
A1S_0390	6.79012	0	13.5802	Inf	Inf	1	1	0	0.984278
A1S_0392	18.9676	22.8406	15.0947	0.66087	-0.597562	0.640859	0.936059	1.3407	1.39787
A1S_0393	0	0	0	NA	NA	NA	NA	NA	NA
A1S_0394	3.34451	4.81391	1.87511	0.38952	-1.36023	0.439558	0.828615	1.06396	0.314954
A1S_0395	20.8149	25.1288	16.501	0.656658	-0.606786	0.271477	0.786641	1.17599	1.49367
A1S_0396	11.3504	20.4506	2.25014	0.110028	-3.18406	0.38523	0.812324	2.65902	0.0644726
A1S_0397	15.4027	15.5519	15.2535	0.980815	-0.0279475	0.360539	0.806175	0.871876	0.0254165
A1S_0398	9.02526	16.8317	1.21882	0.0724124	-3.78762	0.355198	0.803052	1.53131	0.0264693
A1S_0399	0.515656	0	1.03131	Inf	Inf	1	1	0	1.06242
A1S_0402	36.3121	40.8334	31.7909	0.778552	-0.361135	0.686966	0.970692	0.774603	0.205955
A1S_0403	271.904	301.029	242.779	0.806498	-0.310258	0.525801	0.882209	0.0157225	0.483823
A1S_0406	21.114	32.3836	9.84435	0.303992	-1.71789	0.246036	0.786641	0.00742213	0.541398
A1S_0407	3.90704	4.81391	3.00018	0.623232	-0.682158	0.612776	0.919163	0.965383	0.575759
A1S_0408	31.4255	24.0356	38.8154	1.61491	0.691457	0.80784	1	0.761481	0.0766354
A1S_0409	10.3108	14.3399	6.28163	0.438053	-1.19082	0.186581	0.786641	2.18888	0.543174
A1S_0410	13.997	13.2128	14.7811	1.1187	0.161822	0.679474	0.967506	0.319624	0.0010206
A1S_0411	11.8935	10.7549	13.032	1.21173	0.277065	0.379495	0.812324	1.26671	1.81303
A1S_0412	335.022	423.139	246.905	0.583507	-0.777178	0.0727601	0.663861	0.654573	0.4359
A1S_0413	177.882	224.176	131.588	0.586985	-0.768605	0.148913	0.786641	0.231193	0.198488
A1S_0414	154.997	253.881	56.1131	0.221021	-2.17775	0.00214878	0.05311	4.94213	0.630204
A1S_0415	22.8661	38.4264	7.30578	0.190124	-2.39499	0.267008	0.786641	0.791461	0.0802659
A1S_0416	2.71892	0	5.43783	Inf	Inf	1	1	0	2.63713
A1S_0417	57.5749	63.5043	51.6456	0.813262	-0.298208	0.444915	0.830015	0.391975	0.00254568
A1S_0419	54.2572	50.2915	58.2228	1.15771	0.211271	0.670872	0.961428	0.862887	0.372258
A1S_0420	192.138	325.166	59.1097	0.181783	-2.45971	0.00808052	0.146244	0.984575	0.514897
A1S_0422	40.7887	46.8083	34.769	0.742796	-0.428962	0.648894	0.942604	0.283719	1.9506
A1S_0424	57.2954	77.9969	36.594	0.469172	-1.09181	0.339218	0.800293	0.277951	0.0694667
A1S_0425	0.65629	0	1.31258	Inf	Inf	1	1	0	1.25367
A1S_0426	54.4614	97.2356	11.6872	0.120195	-3.05656	0.0572735	0.583661	1.11144	0.0224547
A1S_0427	152.807	112.482	193.133	1.71701	0.7799	0.835195	1	3.20923	2.67514
A1S_0428	27.151	26.3407	27.9613	1.06152	0.0861335	0.494159	0.856887	0.558977	0.124492
A1S_0429	218.071	153.315	282.826	1.84473	0.883412	0.372303	0.812324	1.25775	2.32944
A1S_0430	27.4985	45.7151	9.28182	0.203036	-2.30019	0.461823	0.841659	5.1475	0.355584
A1S_0431	16.4453	24.0017	8.88887	0.370344	-1.43306	0.315173	0.788305	0.140311	0.00178221
A1S_0432	12.2164	15.6197	8.81304	0.564224	-0.82566	0.462506	0.841659	0.643387	0.837331
A1S_0433	17.0064	15.6367	18.3761	1.17519	0.232895	0.824508	1	1.22202	2.29476
A1S_0434	8.76052	9.57691	7.94414	0.82951	-0.269669	0.364307	0.809245	0.338122	0.243063
A1S_0435	8.76052	9.57691	7.94414	0.82951	-0.269669	0.364307	0.809245	0.338122	0.243063
A1S_0436	5.34329	4.77997	5.90661	1.2357	0.305329	0.41732	0.817572	0.748094	1.21711
A1S_0437	5.5793	7.22086	3.93774	0.545328	-0.874803	0.557247	0.893127	1.28637	0.540424
A1S_0438	57.0759	93.6336	20.5182	0.219132	-2.19013	0.165472	0.786641	1.00899	0.338463
A1S_0439	227.16	140.255	314.064	2.23923	1.16301	0.0751687	0.678362	0.103621	0.627215
A1S_0440	1.91008	1.19499	2.62516	2.1968	1.1354	1	1	0.312436	1.29984
A1S_0441	103.339	145.205	61.4726	0.42335	-1.24008	0.132421	0.786641	0.642216	1.47368
A1S_0442	34.4933	48.1221	20.8645	0.433574	-1.20565	0.678088	0.967287	4.89713	0.00150438
A1S_0443	0.281267	0	0.562534	Inf	Inf	1	1	0	0.602303
A1S_0444	42.8568	59.9702	25.7434	0.42927	-1.22004	0.269773	0.786641	0.0140439	0.126526
A1S_0445	341.364	599.532	83.1947	0.138766	-2.84927	1.57053e-05	0.000800248	0.0974852	0.0221062
A1S_0446	64.0817	35.9855	92.1778	2.56153	1.357	0.309919	0.788305	0.0116072	1.46674
A1S_0449	169.66	303.317	36.0022	0.118695	-3.07467	0.00102693	0.0282933	0.251537	0.625619
A1S_0450	9.62619	16.8147	2.43765	0.144971	-2.78616	0.315025	0.788305	0.5342	0.0946932
A1S_0451	39.392	68.4709	10.3131	0.150621	-2.73101	0.224309	0.786641	2.16531	0.290661
A1S_0452	39.7297	19.1878	60.2717	3.14115	1.65129	0.443518	0.829795	1.45656e-05	2.75092
A1S_0453	126.648	124.805	128.49	1.02952	0.0419774	0.945558	1	0.447961	0.2037
A1S_0454	20.8787	25.1627	16.5948	0.659498	-0.60056	0.390595	0.812324	0.170303	1.50482
A1S_0455	19.7928	20.3658	19.2199	0.943736	-0.0835443	0.476633	0.845469	0.194956	2.11257
A1S_0456	15.214	13.2128	17.2152	1.30292	0.381748	0.754428	0.992673	0.298013	0.0013093
A1S_0457	3.4213	4.77997	2.06263	0.431514	-1.21252	0.210313	0.786641	1.04113	0.361133
A1S_0459	1.2657	0	2.5314	Inf	Inf	1	1	0	1.85405
A1S_0460	40.5766	17.9249	63.2283	3.5274	1.81861	0.648162	0.942604	1.01121	0.126317
A1S_0461	8.42958	11.9839	4.8753	0.406822	-1.29753	0.268322	0.786641	0.0752621	0.438984
A1S_0462	27.6105	52.7833	2.43765	0.0461822	-4.43652	0.0920438	0.749015	0.0706008	0.0250685
A1S_0463	9.38513	13.1449	5.62534	0.427948	-1.22449	0.189257	0.786641	2.06192	0.498175
A1S_0464	1.89816	2.38998	1.40634	0.588429	-0.76506	0.279333	0.786641	0.645323	0.479593
A1S_0465	1.89816	2.38998	1.40634	0.588429	-0.76506	0.279333	0.786641	0.645323	0.479593
A1S_0466	0.468779	0	0.937557	Inf	Inf	1	1	0	0.991968
A1S_0467	17.5462	31.1546	3.93774	0.126393	-2.98401	0.143439	0.786641	0.247008	0.111669
A1S_0468	7.17315	7.22086	7.12543	0.986785	-0.019193	0.607463	0.915756	1.05957	1.1261
A1S_0469	278.12	192.886	363.353	1.88377	0.913626	0.2568	0.786641	1.00036	7.86336
A1S_0470	118.106	138.925	97.2872	0.700288	-0.513979	0.194575	0.786641	2.07401	0.0198734
A1S_0472	403.144	525.46	280.827	0.534441	-0.903898	0.0948857	0.758453	0.616735	0.0249017
A1S_0473	22.8689	35.9007	9.83718	0.274011	-1.86769	0.121025	0.786641	1.78799	0.213691
A1S_0474	81.302	133.204	29.3999	0.220713	-2.17976	0.0877083	0.735417	0.642836	0.14135
A1S_0476	140.184	58.8092	221.559	3.76742	1.91358	0.00584905	0.11531	0.14981	0.703007
A1S_0478	6.9337	5.99193	7.87548	1.31435	0.394347	0.492771	0.856274	0.0319582	1.41918
A1S_0479	0.750046	0	1.50009	Inf	Inf	1	1	0	1.36702
A1S_0480	334.438	505.162	163.713	0.324081	-1.62557	0.0160298	0.246933	1.50069	0.290629
A1S_0481	238.407	136.535	340.28	2.49226	1.31746	0.070597	0.65376	1.09047	0.369045
A1S_0482	128.843	147.357	110.329	0.748717	-0.417508	0.32257	0.791371	1.2016	6.56277
A1S_0483	311.004	230.168	391.839	1.7024	0.767573	0.209888	0.786641	0.163748	0.198714
A1S_0484	70.8446	49.1983	92.4908	1.87996	0.910701	0.460056	0.841659	0.113708	0.929619
A1S_0485	111.924	19.1878	204.661	10.6662	3.41498	7.14152e-05	0.0031122	5.48799e-06	0.255636
A1S_0486	34.8838	11.9669	57.8007	4.83005	2.27204	0.411666	0.81691	0.199764	3.55542
A1S_0490	34.2132	50.4612	17.9652	0.356021	-1.48997	0.40162	0.814023	1.80876	0.00421856
A1S_0491	4.45261	4.77997	4.12525	0.863029	-0.212519	0.294039	0.786641	0.869827	0.835659
A1S_0492	22.4348	19.1878	25.6819	1.33845	0.420566	0.762694	0.994505	2.37131e-05	2.40942
A1S_0493	272.003	164.325	379.68	2.31055	1.20823	0.0230302	0.323203	0.0300665	1.29874
A1S_0494	4.28814	7.16995	1.40634	0.196143	-2.35002	0.208019	0.786641	1.50597	0.118563
A1S_0495	32.6719	56.3683	8.97545	0.159229	-2.65083	0.111801	0.786641	0.00488496	0.0263243
A1S_0496	59.1714	57.6311	60.7118	1.05345	0.0751278	0.912281	1	0.634619	3.52322
A1S_0497	13.841	22.8067	4.8753	0.213766	-2.22589	0.258644	0.786641	0.249935	0.227705
A1S_0498	101.281	65.9621	136.6	2.07088	1.05024	0.305459	0.786641	0.00221052	1.90449
A1S_0499	228.379	358.575	98.1818	0.273811	-1.86875	0.00473924	0.0968912	0.00203296	0.191725
A1S_0500	72.3732	76.7001	68.0462	0.887173	-0.172713	0.510582	0.869881	0.263783	1.11531
A1S_0501	54.1265	81.4461	26.807	0.329137	-1.60324	0.0997414	0.764684	1.26375	1.0246
A1S_0504	47.6538	51.5883	43.7194	0.847467	-0.238771	0.67651	0.966199	0.0780689	0.375327
A1S_0505	169.595	145.222	193.969	1.33567	0.417566	0.467381	0.841696	0.621399	0.439072
A1S_0507	9.77026	15.6028	3.93774	0.252374	-1.98636	0.284506	0.786641	0.14036	0.23682
A1S_0508	19.7055	22.7727	16.6383	0.730625	-0.452797	0.404695	0.814023	0.065773	0.276461
A1S_0509	0.187511	0	0.375023	Inf	Inf	1	1	0	0.401535
A1S_0510	1.12507	0	2.25014	Inf	Inf	1	1	0	1.73912
A1S_0511	0.750046	0	1.50009	Inf	Inf	1	1	0	1.36702
A1S_0512	10.7096	11.9499	9.46933	0.792417	-0.335667	0.264349	0.786641	1.62468	1.13053
A1S_0513	2.90105	0	5.8021	Inf	Inf	1	1	0	0.0465072
A1S_0514	1.03131	0	2.06263	Inf	Inf	1	1	0	1.65606
A1S_0515	16.0289	0	32.0578	Inf	Inf	0.215569	0.786641	0	1.49317
A1S_0516	1.78136	0	3.56272	Inf	Inf	0.700837	0.97116	0	2.20197
A1S_0517	1.45321	0	2.90643	Inf	Inf	1	1	0	1.99236
A1S_0518	5.17961	2.38998	7.96924	3.33443	1.73744	0.620516	0.922673	0.2705	2.16598
A1S_0519	43.9284	43.2573	44.5996	1.03103	0.0440869	1	1	1.34663	0.352918
A1S_0520	22.7998	36.0364	9.56308	0.265373	-1.91391	0.320674	0.791371	1.11114	0.46818
A1S_0521	2.48453	0	4.96905	Inf	Inf	1	1	0	2.54393
A1S_0522	2.48453	0	4.96905	Inf	Inf	1	1	0	2.54393
A1S_0523	2.67204	0	5.34408	Inf	Inf	1	1	0	2.61908
A1S_0524	22.3023	31.1037	13.5008	0.434058	-1.20404	0.178376	0.786641	1.95197	0.939068
A1S_0525	23.8095	19.2217	28.3972	1.47735	0.563015	1	1	0.457398	2.44675
A1S_0526	51.3128	7.16995	95.4557	13.3133	3.7348	0.0214714	0.308474	0.144847	1.63851
A1S_0527	4.12609	7.22086	1.03131	0.142824	-2.80769	0.390645	0.812324	1.55145	0.0698259
A1S_0528	267.697	468.43	66.9636	0.142953	-2.80638	1.96406e-05	0.000985602	4.62534	0.289472
A1S_0529	65.6484	84.0397	47.257	0.562317	-0.830544	0.493185	0.856544	0.969922	0.0404065
A1S_0530	90.9139	110.482	71.3456	0.645765	-0.630919	0.634649	0.9323	1.87484	0.314904
A1S_0531	5.60921	7.18692	4.0315	0.560949	-0.834059	0.294256	0.786641	0.13882	0.560086
A1S_0532	12.4067	9.55994	15.2535	1.59556	0.674067	0.466159	0.841696	1.01086	0.0325802
A1S_0533	231.83	150.036	313.625	2.09033	1.06373	0.0373194	0.454302	0.625277	1.71322
A1S_0534	97.3799	38.4094	156.35	4.07062	2.02525	0.0181211	0.27157	0.118297	0.062098
A1S_0535	42.0216	54.0122	30.0311	0.556005	-0.846831	0.455888	0.837904	0.391097	0.000114097
A1S_0536	39.0373	19.1878	58.8868	3.06898	1.61776	0.467661	0.841696	1.47939e-05	1.5499
A1S_0537	6.5378	0	13.0756	Inf	Inf	1	1	0	2.41852
A1S_0538	28.7502	4.77997	52.7205	11.0295	3.46329	0.227758	0.786641	0.12223	1.52263
A1S_0539	50.743	46.8253	54.6607	1.16733	0.223215	1	1	0.502795	2.03387
A1S_0540	142.867	214.854	70.8804	0.329901	-1.5999	0.0871779	0.73469	1.68117	0.160571
A1S_0541	119.895	181.106	58.6844	0.324034	-1.62578	0.0658624	0.624752	0.0296996	0.099569
A1S_0542	78.3245	75.4203	81.2288	1.07702	0.10704	0.578243	0.901409	1.71545	3.44756
A1S_0543	194.7	121.288	268.112	2.21054	1.1444	0.0255338	0.349455	1.19881	0.0311006
A1S_0545	204.848	108.007	301.688	2.79321	1.48192	0.00819034	0.147426	0.25476	0.299062
A1S_0546	24.1744	7.20389	41.145	5.71149	2.51387	0.372943	0.812324	0.0359635	0.360163
A1S_0547	0.609412	0	1.21882	Inf	Inf	1	1	0	1.19299
A1S_0548	8.95367	0	17.9073	Inf	Inf	0.884056	1	0	4.51281
A1S_0549	54.609	34.8584	74.3596	2.13319	1.09301	0.306391	0.786641	1.09782	2.17569
A1S_0550	191.549	103.194	279.905	2.71243	1.43958	0.0170635	0.257957	0.16651	3.38656
A1S_0551	33.7429	22.8576	44.6283	1.95245	0.965285	0.551495	0.892382	1.45813	0.00258593
A1S_0552	13.7884	1.19499	26.3817	22.0769	4.46447	0.603754	0.913703	0.0205328	0.00205853
A1S_0553	9.25033	9.59388	8.90679	0.928383	-0.107208	0.454487	0.837186	1.64145e-05	1.21386
A1S_0555	4.62821	5.97496	3.28145	0.5492	-0.864596	0.23174	0.786641	1.13768	0.516995
A1S_0556	12.1644	2.38998	21.9388	9.17949	3.19841	1	1	0.0907017	4.60452
A1S_0557	4.19517	2.38998	6.00037	2.51063	1.32805	0.580673	0.901636	0.346002	1.7703
A1S_0558	713.511	885.984	541.038	0.610664	-0.711549	0.0405977	0.47345	0.435566	0.000157873
A1S_0559	7.19619	9.61085	4.78154	0.497515	-1.00719	0.381146	0.812324	0.402719	0.530483
A1S_0560	7.62417	11.9669	3.28145	0.274211	-1.86664	0.209673	0.786641	0.742497	0.236854
A1S_0561	26.3109	13.1789	39.443	2.9929	1.58155	0.831298	1	0.0630625	1.21139
A1S_0562	23.2977	40.7825	5.81285	0.142533	-2.81063	0.167696	0.786641	0.0232446	0.171722
A1S_0563	26.5409	46.7065	6.37539	0.136499	-2.87304	0.0899967	0.743501	0.985467	0.176855
A1S_0564	8.8806	16.7299	1.03131	0.0616449	-4.01987	0.16528	0.786641	2.99046	0.0194682
A1S_0565	3.14003	4.77997	1.50009	0.313829	-1.67195	0.193108	0.786641	1.09212	0.232532
A1S_0566	55.8065	49.0626	62.5505	1.27491	0.350399	0.620759	0.922673	1.65229	0.557849
A1S_0567	10.5969	7.16995	14.0239	1.95593	0.967854	0.466399	0.841696	0.734906	0.24113
A1S_0568	78.3938	74.3101	82.4774	1.10991	0.150441	0.767799	0.996354	0.17401	0.392146
A1S_0569	17.2352	25.0948	9.37557	0.373606	-1.42041	0.132162	0.786641	3.51335	0.623661
A1S_0570	700.943	1254.48	147.411	0.117508	-3.08917	8.55326e-09	9.4428e-07	0.0581612	0.0153789
A1S_0571	28.8424	2.38998	55.2949	23.1361	4.53207	0.0862065	0.731605	0.0319161	0.00773677
A1S_0572	23.4659	14.3908	32.5409	2.26123	1.17711	1	1	1.40643e-05	0.271598
A1S_0573	33.3327	45.6133	21.052	0.461532	-1.1155	0.397038	0.812726	0.403168	0.00251041
A1S_0574	26.4503	27.5866	25.314	0.91762	-0.124032	0.62858	0.92733	0.00665133	2.5986
A1S_0575	24.588	33.6125	15.5634	0.463026	-1.11084	0.405528	0.814023	0.360876	1.10738
A1S_0576	1.96887	0	3.93774	Inf	Inf	0.693	0.97116	0	2.30508
A1S_0579	309.002	381.484	236.52	0.619999	-0.689662	0.232991	0.786641	0.366202	0.00440366
A1S_0580	1.78136	0	3.56272	Inf	Inf	0.700837	0.97116	0	2.20197
A1S_0582	1.85128	2.38998	1.31258	0.5492	-0.864596	0.272466	0.786641	0.651956	0.443662
A1S_0583	43.6839	50.2406	37.1273	0.73899	-0.436374	0.271972	0.786641	2.81	3.16378
A1S_0584	13.2673	12.0348	14.4999	1.20483	0.268832	0.793865	1	1.37834	0.00360716
A1S_0585	21.3568	20.3997	22.3139	1.09383	0.129391	0.708668	0.973119	0.0704788	2.57945
A1S_0586	13.1001	5.99193	20.2082	3.37257	1.75385	0.927452	1	0.0168843	1.65682e-05
A1S_0588	70.143	103.177	37.1093	0.359668	-1.47526	0.198407	0.786641	0.182858	1.1416
A1S_0589	17.8219	17.9419	17.7019	0.986626	-0.0194243	0.411489	0.81691	1.09391	0.560266
A1S_0590	21.9813	16.7299	27.2327	1.62779	0.702913	0.589433	0.904698	1.53572	0.0674288
A1S_0591	75.1252	86.4637	63.7867	0.737728	-0.438839	0.811051	1	1.4161	1.54396
A1S_0592	364.274	513.527	215.02	0.418713	-1.25597	0.038481	0.461772	1.1282	0.0295087
A1S_0593	271.268	421.139	121.397	0.288259	-1.79456	0.00915587	0.157753	1.00897	0.0824344
A1S_0594	19.3257	22.8067	15.8447	0.69474	-0.525454	0.5133	0.874061	0.199025	1.5018
A1S_0595	0.281267	0	0.562534	Inf	Inf	1	1	0	0.602303
A1S_0596	13.6484	21.5777	5.7191	0.265046	-1.91568	0.219359	0.786641	0.0379677	0.316477
A1S_0598	2.2263	2.38998	2.06263	0.863029	-0.212519	0.315778	0.788305	0.59666	0.718354
A1S_0599	2.04728	2.40695	1.6876	0.701136	-0.512233	1	1	0.628272	0.581134
A1S_0600	10.1538	15.6197	4.68779	0.300119	-1.73639	0.339656	0.800293	0.731894	0.315254
A1S_0606	214.576	320.03	109.122	0.340974	-1.55227	0.0108987	0.184166	0.760304	0.0964366
A1S_0607	93.4817	77.946	109.017	1.39863	0.484012	0.789798	1	0.000933189	0.1255
A1S_0608	177.438	76.6831	278.192	3.62781	1.8591	0.00997213	0.169373	0.229795	1.72375
A1S_0609	9.71406	8.36495	11.0632	1.32256	0.403337	0.404174	0.814023	1.01939	1.70908
A1S_0610	23.1638	26.3577	19.97	0.757652	-0.400393	0.418583	0.817572	0.22393	1.91122
A1S_0611	47.9902	64.835	31.1454	0.480379	-1.05776	0.414259	0.81691	0.882805	0.0361224
A1S_0612	121.053	140.51	101.596	0.723056	-0.467821	0.795077	1	2.4026	0.00474248
A1S_0613	53.6832	88.8027	18.5636	0.209043	-2.25813	0.144617	0.786641	0.439372	0.657558
A1S_0614	17.5922	9.55994	25.6245	2.68041	1.42245	0.778981	1	0.726701	0.133965
A1S_0615	22.1813	20.3827	23.98	1.17648	0.23448	0.673196	0.962785	0.0064547	0.952849
A1S_0616	40.678	47.9354	33.4206	0.6972	-0.520355	0.38229	0.812324	0.208217	0.24422
A1S_0617	5.44358	3.58498	7.30219	2.03689	1.02637	0.533534	0.885249	0.480557	0.166198
A1S_0618	1.48818	1.19499	1.78136	1.49069	0.575977	0.729551	0.980233	0.331763	0.968359
A1S_0619	86.2544	114.033	58.4754	0.512792	-0.963553	0.37767	0.812324	0.931684	0.00193567
A1S_0620	71.3954	75.4372	67.3535	0.892842	-0.163523	0.402049	0.814023	1.38569	0.0136055
A1S_0621	25.7565	27.5188	23.9943	0.871925	-0.197724	0.389408	0.812324	1.29224	1.78621
A1S_0622	39.4112	20.3827	58.4396	2.86711	1.5196	0.527621	0.883012	0.00399026	0.584404
A1S_0623	17.2772	21.5438	13.0105	0.603911	-0.727592	0.265322	0.786641	0.851543	0.0592282
A1S_0624	18.5127	4.77997	32.2453	6.74593	2.75402	0.738534	0.984316	0.19878	1.25558
A1S_0625	2.12912	3.60195	0.65629	0.182204	-2.45637	0.359277	0.805075	0.107147	0.10165
A1S_0626	3.19539	4.79694	1.59385	0.332263	-1.5896	0.296107	0.786641	1.35972e-05	0.252357
A1S_0627	39.4089	31.2395	47.5783	1.52302	0.606931	0.733296	0.98056	0.798955	0.962051
A1S_0628	52.2966	27.5357	77.0575	2.79846	1.48463	0.516996	0.878548	0.39392	0.418735
A1S_0629	19.0386	26.3577	11.7195	0.444631	-1.16932	0.243277	0.786641	0.256915	0.855564
A1S_0630	18.7441	9.62781	27.8603	2.89373	1.53293	0.739782	0.98453	0.691676	0.480316
A1S_0631	26.9481	14.3738	39.5224	2.74961	1.45923	0.874497	1	0.107898	2.23519
A1S_0632	22.1007	19.1538	25.0477	1.30771	0.387044	0.549238	0.892382	0.473065	0.700509
A1S_0633	158.062	270.985	45.1401	0.166578	-2.58573	0.00372426	0.0806192	0.057901	0.2459
A1S_0634	20.6458	26.3916	14.9	0.564572	-0.82477	0.386655	0.812324	0.0298965	0.74327
A1S_0635	5.4702	9.62781	1.31258	0.136332	-2.8748	0.391197	0.812324	1.90553	0.0679029
A1S_0636	5.2742	9.61085	0.937557	0.097552	-3.35768	0.320239	0.791371	0.490322	0.0374285
A1S_0637	11.5005	10.7549	12.2461	1.13865	0.18733	0.341765	0.800293	1.30359	0.232749
A1S_0638	12.5472	19.1878	5.90661	0.307832	-1.69978	0.252283	0.786641	3.65587e-05	0.374541
A1S_0639	27.5249	34.7226	20.3271	0.585412	-0.772475	0.277778	0.786641	0.836094	0.56236
A1S_0640	16.8561	2.38998	31.3221	13.1056	3.71211	0.565537	0.895828	0.0602274	0.514244
A1S_0641	0.375023	0	0.750046	Inf	Inf	1	1	0	0.803071
A1S_0642	10.6769	7.20389	14.1499	1.96421	0.973948	0.731908	0.980549	0.083234	1.39601
A1S_0643	2.48453	0	4.96905	Inf	Inf	1	1	0	2.54393
A1S_0644	16.7213	0	33.4427	Inf	Inf	0.183178	0.786641	0	3.54161
A1S_0645	28.097	48.0373	8.15675	0.1698	-2.55809	0.254296	0.786641	1.1082	0.268972
A1S_0646	23.4528	19.1538	27.7517	1.44889	0.534944	0.639194	0.934836	0.450722	3.51994
A1S_0647	13.7983	16.8147	10.7819	0.641218	-0.641114	0.500106	0.86148	0.418125	1.06168
A1S_0648	0.703168	0	1.40634	Inf	Inf	1	1	0	1.31161
A1S_0649	40.3364	44.4862	36.1867	0.813435	-0.2979	0.932798	1	2.57121	0.210961
A1S_0650	15.337	22.7049	7.96924	0.350993	-1.51049	0.135607	0.786641	3.27177	0.522819
A1S_0651	29.8281	49.2492	10.4069	0.211311	-2.24256	0.29347	0.786641	1.48607	0.405249
A1S_0652	3.5015	0	7.003	Inf	Inf	1	1	0	2.45947
A1S_0653	97.4554	75.4203	119.491	1.58433	0.663872	0.978205	1	1.45838	5.5323
A1S_0654	54.8744	104.592	5.15656	0.0493016	-4.34222	0.110724	0.786641	7.3937	0.0507138
A1S_0655	30.9747	25.1967	36.7528	1.45864	0.544621	0.961423	1	0.0492161	0.158544
A1S_0656	3.46817	4.77997	2.15638	0.451129	-1.14839	0.213311	0.786641	1.03275	0.382962
A1S_0657	3.08124	5.97496	0.187511	0.0313829	-4.99388	0.052507	0.555601	1.42682	0.00432163
A1S_0658	42.1724	82.8448	1.50009	0.0181073	-5.78729	0.0271071	0.366444	1.38054	0.00582022
A1S_0659	3.21074	2.38998	4.0315	1.68683	0.754314	0.551813	0.892382	0.454683	1.30781
A1S_0660	25.5632	50.3763	0.750046	0.0148889	-6.06962	0.0534468	0.558409	0.0202001	0.00262039
A1S_0661	468.732	874.458	63.0049	0.0720502	-3.79485	1.44883e-09	1.71375e-07	0.568676	0.0696141
A1S_0662	42.0876	82.6751	1.50009	0.0181444	-5.78433	0.0069103	0.130039	0.718946	0.00583357
A1S_0663	113.777	220.71	6.84417	0.0310098	-5.01113	0.000350804	0.011749	0.145737	0.0381488
A1S_0664	19.6436	38.4434	0.843801	0.0219492	-5.50969	0.234662	0.786641	1.5298	0.0045569
A1S_0665	64.3278	117.686	10.9694	0.0932091	-3.42339	0.0756225	0.679223	2.50078	0.190201
A1S_0666	56.2854	110.414	2.15638	0.0195299	-5.67817	0.00760573	0.139172	0.779607	0.00866415
A1S_0667	4.08264	6.0089	2.15638	0.358865	-1.47849	0.366801	0.812324	0.450756	0.290743
A1S_0669	201.593	342.803	60.3833	0.176146	-2.50516	0.000186963	0.00688023	0.890583	0.244643
A1S_0670	681.215	1280.44	81.9871	0.0640303	-3.9651	1.77766e-13	3.92507e-11	0.729279	0.055536
A1S_0671	665.238	1275.31	55.1689	0.0432593	-4.53085	8.63277e-16	2.38264e-13	3.13031	0.0130051
A1S_0672	52.9003	101.863	3.93774	0.0386573	-4.69312	0.00900832	0.156354	0.567062	0.0308854
A1S_0673	3.14003	4.77997	1.50009	0.313829	-1.67195	0.193108	0.786641	1.09212	0.232532
A1S_0674	12.7672	22.7218	2.81267	0.123787	-3.01407	0.12818	0.786641	2.28703	0.085685
A1S_0675	1613.08	2971.16	255.006	0.085827	-3.54243	8.17769e-19	3.00939e-16	6.66411	0.16626
A1S_0676	3.25075	4.81391	1.6876	0.350568	-1.51223	0.437375	0.828615	1.081	0.272272
A1S_0677	0.187511	0	0.375023	Inf	Inf	1	1	0	0.401535
A1S_0682	27.5108	25.1457	29.8758	1.18811	0.248663	0.602148	0.913148	0.455514	0.831739
A1S_0683	225.282	409.189	41.3755	0.101116	-3.30592	0.00035511	0.0117613	1.65429	0.0410149
A1S_0684	5.08585	2.38998	7.78172	3.25597	1.70309	0.61584	0.920841	0.276548	2.13014
A1S_0685	106.835	151.265	62.4055	0.412558	-1.27733	0.279743	0.786641	1.66453	1.74971
A1S_0686	54.2583	90.0826	18.434	0.204635	-2.28888	0.189707	0.786641	2.35957	0.00501012
A1S_0687	88.5699	86.3109	90.8289	1.05234	0.0736073	0.761696	0.994505	0.0950217	0.0446361
A1S_0688	21.6169	26.3577	16.876	0.640269	-0.643249	0.338925	0.800293	0.235289	1.49499
A1S_0689	3.4213	4.77997	2.06263	0.431514	-1.21252	0.210313	0.786641	1.04113	0.361133
A1S_0690	77.4016	116.118	38.6853	0.333155	-1.58573	0.0394854	0.465394	3.64531	0.593909
A1S_0691	3.72296	3.60195	3.84398	1.0672	0.0938259	0.582841	0.9027	0.0777912	0.968438
A1S_0692	11.2413	8.36495	14.1177	1.68772	0.755075	0.43108	0.825281	0.892185	0.215256
A1S_0693	30.4585	21.5099	39.4072	1.83205	0.87346	0.685462	0.970634	1.78464	3.96398
A1S_0694	5.81977	9.57691	2.06263	0.215375	-2.21508	0.23414	0.786641	0.451313	0.14731
A1S_0695	63.6316	71.9032	55.36	0.769924	-0.377212	0.405405	0.814023	0.295718	0.210974
A1S_0696	40.3396	40.7315	39.9476	0.980754	-0.0280362	0.530427	0.883473	0.352517	0.000363085
A1S_0697	41.1732	49.0626	33.2838	0.678396	-0.559801	0.239272	0.786641	2.04664	0.266849
A1S_0698	15.779	15.5688	15.9892	1.027	0.0384371	0.453694	0.836715	0.261663	0.130944
A1S_0699	12.2089	16.7299	7.68797	0.459535	-1.12175	0.180539	0.786641	2.43546	0.644983
A1S_0700	0.421901	0	0.843801	Inf	Inf	1	1	0	0.903455
A1S_0701	47.3273	28.8156	65.8391	2.28485	1.1921	0.445582	0.830015	0.232313	0.262304
A1S_0702	3.74944	4.77997	2.71892	0.568815	-0.81397	0.241608	0.786641	0.983459	0.514376
A1S_0703	29.3711	25.1627	33.5794	1.33449	0.41629	0.727758	0.980233	0.131808	0.0404396
A1S_0704	36.3768	58.6395	14.1141	0.240693	-2.05474	0.0584941	0.590648	2.74873	0.108257
A1S_0705	40.4123	33.5277	47.297	1.41069	0.496397	0.736446	0.98272	0.54641	0.965328
A1S_0706	10.5698	7.16995	13.9696	1.94835	0.962255	0.495265	0.857907	0.736744	2.37345
A1S_0707	34.4102	55.1393	13.6812	0.24812	-2.01089	0.141937	0.786641	0.120022	0.33545
A1S_0708	10.453	16.7808	4.12525	0.245832	-2.02426	0.231726	0.786641	0.052788	0.236532
A1S_0709	17.6987	29.9597	5.43783	0.181505	-2.46192	0.177802	0.786641	0.173484	0.208645
A1S_0710	12.0461	7.18692	16.9053	2.35222	1.23403	0.656819	0.949535	0.0708589	1.80331
A1S_0711	12.8045	5.99193	19.617	3.2739	1.71101	0.863246	1	0.017301	1.80642
A1S_0713	47.2008	41.9265	52.4751	1.2516	0.323768	0.731786	0.980549	0.377224	0.0445894
A1S_0718	9.8674	2.38998	17.3448	7.25729	2.85943	0.896569	1	0.118788	3.81345
A1S_0719	9.59972	15.6367	3.56272	0.227843	-2.13389	0.381111	0.812324	1.86446	0.199702
A1S_0720	2.2263	2.38998	2.06263	0.863029	-0.212519	0.315778	0.788305	0.59666	0.718354
A1S_0721	128.665	213.574	43.7558	0.204874	-2.28719	0.0161099	0.247019	0.611764	0.12205
A1S_0722	37.6303	72.0729	3.18769	0.0442288	-4.49887	0.100875	0.769814	2.32657	0.0297988
A1S_0723	7.91898	13.2128	2.62516	0.198683	-2.33146	0.328185	0.795471	0.486036	0.145183
A1S_0724	22.7101	26.4595	18.9607	0.716593	-0.480774	0.765311	0.995956	2.11312	1.05578
A1S_0725	1.85128	2.38998	1.31258	0.5492	-0.864596	0.272466	0.786641	0.651956	0.443662
A1S_0726	0.375023	0	0.750046	Inf	Inf	1	1	0	0.803071
A1S_0727	0	0	0	NA	NA	NA	NA	NA	NA
A1S_0728	9.93899	19.2217	0.65629	0.0341432	-4.87226	0.205676	0.786641	0.85512	0.00673394
A1S_0729	3.47666	4.79694	2.15638	0.449533	-1.1535	0.310373	0.788305	1.2961e-05	0.381395
A1S_0730	1.07819	0	2.15638	Inf	Inf	1	1	0	1.69829
A1S_0731	13.0994	10.8228	15.3759	1.4207	0.5066	0.779789	1	0.714074	2.20564
A1S_0732	2.58598	4.79694	0.375023	0.0781796	-3.67706	0.282867	0.786641	1.49952e-05	0.0239724
A1S_0733	1.75753	2.38998	1.12507	0.470743	-1.08699	0.257698	0.786641	0.663526	0.370691
A1S_0734	0	0	0	NA	NA	NA	NA	NA	NA
A1S_0735	1.03131	0	2.06263	Inf	Inf	1	1	0	1.65606
A1S_0736	108.294	57.5802	159.007	2.76149	1.46545	0.0908207	0.746196	0.0263069	3.77003
A1S_0737	213.015	130.797	295.233	2.25718	1.17452	0.0341501	0.431786	0.264328	0.290862
A1S_0738	44.2137	50.2575	38.1699	0.759485	-0.396906	0.27996	0.786641	2.08996	0.000521187
A1S_0739	3.61043	7.22086	0	0	-Inf	1	1	1.65696	0
A1S_0740	4.50111	7.22086	1.78136	0.246696	-2.01919	0.428127	0.822902	1.47788	0.171361
A1S_0741	0.0937557	0	0.187511	Inf	Inf	1	1	0	0.200768
A1S_0742	248.297	182.284	314.31	1.72429	0.786003	0.209427	0.786641	0.000164154	1.0426
A1S_0743	0	0	0	NA	NA	NA	NA	NA	NA
A1S_0744	0	0	0	NA	NA	NA	NA	NA	NA
A1S_0745	145.728	55.1733	236.283	4.28256	2.09847	0.00394572	0.0834682	0.00547568	5.99584
A1S_0746	200.111	198.793	201.429	1.01326	0.019004	0.498929	0.860911	2.82015	0.747568
A1S_0747	870.958	1035.44	706.472	0.68229	-0.551543	0.0389715	0.464294	2.77094	0.00877767
A1S_0748	200.738	64.5975	336.879	5.21506	2.38268	0.000999162	0.0278086	1.2066	0.0202176
A1S_0749	103.545	129.568	77.5222	0.598312	-0.741031	0.385648	0.812324	0.187757	0.633436
A1S_0750	65.7209	51.6731	79.7687	1.54372	0.626409	0.461728	0.841659	1.47259	1.07526
A1S_0751	24.5141	14.3738	34.6543	2.41093	1.26959	1	1	0.117568	2.83165
A1S_0752	255.397	323.615	187.179	0.578399	-0.789864	0.0799095	0.702017	0.78038	0.0440368
A1S_0753	171.359	160.621	182.098	1.13371	0.181053	0.906836	1	0.243966	0.308888
A1S_0754	557.302	582.819	531.784	0.912434	-0.132208	0.690032	0.97116	1.55648e-05	0.755413
A1S_0755	111.977	88.5652	135.388	1.52868	0.612288	1	1	2.29892	1.86455
A1S_0756	271.933	265.145	278.721	1.0512	0.0720357	0.833107	1	0.364884	0.65206
A1S_0757	874.843	732.872	1016.81	1.38744	0.472422	0.155183	0.786641	0.143196	0.185936
A1S_0758	375.929	344.422	407.437	1.18296	0.242398	0.50083	0.86148	1.11686	2.67597
A1S_0759	148.906	174.139	123.672	0.71019	-0.493722	0.818058	1	3.02869	0.856929
A1S_0760	123.939	102.1	145.778	1.42779	0.513784	0.351425	0.802143	1.8069	0.852384
A1S_0761	182.297	130.95	233.644	1.78422	0.835295	0.0810401	0.708192	2.46204	5.46042
A1S_0762	514.434	303.368	725.499	2.39148	1.2579	0.00269594	0.0633258	0.0164449	0.984059
A1S_0763	569.698	339.744	799.652	2.35369	1.23492	0.000235164	0.00846589	1.61997	5.18166
A1S_0764	655.68	550.419	760.94	1.38248	0.467253	0.300829	0.786641	0.00490727	2.61422
A1S_0765	40.1948	54.0801	26.3095	0.486491	-1.03951	0.583573	0.902753	2.38239	0.232134
A1S_0766	2.1095	0	4.21901	Inf	Inf	0.710797	0.973119	0	2.37594
A1S_0767	2.46069	2.38998	2.5314	1.05917	0.0829367	0.530564	0.883473	0.561087	0.874714
A1S_0768	20.1875	23.9677	16.4072	0.684556	-0.546759	0.412767	0.81691	0.113432	1.52886
A1S_0769	17.9918	13.1789	22.8047	1.7304	0.791106	0.681925	0.969112	0.0890706	0.726052
A1S_0770	17.6603	15.6028	19.7179	1.26374	0.337705	0.678737	0.967287	0.0901566	0.716767
A1S_0771	911.949	1011.01	812.888	0.804035	-0.314669	0.388571	0.812324	0.0261939	1.78938
A1S_0772	14.8254	22.8067	6.84417	0.300095	-1.73651	0.311103	0.788305	0.239114	0.40537
A1S_0773	5.18552	0	10.371	Inf	Inf	1	1	0	1.30932
A1S_0774	35.217	29.9597	40.4743	1.35096	0.433986	0.751123	0.991817	0.107314	0.791102
A1S_0775	17.4563	8.36495	26.5477	3.17369	1.66616	0.888623	1	0.580601	0.682639
A1S_0776	19.9517	24.0186	15.8847	0.661349	-0.596516	0.526518	0.882209	0.48218	0.501443
A1S_0777	3.70256	4.77997	2.62516	0.5492	-0.864596	0.238548	0.786641	0.991547	0.492491
A1S_0779	445.1	646.29	243.91	0.3774	-1.40583	0.0021364	0.05311	0.103737	0.868726
A1S_0780	29.1487	32.3666	25.9309	0.801162	-0.319834	0.484273	0.849079	0.041965	0.20179
A1S_0781	4.33581	2.38998	6.28163	2.62832	1.39414	0.587897	0.904698	0.333418	1.82992
A1S_0782	15.2516	28.8156	1.6876	0.0585657	-4.0938	0.262918	0.786641	0.525209	0.0248099
A1S_0783	30.7766	29.9427	31.6106	1.0557	0.0782031	0.525582	0.882209	0.391309	0.0967563
A1S_0785	70.2602	76.751	63.7693	0.83086	-0.267323	0.56988	0.899639	9.95187e-05	0.381392
A1S_0786	109.705	163.062	56.3477	0.34556	-1.53299	0.0690701	0.646215	0.0606272	0.131275
A1S_0787	41.8358	50.3085	33.3632	0.663174	-0.592542	0.292305	0.786641	0.622488	0.704063
A1S_0788	42.9407	49.2153	36.6662	0.745017	-0.424656	0.624821	0.926207	0.399519	0.0314069
A1S_0789	4.66317	7.16995	2.15638	0.300753	-1.73335	0.19333	0.786641	1.4341	0.232152
A1S_0790	32.2124	37.1126	27.3121	0.735926	-0.442368	0.316943	0.788305	0.972645	0.028019
A1S_0793	17.3067	29.9257	4.68779	0.156647	-2.67441	0.121329	0.786641	1.21615	0.160108
A1S_0794	24.2064	2.40695	46.0059	19.1138	4.25654	0.100032	0.765139	0.0395946	0.508933
A1S_0795	4.58211	1.19499	7.96924	6.66886	2.73744	0.769017	0.996862	0.102376	2.55315
A1S_0796	4.78075	4.77997	4.78154	1.00033	0.00047455	0.395761	0.812624	0.82211	0.979555
A1S_0797	34.5588	23.9847	45.1329	1.88174	0.912065	0.890645	1	2.42289e-05	0.955508
A1S_0798	113.42	125.915	100.925	0.801532	-0.319167	0.563465	0.895058	0.000459997	0.866684
A1S_0799	30.2698	21.5438	38.9957	1.81007	0.856044	0.844851	1	0.550261	0.217441
A1S_0800	155.413	185.97	124.855	0.67137	-0.57482	0.4579	0.840202	0.376118	0.298578
A1S_0801	107.39	208.506	6.27446	0.0300925	-5.05445	4.51065e-05	0.00213418	1.35134	0.00742544
A1S_0802	104.423	194.166	14.6802	0.0756066	-3.72534	0.000389556	0.0125263	0.657777	0.0130079
A1S_0803	27.0614	42.0284	12.0945	0.28777	-1.79701	0.316865	0.788305	0.801183	0.608334
A1S_0804	7.59068	4.81391	10.3674	2.15365	1.10678	0.704957	0.971965	0.539556	1.27241
A1S_0805	1.48818	1.19499	1.78136	1.49069	0.575977	0.729551	0.980233	0.331763	0.968359
A1S_0806	9.64414	5.97496	13.3133	2.22818	1.15587	0.525092	0.882209	0.599062	2.42556
A1S_0807	14.6342	10.7549	18.5134	1.72139	0.783575	0.477326	0.845469	1.05421	0.201595
A1S_0808	4.06567	5.97496	2.15638	0.360903	-1.47032	0.199187	0.786641	1.23704	0.292802
A1S_0809	3.44513	2.38998	4.50027	1.88297	0.913012	0.563932	0.895262	0.425407	1.4266
A1S_0810	159.058	220.846	97.2693	0.44044	-1.18298	0.179156	0.786641	1.48578	0.0947302
A1S_0811	64.1537	106.592	21.7155	0.203725	-2.2953	0.027717	0.373166	1.90993	0.0376424
A1S_0812	5.61769	7.20389	4.0315	0.559627	-0.837461	0.370412	0.812324	0.144467	0.558777
A1S_0813	13.5502	6.0089	21.0914	3.51004	1.81149	1	1	0.153572	3.22648
A1S_0814	232.959	407.943	57.9738	0.142112	-2.81489	0.00139176	0.0365833	1.08378	0.272424
A1S_0815	121.163	170.266	72.0592	0.423216	-1.24053	0.104403	0.779467	0.0299018	0.0703321
A1S_0817	110.842	67.1402	154.543	2.3018	1.20276	0.215513	0.786641	0.0207029	1.1225
A1S_0818	217.994	94.9474	341.042	3.5919	1.84475	0.000115257	0.00459918	1.78419	1.72949
A1S_0819	135.704	136.738	134.671	0.98488	-0.0219804	0.877902	1	0.0408215	0.252017
A1S_0820	102.476	31.1546	173.797	5.57851	2.47988	0.00860395	0.151576	0.0618283	0.167982
A1S_0821	9.55627	14.4248	4.68779	0.324982	-1.62157	0.367541	0.812324	1.0396	0.342232
A1S_0822	34.6096	46.8762	22.3431	0.47664	-1.06903	0.576021	0.901409	2.39199	0.1907
A1S_0823	77.0375	144.984	9.09072	0.0627014	-3.99536	0.00323294	0.072348	1.13394	0.0709189
A1S_0824	7.15882	10.7549	3.56272	0.331264	-1.59395	0.185897	0.786641	1.86994	0.304871
A1S_0825	67.0146	106.897	27.1318	0.253812	-1.97817	0.21502	0.786641	2.6911	8.85018e-05
A1S_0826	18.1275	20.3488	15.9062	0.781678	-0.355354	0.343089	0.800293	0.68278	0.00393238
A1S_0827	5.74298	9.61085	1.87511	0.195104	-2.35768	0.359756	0.805075	0.466857	0.125207
A1S_0828	89.937	115.16	64.7135	0.561942	-0.831507	0.351187	0.802143	0.0978811	0.9885
A1S_0829	635.442	667.715	603.17	0.903335	-0.146667	0.391849	0.812324	0.581623	4.7206
A1S_0835	7.09474	4.81391	9.37557	1.9476	0.961698	0.70833	0.973119	0.578005	1.89019
A1S_0836	22.8967	28.7477	17.0456	0.592939	-0.754045	0.296667	0.786641	0.3884	0.367512
A1S_0838	39.9012	70.7082	9.0943	0.128617	-2.95884	0.0647161	0.624752	0.332891	0.223483
A1S_0839	7.08547	9.57691	4.59403	0.479699	-1.0598	0.258235	0.786641	0.39664	0.503013
A1S_0840	134.239	82.6581	185.82	2.24805	1.16868	0.282626	0.786641	0.500293	3.78376
A1S_0841	19.519	22.7388	16.2992	0.7168	-0.480358	0.305678	0.786641	0.920985	0.541256
A1S_0842	23.7919	40.8334	6.75041	0.165316	-2.5967	0.253934	0.786641	1.01752	0.224965
A1S_0843	25.6109	34.7566	16.4652	0.473728	-1.07787	0.275118	0.786641	0.126471	0.000500498
A1S_0845	56.036	89.9129	22.1592	0.246451	-2.02062	0.0738357	0.669983	0.0950195	0.0743005
A1S_0847	7.40837	14.4417	0.375023	0.025968	-5.26712	0.0487327	0.53801	2.72382	0.00344341
A1S_0848	1.52314	2.38998	0.65629	0.2746	-1.8646	0.220436	0.786641	0.663526	0.18596
A1S_0849	3.45626	5.97496	0.937557	0.156914	-2.67195	0.220938	0.786641	1.35318	0.0803932
A1S_0850	9.4021	13.1789	5.62534	0.426846	-1.22821	0.261456	0.786641	0.150068	0.496961
A1S_0851	12.0212	22.8236	1.21882	0.0534018	-4.22697	0.29122	0.786641	0.871774	0.0177193
A1S_0852	2.48453	0	4.96905	Inf	Inf	1	1	0	2.54393
A1S_0853	3.22187	5.97496	0.468779	0.0784572	-3.67195	0.186469	0.786641	1.39916	0.0239865
A1S_0854	6.03273	9.62781	2.43765	0.253188	-1.98172	0.415647	0.81691	1.79727	0.191813
A1S_0855	1.82824	0	3.65647	Inf	Inf	0.706312	0.971965	0	2.22878
A1S_0857	12.2372	0	24.4744	Inf	Inf	0.467722	0.841696	0	2.85857
A1S_0858	13.4764	6.0089	20.9439	3.48548	1.80136	1	1	0.154473	0.30462
A1S_0859	74.4709	74.4628	74.479	1.00022	0.000312542	0.928091	1	1.29608	0.0188813
A1S_0860	0.562534	0	1.12507	Inf	Inf	1	1	0	1.12933
A1S_0861	0.421901	0	0.843801	Inf	Inf	1	1	0	0.903455
A1S_0862	71.6392	75.539	67.7393	0.896746	-0.157229	0.621265	0.922673	0.0148627	0.00632116
A1S_0863	249.339	206.2	292.478	1.41841	0.504278	0.532541	0.88471	0.129626	0.784113
A1S_0864	39.7403	34.7226	44.7579	1.28901	0.366264	0.704835	0.971965	0.642493	0.79502
A1S_0865	83.0129	79.124	86.9019	1.0983	0.135272	0.819745	1	0.0568305	0.0332626
A1S_0867	575.205	581.658	568.751	0.97781	-0.0323744	0.870667	1	0.0145503	0.0893404
A1S_0869	3087.79	1756.65	4418.92	2.51553	1.33087	9.25323e-08	8.7562e-06	0.0439176	1.43906
A1S_0870	0.468779	0	0.937557	Inf	Inf	1	1	0	0.991968
A1S_0871	5.23762	5.97496	4.50027	0.753189	-0.408916	0.274096	0.786641	1.04029	0.763412
A1S_0872	0.984435	0	1.96887	Inf	Inf	1	1	0	1.61233
A1S_0873	59.4664	44.3165	74.6163	1.68371	0.751646	0.945975	1	0.435696	0.594514
A1S_0875	109.482	127.212	91.7521	0.721252	-0.471424	0.599572	0.911727	0.594914	0.12366
A1S_0876	374.9	527.578	222.222	0.421211	-1.24739	0.0126927	0.2025	0.0981728	0.0234547
A1S_0877	19.2147	5.97496	32.4544	5.43173	2.44141	0.842154	1	0.287583	0.112258
A1S_0878	17.6569	31.1886	4.12525	0.132268	-2.91846	0.201754	0.786641	0.0308349	0.121472
A1S_0879	91.9075	88.7349	95.0801	1.07151	0.0996428	0.871766	1	0.00461695	0.157385
A1S_0880	131.841	95.8369	167.846	1.75137	0.808483	0.562523	0.89442	0.638277	1.34905
A1S_0881	52.7616	48.0033	57.5199	1.19825	0.260928	1	1	0.186088	0.116728
A1S_0882	20.3937	2.38998	38.3974	16.0659	4.00593	0.317206	0.788305	0.0478126	3.26324
A1S_0883	5.48471	0	10.9694	Inf	Inf	1	1	0	3.4871
A1S_0884	900.853	336.896	1464.81	4.34796	2.12034	2.42694e-10	3.34918e-08	0.0504319	2.79358
A1S_0885	14.5467	14.3738	14.7196	1.02406	0.034297	0.460499	0.841659	0.184387	1.8016
A1S_0886	10.4086	14.4417	6.37539	0.441456	-1.17966	0.519956	0.879974	2.19688	0.551974
A1S_0887	41.9757	32.2987	51.6528	1.59922	0.677368	0.77553	1	1.35475	0.0490612
A1S_0888	74.3583	121.152	27.5642	0.227517	-2.13596	0.0856119	0.730791	0.083691	0.998684
A1S_0889	5.09517	9.62781	0.562534	0.058428	-4.0972	0.212701	0.786641	1.9819	0.0145449
A1S_0890	18.4187	14.4078	22.4297	1.55677	0.63856	0.788752	1	0.157764	0.759519
A1S_0891	24.1926	2.38998	45.9952	19.245	4.26641	0.182781	0.786641	0.0390807	1.07654
A1S_0892	191.473	271.239	111.708	0.411842	-1.27984	0.122339	0.786641	1.56469	0.00025575
A1S_0893	18.0349	26.3407	9.72908	0.369355	-1.43692	0.204084	0.786641	0.748028	0.000838893
A1S_0894	69.8942	88.6331	51.1553	0.577158	-0.792961	0.180681	0.786641	1.22003	0.119148
A1S_0895	50.781	64.7841	36.7779	0.567699	-0.816802	0.391185	0.812324	0.0986688	0.0461029
A1S_0896	0.750046	0	1.50009	Inf	Inf	1	1	0	1.36702
A1S_0897	1.85128	2.38998	1.31258	0.5492	-0.864596	0.272466	0.786641	0.651956	0.443662
A1S_0898	24.0877	43.2064	4.96905	0.115007	-3.1202	0.175145	0.786641	0.324841	0.121132
A1S_0899	43.0071	69.5132	16.501	0.23738	-2.07473	0.112722	0.786641	0.264975	0.665154
A1S_0900	4.17213	0	8.34426	Inf	Inf	1	1	0	3.11229
A1S_0901	7.10572	7.18692	7.02451	0.977401	-0.0329769	0.441695	0.829795	0.115625	0.302278
A1S_0902	3.45361	2.40695	4.50027	1.8697	0.902805	0.76234	0.994505	0.428489	1.42163
A1S_0903	0.925641	1.19499	0.65629	0.5492	-0.864596	0.326016	0.794951	0.331763	0.396011
A1S_0904	25.7203	9.55994	41.8807	4.38085	2.13121	0.746042	0.988752	0.500079	0.913615
A1S_0905	17.0194	16.7299	17.309	1.03461	0.0490907	0.324047	0.792682	1.89599	0.00174083
A1S_0906	206.387	262.535	150.239	0.572262	-0.805251	0.104337	0.779467	0.288344	0.887552
A1S_0907	31.2177	55.1224	7.31295	0.132667	-2.91411	0.088665	0.739694	0.360848	0.191917
A1S_0908	31.4014	38.3755	24.4272	0.636532	-0.651696	0.412057	0.81691	5.64168e-05	0.0612575
A1S_0909	47.9455	86.3279	9.56308	0.110776	-3.17428	0.0530026	0.558409	0.0327393	0.201122
A1S_0910	56.1287	30.0106	82.2469	2.7406	1.45449	0.273685	0.786641	0.153299	2.46163
A1S_0911	45.1455	25.2306	65.0604	2.57863	1.36661	0.342739	0.800293	0.468695	1.38258
A1S_0912	18.1463	6.0089	30.2836	5.0398	2.33337	0.589474	0.904698	0.112109	1.06217
A1S_0913	11.0665	2.38998	19.743	8.26073	3.04627	1	1	0.102423	0.0171668
A1S_0914	1.50009	0	3.00018	Inf	Inf	1	1	0	2.02467
A1S_0915	4.14751	7.16995	1.12507	0.156914	-2.67195	0.187257	0.786641	1.53377	0.0818564
A1S_0916	2.43686	4.77997	0.0937557	0.0196143	-5.67195	0.16326	0.786641	1.22026	0.00177701
A1S_0917	1.67569	1.19499	2.15638	1.80452	0.851611	1	1	0.331763	1.12441
A1S_0918	1.62881	1.19499	2.06263	1.72606	0.787481	1	1	0.331763	1.08673
A1S_0919	3.00445	6.0089	0	0	-Inf	1	1	0.52636	0
A1S_0920	8.40653	9.59388	7.21919	0.752479	-0.410277	0.427728	0.822902	1.77184e-05	0.928566
A1S_0921	32.5452	28.8495	36.241	1.25621	0.329076	0.960963	1	1.23852	2.38804
A1S_0922	4.35885	4.77997	3.93774	0.8238	-0.279633	0.288518	0.786641	0.884089	0.793795
A1S_0923	316.496	340.481	292.511	0.859111	-0.219083	0.460351	0.841659	0.203974	0.066693
A1S_0924	39.7734	16.7299	62.8169	3.75477	1.90872	0.58255	0.9027	0.909412	0.873162
A1S_0925	16.5844	8.39888	24.77	2.9492	1.56032	1	1	0.0131776	0.742233
A1S_0926	39.4226	37.1126	41.7326	1.12448	0.169264	0.556017	0.893127	0.841989	0.0240215
A1S_0927	78.0477	50.3594	105.736	2.09963	1.07013	0.430758	0.825142	0.00702386	0.0780702
A1S_0928	36.7749	27.5188	46.031	1.67271	0.742191	0.826284	1	0.983403	0.0011681
A1S_0929	21.022	16.7299	25.314	1.5131	0.59751	0.528367	0.883113	1.59462	3.32799
A1S_0930	55.6943	44.3844	67.0042	1.50963	0.594198	0.886238	1	0.0271074	2.13306
A1S_0931	14.7062	1.19499	28.2174	23.6131	4.56151	0.478435	0.846009	0.0188449	2.18974
A1S_0932	5.34329	4.77997	5.90661	1.2357	0.305329	0.41732	0.817572	0.748094	1.21711
A1S_0933	80.1113	115.262	44.9603	0.390069	-1.3582	0.248979	0.786641	1.58229	0.423329
A1S_0934	4.61021	4.81391	4.40652	0.915373	-0.127569	0.6257	0.926207	0.854674	0.892795
A1S_0935	5.4702	9.62781	1.31258	0.136332	-2.8748	0.391197	0.812324	1.90553	0.0679029
A1S_0936	4.71004	7.16995	2.25014	0.313829	-1.67195	0.193638	0.786641	1.42536	0.247486
A1S_0937	2.83572	2.38998	3.28145	1.373	0.457332	0.554462	0.893127	0.505789	1.10267
A1S_0938	35.8048	46.7065	24.9032	0.533184	-0.907294	0.244453	0.786641	0.819227	0.191567
A1S_0939	38.2886	33.5786	42.9986	1.28054	0.356748	0.828698	1	3.94142e-05	0.795173
A1S_0940	3.87895	1.19499	6.5629	5.492	2.45733	0.756278	0.993178	0.131586	2.29341
A1S_0941	5.82398	3.58498	8.06299	2.24911	1.16935	0.528082	0.883113	0.447705	1.88335
A1S_0942	4.33502	7.16995	1.50009	0.209219	-2.25691	0.203525	0.786641	1.4968	0.131657
A1S_0943	0	0	0	NA	NA	NA	NA	NA	NA
A1S_0944	11.583	16.7978	6.36822	0.379111	-1.39931	0.300111	0.786641	0.054406	0.106971
A1S_0945	0.375023	0	0.750046	Inf	Inf	1	1	0	0.803071
A1S_0946	0.562534	0	1.12507	Inf	Inf	1	1	0	1.12933
A1S_0947	0.515656	0	1.03131	Inf	Inf	1	1	0	1.06242
A1S_0949	0	0	0	NA	NA	NA	NA	NA	NA
A1S_0950	0	0	0	NA	NA	NA	NA	NA	NA
A1S_0951	0.644374	1.19499	0.0937557	0.0784572	-3.67195	0.254362	0.786641	0.331763	0.0390802
A1S_0952	4.5779	7.18692	1.96887	0.273952	-1.86801	0.252417	0.786641	0.158573	0.201476
A1S_0953	1.3825	2.38998	0.375023	0.156914	-2.67195	0.215969	0.786641	0.663526	0.0825061
A1S_0954	0.187511	0	0.375023	Inf	Inf	1	1	0	0.401535
A1S_0955	0	0	0	NA	NA	NA	NA	NA	NA
A1S_0956	0.562534	0	1.12507	Inf	Inf	1	1	0	1.12933
A1S_0957	2.82885	4.81391	0.843801	0.175284	-2.51223	0.465959	0.841696	1.15855	0.0955101
A1S_0958	2.5775	4.77997	0.375023	0.0784572	-3.67195	0.186808	0.786641	1.19514	0.0241304
A1S_0959	11.1126	21.6626	0.562534	0.025968	-5.26712	0.185692	0.786641	3.73956	0.00423394
A1S_0960	49.5632	95.9388	3.18769	0.0332263	-4.91153	0.01561	0.245025	0.000173924	0.0218122
A1S_0961	13.7353	24.0017	3.46896	0.14453	-2.79056	0.235523	0.786641	0.157475	0.117896
A1S_0962	97.9436	115.127	80.7606	0.701494	-0.511496	0.42959	0.824314	0.000153472	0.0949172
A1S_0963	7.72641	11.9839	3.46896	0.289469	-1.78852	0.250841	0.786641	0.0797905	0.258549
A1S_0964	2.69508	2.38998	3.00018	1.25531	0.328049	0.546005	0.891709	0.526138	1.02014
A1S_0965	26.7206	14.3738	39.0674	2.71795	1.44252	0.871343	1	0.108734	2.50433
A1S_0966	1.31079	0	2.62157	Inf	Inf	1	1	0	0.243422
A1S_0967	3.58498	7.16995	0	0	-Inf	1	1	1.64853	0
A1S_0968	2.5775	4.77997	0.375023	0.0784572	-3.67195	0.186808	0.786641	1.19514	0.0241304
A1S_0969	0.0937557	0	0.187511	Inf	Inf	1	1	0	0.200768
A1S_0970	4.25824	7.20389	1.31258	0.182204	-2.45637	0.361367	0.806175	0.172168	0.105125
A1S_0972	127.108	147.68	106.537	0.721404	-0.47112	0.711543	0.973119	1.74154	0.0818585
A1S_0973	16.5307	7.16995	25.8915	3.61111	1.85244	0.941676	1	0.468148	0.820276
A1S_0974	25.1546	24.0356	26.2737	1.09311	0.128444	0.869017	1	0.907485	0.229515
A1S_0975	45.4077	69.5471	21.2682	0.30581	-1.70929	0.166087	0.786641	0.00861464	0.482071
A1S_0976	0.0937557	0	0.187511	Inf	Inf	1	1	0	0.200768
A1S_0977	8.50456	15.6028	1.40634	0.0901337	-3.47179	0.293352	0.786641	0.152944	0.0383437
A1S_0978	12.6525	1.19499	24.1101	20.1759	4.33456	0.719696	0.975996	0.0230627	1.48789
A1S_0979	63.3587	27.6375	99.0799	3.58498	1.84196	0.0759894	0.679223	0.478455	2.51394
A1S_0980	153.226	61.1991	245.253	4.00745	2.00269	0.00268888	0.0633258	0.0926067	2.01982
A1S_0981	32.8059	26.4256	39.1863	1.48289	0.568414	0.88675	1	0.497597	4.33114
A1S_0982	7.77329	11.9839	3.56272	0.297293	-1.75004	0.251333	0.786641	0.079476	0.269794
A1S_0983	6.81612	8.38191	5.25032	0.626387	-0.674875	0.294378	0.786641	0.247818	0.685125
A1S_0984	58.989	39.4347	78.5433	1.99173	0.994021	0.945839	1	2.95826	0.666032
A1S_0985	2.42573	1.19499	3.65647	3.05983	1.61345	1	1	0.247021	1.62521
A1S_0986	2.76579	0	5.53159	Inf	Inf	1	1	0	2.65492
A1S_0987	29.0584	45.6473	12.4695	0.273171	-1.87212	0.336773	0.800293	1.40631	0.59514
A1S_0988	1.85128	2.38998	1.31258	0.5492	-0.864596	0.272466	0.786641	0.651956	0.443662
A1S_0989	6.43845	4.81391	8.06299	1.67494	0.744107	0.682882	0.969112	0.636165	1.64044
A1S_0990	50.3251	60.0211	40.629	0.676912	-0.562959	0.603403	0.913703	0.536983	0.285878
A1S_0991	0	0	0	NA	NA	NA	NA	NA	NA
A1S_0992	127.533	200.344	54.7216	0.273138	-1.8723	0.0412318	0.476746	0.276282	0.01147
A1S_0993	47.6636	58.7582	36.5689	0.622361	-0.684176	0.372389	0.812324	0.00190877	0.062091
A1S_0994	44.3004	36.1043	52.4966	1.45403	0.540052	0.478983	0.846076	3.18314	0.0649336
A1S_0995	9.02707	13.1789	4.8753	0.369933	-1.43466	0.249355	0.786641	0.154337	0.399107
A1S_0996	3.15848	2.38998	3.92698	1.6431	0.716421	0.428436	0.822902	0.461499	0.103097
A1S_0997	8.23701	10.7549	5.7191	0.531765	-0.911138	0.217108	0.786641	1.69676	0.614799
A1S_0999	155.961	116.389	195.534	1.67999	0.748457	0.272415	0.786641	0.221404	0.000181293
A1S_1000	37.9039	37.1805	38.6274	1.03891	0.0550762	0.760657	0.994505	0.0048089	3.95843
A1S_1001	90.1363	105.448	74.8248	0.709591	-0.494941	0.341157	0.800293	0.564064	1.20112
A1S_1002	9.47786	12.0178	6.93792	0.577304	-0.792597	0.477835	0.845646	0.652232	0.733815
A1S_1003	6.19822	8.36495	4.0315	0.481951	-1.05304	0.215879	0.786641	1.46041	0.480242
A1S_1004	63.6893	61.1143	66.2643	1.08427	0.116722	0.720245	0.976044	0.264167	0.230366
A1S_1005	16.6778	12.0008	21.3548	1.77944	0.831426	0.822395	1	0.0464639	0.865641
A1S_1006	19.4304	25.1797	13.6812	0.543341	-0.880069	0.333946	0.797123	0.00632599	0.640979
A1S_1007	37.2471	59.8684	14.6259	0.244301	-2.03327	0.0883439	0.738876	1.53798	0.615206
A1S_1008	453.637	617.746	289.528	0.468685	-1.09331	0.0342064	0.431786	0.282999	0.113238
A1S_1009	24.1174	3.58498	44.6498	12.4547	3.63862	0.308148	0.788305	0.085718	0.505423
A1S_1010	0.140634	0	0.281267	Inf	Inf	1	1	0	0.301152
A1S_1011	6.85372	13.1449	0.562534	0.0427948	-4.54642	0.0910215	0.746196	2.51373	0.00874608
A1S_1012	0.281267	0	0.562534	Inf	Inf	1	1	0	0.602303
A1S_1013	0.234389	0	0.468779	Inf	Inf	1	1	0	0.501919
A1S_1016	0.234389	0	0.468779	Inf	Inf	1	1	0	0.501919
A1S_1017	1.96887	0	3.93774	Inf	Inf	0.693	0.97116	0	2.30508
A1S_1018	34.786	57.6651	11.907	0.206485	-2.27589	0.290254	0.786641	2.00016	0.443423
A1S_1019	16.6709	28.7477	4.59403	0.159805	-2.64561	0.145544	0.786641	0.477978	0.16103
A1S_1020	42.4509	70.7591	14.1428	0.199872	-2.32285	0.123673	0.786641	0.0040308	0.137219
A1S_1021	7.59848	6.0089	9.18806	1.52908	0.612659	0.617955	0.921818	0.276886	1.6634
A1S_1022	78.016	67.1571	88.8749	1.32339	0.404235	0.975914	1	7.40553e-05	2.41324
A1S_1023	69.7876	95.82	43.7552	0.45664	-1.13087	0.133635	0.786641	1.37073	1.2689
A1S_1024	4.40573	4.77997	4.0315	0.843415	-0.245686	0.291288	0.786641	0.876923	0.814769
A1S_1025	2.2263	2.38998	2.06263	0.863029	-0.212519	0.315778	0.788305	0.59666	0.718354
A1S_1026	4.42956	2.38998	6.46914	2.70677	1.43657	0.592675	0.908098	0.325394	1.869
A1S_1027	54.6601	14.3738	94.9464	6.6055	2.72367	0.0653355	0.624752	0.0556693	2.35975
A1S_1028	74.2452	121.203	27.287	0.225134	-2.15114	0.0600907	0.598739	0.579732	0.285537
A1S_1029	2.4019	3.58498	1.21882	0.339981	-1.55647	0.198957	0.786641	0.897139	0.253993
A1S_1030	687.42	798.834	576.005	0.721056	-0.471816	0.277547	0.786641	0.19377	0.950317
A1S_1031	266.986	301.114	232.859	0.773326	-0.370852	0.551393	0.892382	0.308224	0.463422
A1S_1032	73.9734	40.7825	107.164	2.62771	1.39381	0.239137	0.786641	0.0101352	0.688134
A1S_1033	13.2948	21.5268	5.06281	0.235186	-2.08813	0.140669	0.786641	2.00295	0.25787
A1S_1034	14.2441	26.4256	2.06263	0.0780541	-3.67938	0.271751	0.786641	0.893282	0.0402984
A1S_1035	5.04488	0	10.0898	Inf	Inf	1	1	0	1.48934
A1S_1036	14.4407	16.7978	12.0837	0.719365	-0.475203	0.422814	0.820247	0.046409	0.424634
A1S_1037	39.7719	31.1546	48.3892	1.5532	0.635239	0.932948	1	0.139551	0.233956
A1S_1038	62.9451	84.0567	41.8335	0.497682	-1.0067	0.462104	0.841659	1.38646	0.0662763
A1S_1039	64.7872	47.9694	81.6049	1.70119	0.766543	0.694754	0.97116	4.81681e-05	1.51626
A1S_1040	28.3754	31.0868	25.664	0.825559	-0.276556	0.289556	0.786641	2.47374	0.724905
A1S_1041	15.5539	14.3399	16.7679	1.16932	0.225669	0.399552	0.814023	1.59505	0.765997
A1S_1042	122.47	175.029	69.9106	0.399423	-1.32401	0.0552932	0.574079	0.17657	0.756334
A1S_1043	2.71813	4.77997	0.65629	0.1373	-2.8646	0.205993	0.786641	1.16959	0.0638726
A1S_1044	1.12507	0	2.25014	Inf	Inf	1	1	0	1.73912
A1S_1045	22.02	29.9766	14.0634	0.469144	-1.0919	0.313282	0.788305	0.00519041	1.03094
A1S_1046	18.9817	21.5777	16.3857	0.759382	-0.397103	0.432011	0.826585	0.0301721	0.241753
A1S_1047	0.843801	0	1.6876	Inf	Inf	1	1	0	1.47102
A1S_1048	0.703168	0	1.40634	Inf	Inf	1	1	0	1.31161
A1S_1049	3.59705	0	7.19409	Inf	Inf	1	1	0	1.18506
A1S_1050	44.1968	14.3399	74.0538	5.16417	2.36854	0.305136	0.786641	0.622409	0.845385
A1S_1051	14.2867	9.57691	18.9966	1.98358	0.988106	0.676514	0.966199	0.220009	0.0394595
A1S_1052	18.6829	24.0526	13.3133	0.553509	-0.853321	0.639521	0.934836	2.00184	1.11771
A1S_1053	11.7442	16.8317	6.65666	0.395483	-1.33831	0.394633	0.812505	1.2943	0.513315
A1S_1054	28.5378	23.8998	33.1757	1.38811	0.473127	0.504603	0.864932	2.24621	1.07946
A1S_1055	488.181	564.674	411.687	0.729071	-0.455869	0.178198	0.786641	0.314609	0.50566
A1S_1056	14.5276	12.0348	17.0205	1.41428	0.500067	0.872299	1	1.2749	0.0809032
A1S_1057	7.25273	4.77997	9.7255	2.03464	1.02477	0.457163	0.839781	0.559005	0.0861118
A1S_1058	14.5352	4.77997	24.2904	5.08172	2.34532	1	1	0.261045	1.99297
A1S_1059	0.140634	0	0.281267	Inf	Inf	1	1	0	0.301152
A1S_1060	0.890679	0	1.78136	Inf	Inf	1	1	0	1.51994
A1S_1061	11.4385	0	22.8769	Inf	Inf	0.528481	0.883113	0	4.39308
A1S_1062	38.3378	59.9872	16.6885	0.278201	-1.8458	0.209986	0.786641	0.121006	0.771609
A1S_1063	69.0206	11.9669	126.074	10.5353	3.39715	0.00718035	0.132856	0.102642	0.429269
A1S_1065	26.5881	19.2217	33.9545	1.76647	0.820865	0.91548	1	0.417335	0.0355018
A1S_1066	56.0997	51.5204	60.679	1.17777	0.236052	0.724366	0.979225	0.308464	0.568322
A1S_1067	2.95252	4.77997	1.12507	0.235372	-2.08699	0.185935	0.786641	1.12656	0.151785
A1S_1068	59.8884	76.6492	43.1276	0.562663	-0.829658	0.215885	0.786641	1.22022	3.02935
A1S_1069	73.5899	98.4984	48.6813	0.494234	-1.01673	0.519455	0.879974	2.50112	0.294379
A1S_1070	23.632	28.8156	18.4484	0.640222	-0.643355	0.494715	0.857403	0.395992	0.330294
A1S_1072	9.38513	13.1449	5.62534	0.427948	-1.22449	0.189257	0.786641	2.06192	0.498175
A1S_1073	336.408	305.707	367.11	1.20085	0.264061	0.850757	1	0.184993	1.45458
A1S_1074	10.0703	11.9839	8.15675	0.680644	-0.555027	0.37785	0.812324	0.0661401	0.921798
A1S_1075	22.3983	34.8584	9.93811	0.285099	-1.81046	0.40652	0.814023	2.09516	0.515161
A1S_1076	2.06263	0	4.12525	Inf	Inf	0.705134	0.971965	0	2.35287
A1S_1077	43.1481	25.1627	61.1334	2.42952	1.28067	0.656592	0.949535	0.0964025	1.33393
A1S_1078	0	0	0	NA	NA	NA	NA	NA	NA
A1S_1079	18.6636	26.3577	10.9694	0.416175	-1.26474	0.236085	0.786641	0.260381	0.770341
A1S_1080	40.0003	21.6117	58.3888	2.70173	1.43388	0.452699	0.836337	0.161731	0.0510568
A1S_1081	0	0	0	NA	NA	NA	NA	NA	NA
A1S_1082	13.7191	19.1878	8.2505	0.429988	-1.21763	0.283205	0.786641	3.44114e-05	0.639864
A1S_1083	18.2279	31.2056	5.25032	0.16825	-2.57133	0.231308	0.786641	0.256425	0.18797
A1S_1084	22.473	14.3738	30.5721	2.12692	1.08877	0.906282	1	0.1271	0.44975
A1S_1085	3.32754	4.77997	1.87511	0.392286	-1.35002	0.204361	0.786641	1.058	0.317702
A1S_1086	9.0491	14.4417	3.65647	0.253188	-1.98172	0.413546	0.81691	2.41426	0.22809
A1S_1087	2.60133	2.38998	2.81267	1.17686	0.23494	0.53978	0.888987	0.539988	0.963204
A1S_1088	46.154	83.8701	8.43801	0.100608	-3.31318	0.0360634	0.447348	0.762172	0.163755
A1S_1089	11.8056	7.20389	16.4072	2.27755	1.18749	0.755295	0.992673	0.07538	2.80402
A1S_1090	12.5342	19.2556	5.81285	0.301878	-1.72796	0.473852	0.843799	2.93842	0.363561
A1S_1091	54.8015	35.9176	73.6854	2.05151	1.03669	0.803958	1	0.574525	1.20729
A1S_1092	7.80134	3.60195	12.0007	3.33174	1.73627	0.731611	0.980549	0.036889	2.61011
A1S_1093	22.4221	14.4417	30.4025	2.10518	1.07395	0.722411	0.97698	1.1776	0.011029
A1S_1094	16.4795	0	32.959	Inf	Inf	0.214897	0.786641	0	1.05111
A1S_1095	7.6498	2.38998	12.9096	5.40154	2.43337	0.740497	0.98453	0.16526	0.005212
A1S_1096	1.07819	0	2.15638	Inf	Inf	1	1	0	1.69829
A1S_1097	3.08124	5.97496	0.187511	0.0313829	-4.99388	0.052507	0.555601	1.42682	0.00432163
A1S_1098	4.96827	4.77997	5.15656	1.07879	0.109409	0.406348	0.814023	0.796366	1.05997
A1S_1099	8.55246	16.7299	0.375023	0.0224163	-5.47931	0.0249736	0.344623	3.05579	0.00275502
A1S_1100	8.03759	11.9499	4.12525	0.345212	-1.53445	0.182719	0.786641	2.00325	0.340853
A1S_1101	1.92199	0	3.84398	Inf	Inf	0.71676	0.973711	0	2.2803
A1S_1102	9.13882	14.3399	3.93774	0.2746	-1.8646	0.162649	0.786641	2.37519	0.259745
A1S_1103	3.51505	4.77997	2.25014	0.470743	-1.08699	0.216322	0.786641	1.02441	0.404838
A1S_1104	110.311	218.371	2.25014	0.0103042	-6.60062	1.55362e-05	0.000800248	0.660876	0.00429926
A1S_1105	0	0	0	NA	NA	NA	NA	NA	NA
A1S_1106	0.0937557	0	0.187511	Inf	Inf	1	1	0	0.200768
A1S_1107	5.97496	11.9499	0	0	-Inf	1	1	2.39468	0
A1S_1108	1.24187	2.38998	0.0937557	0.0392286	-4.67195	0.386558	0.812324	0.663526	0.00778524
A1S_1109	1.54697	0	3.09394	Inf	Inf	0.690358	0.97116	0	2.05617
A1S_1110	18.9875	32.3496	5.62534	0.173892	-2.52374	0.156676	0.786641	0.31514	0.205024
A1S_1111	17.237	14.3738	20.1001	1.39838	0.483758	0.573657	0.901272	0.160158	0.305083
A1S_1112	3.60881	4.77997	2.43765	0.509972	-0.971511	0.222366	0.786641	1.00788	0.448664
A1S_1113	0.0468779	0	0.0937557	Inf	Inf	1	1	0	0.100384
A1S_1114	5.94632	0	11.8926	Inf	Inf	1	1	0	0.683893
A1S_1115	21.7821	16.7638	26.8003	1.5987	0.676899	0.716396	0.973711	0.281378	2.76845
A1S_1116	0.515656	0	1.03131	Inf	Inf	1	1	0	1.06242
A1S_1117	1.07819	0	2.15638	Inf	Inf	1	1	0	1.69829
A1S_1118	3.78946	7.20389	0.375023	0.0520584	-4.26373	0.14665	0.786641	0.182884	0.0113116
A1S_1119	96.6	151.197	42.0031	0.277804	-1.84786	0.0862194	0.731605	0.603438	0.00274187
A1S_1120	4.51062	8.36495	0.65629	0.0784572	-3.67195	0.192325	0.786641	1.77391	0.0245639
A1S_1121	0.0937557	0	0.187511	Inf	Inf	1	1	0	0.200768
A1S_1122	4.89756	7.16995	2.62516	0.366133	-1.44956	0.203338	0.786641	1.39099	0.310542
A1S_1123	15.4888	26.2898	4.68779	0.178312	-2.48753	0.0961403	0.761762	4.02969	0.18335
A1S_1124	10.453	16.7808	4.12525	0.245832	-2.02426	0.231726	0.786641	0.052788	0.236532
A1S_1125	0.187511	0	0.375023	Inf	Inf	1	1	0	0.401535
A1S_1126	6.74198	11.9839	1.50009	0.125176	-2.99797	0.249914	0.786641	0.0868277	0.062346
A1S_1127	0.187511	0	0.375023	Inf	Inf	1	1	0	0.401535
A1S_1128	2.59446	4.81391	0.375023	0.077904	-3.68216	0.385895	0.812324	1.2014	0.0238159
A1S_1129	1.24187	2.38998	0.0937557	0.0392286	-4.67195	0.386558	0.812324	0.663526	0.00778524
A1S_1130	3.33603	4.79694	1.87511	0.390898	-1.35514	0.302743	0.786641	1.32772e-05	0.316324
A1S_1131	0	0	0	NA	NA	NA	NA	NA	NA
A1S_1132	5.00142	9.62781	0.375023	0.038952	-4.68216	0.0976518	0.764684	2.00149	0.00673905
A1S_1133	0.375023	0	0.750046	Inf	Inf	1	1	0	0.803071
A1S_1134	6.07961	9.62781	2.5314	0.262926	-1.92727	0.414228	0.81691	1.7886	0.203722
A1S_1135	12.6329	15.6197	9.64608	0.617557	-0.695356	0.476457	0.845469	0.627713	0.217596
A1S_1136	53.4639	59.9193	47.0085	0.784531	-0.350098	0.396703	0.812726	0.247733	1.01319
A1S_1137	22.8056	25.1797	20.4316	0.811431	-0.30146	0.519659	0.879974	0.00564082	1.41774
A1S_1138	22.8286	31.1716	14.4855	0.464703	-1.10562	0.292113	0.786641	0.0217949	0.270559
A1S_1139	46.4269	62.3432	30.5106	0.489397	-1.03092	0.27276	0.786641	0.0403484	0.0613893
A1S_1141	212.136	367.008	57.2638	0.156029	-2.68012	0.00084622	0.0239545	0.0611602	0.00434987
A1S_1142	166.072	159.681	172.462	1.08005	0.111094	0.710827	0.973119	1.53967	0.311329
A1S_1143	3.61355	3.58498	3.64213	1.01594	0.0228197	0.344966	0.800293	0.699094	0.658708
A1S_1144	6.6082	9.55994	3.65647	0.382479	-1.38655	0.197366	0.786641	1.67826	0.361736
A1S_1145	0.562534	0	1.12507	Inf	Inf	1	1	0	1.12933
A1S_1146	0.703168	0	1.40634	Inf	Inf	1	1	0	1.31161
A1S_1147	0.937557	0	1.87511	Inf	Inf	1	1	0	1.567
A1S_1148	0	0	0	NA	NA	NA	NA	NA	NA
A1S_1149	0.375023	0	0.750046	Inf	Inf	1	1	0	0.803071
A1S_1150	4.90766	9.62781	0.187511	0.019476	-5.68216	0.178706	0.786641	2.02127	0.00175886
A1S_1151	0.328145	0	0.65629	Inf	Inf	1	1	0	0.702687
A1S_1152	8.05618	14.4248	1.6876	0.116994	-3.0955	0.351099	0.802143	1.1583	0.0595613
A1S_1153	11.7604	21.6456	1.87511	0.0866279	-3.52902	0.37038	0.812324	2.19374	0.0428741
A1S_1154	4.8038	7.16995	2.43765	0.339981	-1.55647	0.201337	0.786641	1.40806	0.278699
A1S_1155	6.75894	12.0178	1.50009	0.124822	-3.00205	0.342557	0.800293	0.81665	0.0620947
A1S_1156	2.7351	4.81391	0.65629	0.136332	-2.8748	0.505066	0.864932	1.17577	0.0631154
A1S_1157	3.09315	4.77997	1.40634	0.294214	-1.76506	0.190713	0.786641	1.10071	0.211804
A1S_1158	0.0468779	0	0.0937557	Inf	Inf	1	1	0	0.100384
A1S_1159	0.187511	0	0.375023	Inf	Inf	1	1	0	0.401535
A1S_1160	5.28269	9.62781	0.937557	0.0973801	-3.36023	0.37271	0.812324	1.9433	0.0373237
A1S_1161	0.0937557	0	0.187511	Inf	Inf	1	1	0	0.200768
A1S_1162	2.56753	0	5.13505	Inf	Inf	0.693146	0.97116	0	2.39298
A1S_1163	3.64882	7.20389	0.0937557	0.0130146	-6.26373	0.5328	0.88471	0.186173	0.000777994
A1S_1164	5.53001	9.55994	1.50009	0.156914	-2.67195	0.18357	0.786641	1.87641	0.086475
A1S_1165	0.562534	0	1.12507	Inf	Inf	1	1	0	1.12933
A1S_1166	5.14205	9.62781	0.65629	0.068166	-3.8748	0.2421	0.786641	1.97217	0.0193995
A1S_1167	7.50213	14.4417	0.562534	0.038952	-4.68216	0.170428	0.786641	2.70464	0.00756236
A1S_1168	18.2126	33.6125	2.81267	0.0836793	-3.57899	0.215321	0.786641	0.435314	0.0548524
A1S_1169	0.644374	1.19499	0.0937557	0.0784572	-3.67195	0.254362	0.786641	0.331763	0.0390802
A1S_1170	4.35199	7.20389	1.50009	0.208233	-2.26373	0.345453	0.800293	0.170086	0.130758
A1S_1171	0.0937557	0	0.187511	Inf	Inf	1	1	0	0.200768
A1S_1172	0.515656	0	1.03131	Inf	Inf	1	1	0	1.06242
A1S_1173	2.27318	2.38998	2.15638	0.902258	-0.148389	0.321532	0.791371	0.589543	0.750554
A1S_1174	1.75753	2.38998	1.12507	0.470743	-1.08699	0.257698	0.786641	0.663526	0.370691
A1S_1175	4.39382	5.97496	2.81267	0.470743	-1.08699	0.220639	0.786641	1.17802	0.422459
A1S_1177	6.36774	7.20389	5.53159	0.767861	-0.381083	0.479929	0.846392	0.131589	0.834466
A1S_1178	125.695	222.845	28.5453	0.128095	-2.96472	0.00103366	0.0282933	2.08702	0.0178567
A1S_1179	178.831	202.548	155.114	0.765813	-0.384936	0.318134	0.788423	0.573834	0.00058424
A1S_1180	247.618	301.08	194.156	0.644865	-0.632931	0.281354	0.786641	0.15573	0.0449023
A1S_1181	36.6713	34.7905	38.5521	1.10812	0.148114	0.826241	1	0.0394468	0.029242
A1S_1182	24.8031	21.5947	28.0114	1.29714	0.375339	0.821956	1	0.027886	1.38247
A1S_1183	18.3913	19.1708	17.6117	0.918676	-0.122372	0.499079	0.860911	0.134778	0.742255
A1S_1184	0.750046	0	1.50009	Inf	Inf	1	1	0	1.36702
A1S_1185	2.84763	1.19499	4.50027	3.76594	1.91301	0.752301	0.992673	0.203216	1.84741
A1S_1186	1221.87	1682.82	760.913	0.452166	-1.14508	0.00258984	0.0618097	0.357629	0.00243367
A1S_1187	1.17195	0	2.34389	Inf	Inf	1	1	0	1.77863
A1S_1188	2.90643	0	5.81285	Inf	Inf	1	1	0	2.70683
A1S_1189	32.5068	52.919	12.0945	0.228547	-2.12944	0.445341	0.830015	4.85975	0.493513
A1S_1191	21.103	19.1708	23.0352	1.20158	0.264932	0.620732	0.922673	0.120965	0.481146
A1S_1192	27.8939	29.9936	25.7941	0.859988	-0.217612	0.566585	0.896574	0.0504893	0.631416
A1S_1193	237.888	259.052	216.724	0.836607	-0.257379	0.63804	0.934836	0.0120059	6.99738
A1S_1194	2.36694	2.38998	2.34389	0.980715	-0.0280946	0.332523	0.795471	0.575294	0.813546
A1S_1195	24.0358	13.2298	34.8418	2.63359	1.39703	0.609172	0.916319	0.638246	2.84624
A1S_1197	14.8167	28.8834	0.750046	0.025968	-5.26712	0.417978	0.817572	4.73301	0.00512445
A1S_1198	0.0937557	0	0.187511	Inf	Inf	1	1	0	0.200768
A1S_1199	49.7956	0	99.5912	Inf	Inf	0.000113387	0.00458255	0	0.889933
A1S_1200	31.8414	51.5883	12.0945	0.234442	-2.09269	0.19581	0.786641	0.101163	0.505194
A1S_1201	2.67204	0	5.34408	Inf	Inf	1	1	0	2.61908
A1S_1202	7.6761	13.1958	2.15638	0.163414	-2.6134	0.288239	0.786641	0.0210792	0.103629
A1S_1203	5.98928	8.41585	3.56272	0.423334	-1.24013	0.398163	0.813529	0.772923	0.400776
A1S_1204	13.236	22.7218	3.75023	0.16505	-2.59903	0.127288	0.786641	2.23692	0.144073
A1S_1205	262.474	157.07	367.879	2.34213	1.22782	0.0294345	0.388395	0.0239305	4.82716
A1S_1206	58.5748	64.9199	52.2296	0.804525	-0.313791	0.9728	1	3.41343	0.232801
A1S_1207	10.3696	13.1449	7.59421	0.57773	-0.791532	0.217239	0.786641	1.91954	0.775012
A1S_1208	85.492	141.501	29.4829	0.208358	-2.26287	0.0392676	0.46448	0.00332206	0.0397593
A1S_1209	0.375023	0	0.750046	Inf	Inf	1	1	0	0.803071
A1S_1210	3.67873	7.16995	0.187511	0.0261524	-5.25691	0.0456655	0.514436	1.62912	0.00303909
A1S_1211	1.03131	0	2.06263	Inf	Inf	1	1	0	1.65606
A1S_1213	1.94504	2.38998	1.50009	0.627657	-0.671951	0.285931	0.786641	0.638582	0.515101
A1S_1214	0.925641	1.19499	0.65629	0.5492	-0.864596	0.326016	0.794951	0.331763	0.396011
A1S_1215	2.27318	2.38998	2.15638	0.902258	-0.148389	0.321532	0.791371	0.589543	0.750554
A1S_1216	25.1637	21.5438	28.7835	1.33605	0.417972	0.580083	0.901409	0.639611	0.938304
A1S_1217	176.949	174.944	178.954	1.02292	0.0326931	0.626392	0.926481	0.845449	1.20746
A1S_1218	7.85007	11.9499	3.75023	0.313829	-1.67195	0.177571	0.786641	2.03494	0.293588
A1S_1219	4.45766	6.0089	2.90643	0.483687	-1.04785	0.392809	0.812324	0.426362	0.438557
A1S_1220	5.59043	10.8058	0.375023	0.0347056	-4.84869	0.0823422	0.710201	0.247081	0.00552548
A1S_1221	0.0468779	0	0.0937557	Inf	Inf	1	1	0	0.100384
A1S_1224	3.73409	7.18692	0.281267	0.039136	-4.67536	0.0933062	0.754336	0.17686	0.00659289
A1S_1225	1.17195	0	2.34389	Inf	Inf	1	1	0	1.77863
A1S_1226	16.8884	26.3916	7.38519	0.279831	-1.83737	0.273856	0.786641	0.0342065	0.0535961
A1S_1227	1.03131	0	2.06263	Inf	Inf	1	1	0	1.65606
A1S_1228	23.5325	21.5777	25.4872	1.18118	0.24023	0.642853	0.93753	0.025601	1.61923
A1S_1229	16.6721	2.38998	30.9543	12.9517	3.69507	0.608133	0.915933	0.0610451	0.232397
A1S_1230	1.35946	0	2.71892	Inf	Inf	1	1	0	1.92513
A1S_1231	6.67205	9.59388	3.75023	0.390898	-1.35514	0.295032	0.786641	2.09679e-05	0.374105
A1S_1232	0.375023	0	0.750046	Inf	Inf	1	1	0	0.803071
A1S_1233	0.984435	0	1.96887	Inf	Inf	1	1	0	1.61233
A1S_1236	31.37	44.3674	18.3725	0.4141	-1.27195	0.269904	0.786641	0.00312142	0.958944
A1S_1237	14.2588	7.16995	21.3476	2.97737	1.57404	0.732777	0.98056	0.545414	0.504962
A1S_1238	17.4722	16.7808	18.1635	1.0824	0.114232	0.574059	0.901272	0.036248	0.27053
A1S_1239	32.3593	26.3577	38.361	1.4554	0.541414	0.813465	1	0.173845	0.00606157
A1S_1240	20.3462	22.8067	17.8858	0.784237	-0.350639	0.573479	0.901272	0.191656	0.340158
A1S_1241	8.05456	11.9839	4.12525	0.344234	-1.53854	0.256062	0.786641	0.0776274	0.33982
A1S_1242	8.7638	14.3399	3.18769	0.222295	-2.16945	0.159432	0.786641	2.44015	0.182799
A1S_1243	4.2651	4.77997	3.75023	0.784572	-0.350023	0.282922	0.786641	0.898631	0.751601
A1S_1244	8.69224	5.97496	11.4095	1.90955	0.933236	0.521023	0.879974	0.664757	0.0660655
A1S_1245	13.0807	15.6028	10.5585	0.676709	-0.563392	0.458808	0.841402	0.11436	0.380535
A1S_1246	106.494	128.305	84.6835	0.660015	-0.599429	0.384185	0.812324	0.00829266	2.16511
A1S_1247	3.97192	5.97496	1.96887	0.32952	-1.60156	0.196305	0.786641	1.25441	0.256886
A1S_1248	26.9685	41.9435	11.9936	0.285946	-1.80619	0.172158	0.786641	0.220627	0.311273
A1S_1249	16.0621	19.2217	12.9024	0.671244	-0.575092	0.507502	0.865969	0.622359	0.114474
A1S_1250	10.6321	16.7638	4.50027	0.268451	-1.89727	0.201858	0.786641	0.486207	0.273849
A1S_1251	51.8301	86.2431	17.4171	0.201953	-2.30791	0.0471986	0.52457	1.26033	0.1069
A1S_1252	6.0695	7.16995	4.96905	0.693038	-0.528993	0.257397	0.786641	1.19782	0.733827
A1S_1253	0.597496	1.19499	0	0	-Inf	0.251409	0.786641	0.331763	0
A1S_1254	20.9362	39.4347	2.43765	0.0618147	-4.01591	0.0443182	0.501855	6.05802	0.0348833
A1S_1255	4.07759	4.77997	3.37521	0.706115	-0.502026	0.262505	0.786641	0.928545	0.666267
A1S_1256	0.187511	0	0.375023	Inf	Inf	1	1	0	0.401535
A1S_1257	32.4693	46.7065	18.2322	0.390356	-1.35714	0.163575	0.786641	0.872189	0.0928769
A1S_1258	60.1622	27.5697	92.7547	3.36438	1.75034	0.226348	0.786641	0.0249355	0.93287
A1S_1259	1.07819	0	2.15638	Inf	Inf	1	1	0	1.69829
A1S_1260	0	0	0	NA	NA	NA	NA	NA	NA
A1S_1261	15.3655	0	30.7309	Inf	Inf	0.23271	0.786641	0	3.71305
A1S_1262	12.4866	24.0356	0.937557	0.039007	-4.68012	0.295989	0.786641	1.4645	0.00999577
A1S_1263	1.77419	0	3.54838	Inf	Inf	0.737275	0.98343	0	1.75779
A1S_1264	5.36712	2.38998	8.34426	3.49134	1.80378	0.629758	0.928655	0.259012	2.23679
A1S_1265	0.703168	0	1.40634	Inf	Inf	1	1	0	1.31161
A1S_1266	162.051	25.1627	298.94	11.8803	3.5705	8.02502e-07	5.90641e-05	0.027945	0.0800612
A1S_1267	62.456	18.0437	106.868	5.92276	2.56627	0.0113153	0.189275	0.517656	0.232215
A1S_1268	61.1449	2.40695	119.883	49.8069	5.63827	5.67191e-05	0.00264582	0.0142108	0.990101
A1S_1269	72.895	39.6723	106.118	2.67485	1.41946	0.0967285	0.764327	1.22741	3.79586
A1S_1270	81.0895	4.77997	157.399	32.9289	5.04128	3.68444e-05	0.00179454	0.0408196	3.95483
A1S_1271	24.7279	28.7138	20.7421	0.722374	-0.469182	0.286906	0.786641	1.48835	0.735869
A1S_1272	2.38998	4.77997	0	0	-Inf	1	1	1.22851	0
A1S_1273	9.27338	11.9839	6.5629	0.547645	-0.868687	0.299526	0.786641	0.070334	0.679627
A1S_1274	0.831885	1.19499	0.468779	0.392286	-1.35002	0.304751	0.786641	0.331763	0.280963
A1S_1275	0	0	0	NA	NA	NA	NA	NA	NA
A1S_1276	0.140634	0	0.281267	Inf	Inf	1	1	0	0.301152
A1S_1277	8.85756	14.3399	3.37521	0.235372	-2.08699	0.159346	0.786641	2.42365	0.201226
A1S_1278	10.1764	0	20.3527	Inf	Inf	0.784374	1	0	4.72061
A1S_1279	0.562534	0	1.12507	Inf	Inf	1	1	0	1.12933
A1S_1280	2.95252	4.77997	1.12507	0.235372	-2.08699	0.185935	0.786641	1.12656	0.151785
A1S_1281	3.56272	0	7.12543	Inf	Inf	1	1	0	2.92728
A1S_1282	0.187511	0	0.375023	Inf	Inf	1	1	0	0.401535
A1S_1283	13.9798	26.4595	1.50009	0.0566938	-4.14066	0.386771	0.812324	2.90405	0.0219444
A1S_1284	0.328145	0	0.65629	Inf	Inf	1	1	0	0.702687
A1S_1285	2.76501	4.77997	0.750046	0.156914	-2.67195	0.196009	0.786641	1.16101	0.0797342
A1S_1286	0	0	0	NA	NA	NA	NA	NA	NA
A1S_1287	0.0937557	0	0.187511	Inf	Inf	1	1	0	0.200768
A1S_1288	125.004	168.079	81.9292	0.487443	-1.03669	0.329326	0.795471	1.93018	0.102152
A1S_1289	16.4953	13.1789	19.8117	1.50329	0.588126	0.611416	0.917956	0.0961037	0.758471
A1S_1290	37.3344	25.1288	49.54	1.97144	0.979252	0.965208	1	0.748942	1.161
A1S_1291	22.4285	15.5688	29.2882	1.88121	0.911657	0.812009	1	0.194774	0.0274455
A1S_1292	7.61009	2.38998	12.8302	5.36832	2.42447	0.728208	0.980233	0.166376	0.687728
A1S_1293	15.2699	0	30.5398	Inf	Inf	0.234624	0.786641	0	4.37398
A1S_1294	1.31258	0	2.62516	Inf	Inf	1	1	0	1.8901
A1S_1295	10.7692	5.97496	15.5634	2.60478	1.38116	0.572004	0.900845	0.534775	2.83102
A1S_1296	67.0608	59.9023	74.2192	1.239	0.309181	0.824282	1	0.418218	0.260848
A1S_1297	0.750046	0	1.50009	Inf	Inf	1	1	0	1.36702
A1S_1298	0.562534	0	1.12507	Inf	Inf	1	1	0	1.12933
A1S_1299	4.14751	7.16995	1.12507	0.156914	-2.67195	0.187257	0.786641	1.53377	0.0818564
A1S_1300	0.468779	0	0.937557	Inf	Inf	1	1	0	0.991968
A1S_1301	0.65629	0	1.31258	Inf	Inf	1	1	0	1.25367
A1S_1302	24.2967	43.1555	5.43783	0.126006	-2.98844	0.130319	0.786641	0.073431	0.143291
A1S_1303	12.1823	21.6456	2.71892	0.12561	-2.99297	0.352604	0.802143	2.14757	0.0852193
A1S_1304	1.76944	1.19499	2.34389	1.96143	0.971905	1	1	0.331467	1.19708
A1S_1305	1.35946	0	2.71892	Inf	Inf	1	1	0	1.92513
A1S_1306	0.562534	0	1.12507	Inf	Inf	1	1	0	1.12933
A1S_1307	11.6268	9.59388	13.6597	1.42379	0.509735	0.624223	0.925851	1.34912e-05	0.000509325
A1S_1308	11.9438	7.16995	16.7177	2.33164	1.22134	0.594892	0.909464	0.652938	1.87587
A1S_1309	0.890679	0	1.78136	Inf	Inf	1	1	0	1.51994
A1S_1310	0.375023	0	0.750046	Inf	Inf	1	1	0	0.803071
A1S_1311	0	0	0	NA	NA	NA	NA	NA	NA
A1S_1312	8.12953	15.6028	0.65629	0.0420624	-4.57133	0.189657	0.786641	0.157	0.00906593
A1S_1313	12.6869	8.38191	16.9918	2.0272	1.01949	0.754816	0.992673	0.14461	2.63434
A1S_1314	0.328145	0	0.65629	Inf	Inf	1	1	0	0.702687
A1S_1315	1.0194	1.19499	0.843801	0.706115	-0.502026	0.347905	0.801294	0.331763	0.504742
A1S_1316	17.4118	5.97496	28.8486	4.82825	2.2715	0.945946	1	0.319895	4.97488
A1S_1317	6.70196	9.55994	3.84398	0.402093	-1.3144	0.199565	0.786641	1.66238	0.389478
A1S_1318	14.1294	4.77997	23.4789	4.91194	2.29629	1	1	0.269533	0.0239744
A1S_1319	30.6916	1.19499	60.1881	50.367	5.65441	0.0318608	0.410261	0.00760686	0.680435
A1S_1320	1.78136	0	3.56272	Inf	Inf	0.700837	0.97116	0	2.20197
A1S_1321	30.236	14.3908	46.0812	3.20213	1.67903	0.618746	0.921818	1.11688e-05	1.92726
A1S_1322	6.18023	7.20389	5.15656	0.715803	-0.482366	0.478804	0.846076	0.134652	0.765321
A1S_1323	3.78946	7.20389	0.375023	0.0520584	-4.26373	0.14665	0.786641	0.182884	0.0113116
A1S_1324	3.83207	1.19499	6.46914	5.41355	2.43657	0.755174	0.992673	0.133986	2.27515
A1S_1325	4.35199	7.20389	1.50009	0.208233	-2.26373	0.345453	0.800293	0.170086	0.130758
A1S_1326	9.24238	0	18.4848	Inf	Inf	0.776926	1	0	4.60325
A1S_1327	0	0	0	NA	NA	NA	NA	NA	NA
A1S_1328	1.19499	2.38998	0	0	-Inf	1	1	0.663526	0
A1S_1329	2.08567	2.38998	1.78136	0.745343	-0.424023	0.297295	0.786641	0.617859	0.618878
A1S_1330	0.984435	0	1.96887	Inf	Inf	1	1	0	1.61233
A1S_1331	0	0	0	NA	NA	NA	NA	NA	NA
A1S_1332	2.96949	4.81391	1.12507	0.233712	-2.0972	0.442541	0.829795	1.13264	0.150215
A1S_1333	11.9778	21.6117	2.34389	0.108455	-3.20483	0.277584	0.786641	0.403727	0.0650305
A1S_1334	20.9392	26.4086	15.4697	0.585782	-0.771564	0.498241	0.860838	0.253218	1.31098
A1S_1335	736.068	1202.07	270.063	0.224664	-2.15416	5.54159e-07	4.26831e-05	3.70001	0.0459271
A1S_1338	210.064	298.486	121.642	0.40753	-1.29502	0.0282152	0.376809	0.433371	0.0290242
A1S_1339	111.956	126.051	97.8611	0.77636	-0.365202	0.702754	0.971965	1.15572	1.45456
A1S_1340	61.5245	69.4453	53.6037	0.771884	-0.373544	0.312969	0.788305	1.46799	0.00533726
A1S_1341	53.1436	68.3012	37.9859	0.556153	-0.846445	0.242926	0.786641	0.400563	0.00192589
A1S_1342	47.7077	68.2333	27.182	0.398368	-1.32783	0.118504	0.786641	2.17127	1.21079
A1S_1343	64.5931	106.779	22.4076	0.209851	-2.25256	0.104614	0.779467	0.227802	0.776947
A1S_1344	100.489	143.908	57.0691	0.396566	-1.33437	0.117153	0.786641	0.00021538	3.90647e-06
A1S_1345	25.3872	38.2397	12.5346	0.327789	-1.60916	0.0929214	0.754303	5.15414	0.00368902
A1S_1346	31.5415	45.5794	17.5036	0.384025	-1.38073	0.265896	0.786641	0.0185293	0.0565506
A1S_1347	6.74962	4.77997	8.71928	1.82413	0.867208	0.476574	0.845469	0.600865	1.7721
A1S_1348	3.58576	2.38998	4.78154	2.00066	1.00047	0.557665	0.893127	0.408872	1.49492
A1S_1349	0.234389	0	0.468779	Inf	Inf	1	1	0	0.501919
A1S_1350	1.43787	2.40695	0.468779	0.19476	-2.36023	1	1	0.668237	0.114141
A1S_1351	5.35521	3.58498	7.12543	1.98758	0.991014	0.507168	0.865969	0.48872	1.69827
A1S_1352	9.653	2.38998	16.916	7.07787	2.82332	0.904287	1	0.122219	0.898228
A1S_1353	3.31757	0	6.63514	Inf	Inf	1	1	0	0.768935
A1S_1354	0.421901	0	0.843801	Inf	Inf	1	1	0	0.903455
A1S_1355	3.37442	4.77997	1.96887	0.4119	-1.27963	0.207329	0.786641	1.04954	0.339372
A1S_1356	20.0768	35.9346	4.21901	0.117408	-3.0904	0.122439	0.786641	0.591325	0.108792
A1S_1358	1.35946	0	2.71892	Inf	Inf	1	1	0	1.92513
A1S_1359	0	0	0	NA	NA	NA	NA	NA	NA
A1S_1360	0	0	0	NA	NA	NA	NA	NA	NA
A1S_1361	0.0937557	0	0.187511	Inf	Inf	1	1	0	0.200768
A1S_1362	2.78198	4.81391	0.750046	0.155808	-2.68216	0.481464	0.847304	1.16717	0.0788162
A1S_1363	0	0	0	NA	NA	NA	NA	NA	NA
A1S_1364	1.47626	2.38998	0.562534	0.235372	-2.08699	0.215367	0.786641	0.663526	0.150089
A1S_1365	8.78685	16.7299	0.843801	0.0504368	-4.30938	0.126508	0.786641	3.00891	0.0132818
A1S_1366	0.515656	0	1.03131	Inf	Inf	1	1	0	1.06242
A1S_1367	24.3597	25.1288	23.5906	0.938788	-0.0911289	0.403931	0.814023	1.04815	0.205644
A1S_1368	126.162	169.003	83.3207	0.493013	-1.0203	0.125215	0.786641	0.406403	0.466946
A1S_1369	309.515	332.971	286.058	0.859107	-0.219091	0.265246	0.786641	3.7242	2.68051
A1S_1370	687.11	762.645	611.576	0.801914	-0.318481	0.343955	0.800293	0.0281031	0.12057
A1S_1371	9.73789	5.97496	13.5008	2.25957	1.17605	0.529303	0.883473	0.593197	2.4595
A1S_1372	67.0902	37.2144	96.966	2.6056	1.38162	0.220342	0.786641	0.207355	0.520115
A1S_1373	294.565	322.844	266.286	0.824813	-0.277861	0.851694	1	1.49496	2.18384
A1S_1374	63.5868	43.1894	83.9841	1.94455	0.959439	0.513887	0.874611	0.0428297	1.31763
A1S_1375	286.584	213.523	359.645	1.68434	0.752183	0.13439	0.786641	0.102947	7.46608
A1S_1376	329.887	159.375	500.399	3.13975	1.65065	0.00182036	0.0460232	0.365191	0.0432954
A1S_1377	168.149	215.828	120.47	0.558175	-0.84121	0.177191	0.786641	0.0393033	0.415483
A1S_1378	76.3885	88.684	64.0931	0.722713	-0.468505	0.409051	0.816622	0.327867	2.73314
A1S_1379	8.12511	8.38191	7.86831	0.938725	-0.0912261	0.417002	0.817572	0.215943	0.374815
A1S_1380	17.5505	0	35.101	Inf	Inf	0.191515	0.786641	0	0.401611
A1S_1381	3.32754	4.77997	1.87511	0.392286	-1.35002	0.204361	0.786641	1.058	0.317702
A1S_1382	2.51606	2.40695	2.62516	1.09066	0.125197	0.781081	1	0.557323	0.900213
A1S_1383	109.093	206.574	11.6114	0.0562093	-4.15305	0.00709274	0.131973	5.07769	0.0204271
A1S_1384	0	0	0	NA	NA	NA	NA	NA	NA
A1S_1385	34.879	7.20389	62.5541	8.68337	3.11826	0.0992172	0.764684	0.0245897	0.733224
A1S_1386	118.048	47.9694	188.126	3.92179	1.97151	0.0167327	0.255385	2.91017e-05	4.46336
A1S_1387	1.78136	0	3.56272	Inf	Inf	0.700837	0.97116	0	2.20197
A1S_1388	4.9614	7.20389	2.71892	0.377423	-1.40575	0.338405	0.800293	0.157146	0.324839
A1S_1389	7.22953	8.36495	6.09412	0.728531	-0.456938	0.260256	0.786641	1.30417	0.832395
A1S_1390	95.7192	133.085	58.353	0.438463	-1.18947	0.124495	0.786641	0.0556127	0.143196
A1S_1391	3.25075	4.81391	1.6876	0.350568	-1.51223	0.437375	0.828615	1.081	0.272272
A1S_1392	2.62437	4.77997	0.468779	0.0980715	-3.35002	0.183719	0.786641	1.18666	0.0358502
A1S_1393	4.9794	8.36495	1.59385	0.190539	-2.39184	0.206731	0.786641	1.67971	0.116306
A1S_1394	0	0	0	NA	NA	NA	NA	NA	NA
A1S_1395	5.8049	4.77997	6.82983	1.42884	0.514848	0.383564	0.812324	0.694241	0.000351823
A1S_1396	0.281267	0	0.562534	Inf	Inf	1	1	0	0.602303
A1S_1397	0.562534	0	1.12507	Inf	Inf	1	1	0	1.12933
A1S_1398	7.31462	14.4417	0.187511	0.012984	-6.26712	0.484078	0.849079	2.74319	0.000882431
A1S_1399	1.40634	0	2.81267	Inf	Inf	1	1	0	1.9592
A1S_1400	3.05819	3.58498	2.5314	0.706115	-0.502026	0.262529	0.786641	0.786878	0.62806
A1S_1401	0.750046	0	1.50009	Inf	Inf	1	1	0	1.36702
A1S_1402	0.562534	0	1.12507	Inf	Inf	1	1	0	1.12933
A1S_1403	2.85876	4.77997	0.937557	0.196143	-2.35002	0.187027	0.786641	1.1438	0.114299
A1S_1404	0	0	0	NA	NA	NA	NA	NA	NA
A1S_1405	4.14751	7.16995	1.12507	0.156914	-2.67195	0.187257	0.786641	1.53377	0.0818564
A1S_1406	1.6876	0	3.37521	Inf	Inf	0.695638	0.97116	0	2.14607
A1S_1407	1.19499	2.38998	0	0	-Inf	1	1	0.663526	0
A1S_1408	0.468779	0	0.937557	Inf	Inf	1	1	0	0.991968
A1S_1409	1.0194	1.19499	0.843801	0.706115	-0.502026	0.347905	0.801294	0.331763	0.504742
A1S_1410	5.6476	7.16995	4.12525	0.575353	-0.797482	0.235277	0.786641	1.26305	0.578553
A1S_1411	20.106	11.9839	28.2282	2.35552	1.23604	0.949563	1	0.0365169	0.78607
A1S_1412	7.38714	8.39888	6.37539	0.759076	-0.397684	0.452763	0.836337	0.0276194	0.87861
A1S_1413	3.18691	4.77997	1.59385	0.333443	-1.58449	0.195744	0.786641	1.08355	0.253529
A1S_1414	0.0937557	0	0.187511	Inf	Inf	1	1	0	0.200768
A1S_1415	4.07759	4.77997	3.37521	0.706115	-0.502026	0.262505	0.786641	0.928545	0.666267
A1S_1416	2.43686	4.77997	0.0937557	0.0196143	-5.67195	0.16326	0.786641	1.22026	0.00177701
A1S_1417	0.562534	0	1.12507	Inf	Inf	1	1	0	1.12933
A1S_1418	23.9082	28.7477	19.0688	0.663316	-0.592232	0.331752	0.795471	0.376833	0.284002
A1S_1419	9.21785	7.22086	11.2148	1.55312	0.635166	0.725431	0.979361	0.848892	0.464825
A1S_1420	6.34998	11.9499	0.750046	0.0627657	-3.99388	0.137418	0.786641	2.3164	0.0175514
A1S_1421	10.0158	19.1878	0.843801	0.043976	-4.50714	0.188957	0.786641	4.20645e-05	0.0109802
A1S_1422	7.34453	14.4078	0.281267	0.0195219	-5.67876	0.089985	0.743501	0.308909	0.00196818
A1S_1423	0	0	0	NA	NA	NA	NA	NA	NA
A1S_1424	19.1756	33.6634	4.68779	0.139255	-2.8442	0.331931	0.795471	2.59831	0.141509
A1S_1425	0.609412	0	1.21882	Inf	Inf	1	1	0	1.19299
A1S_1426	0.281267	0	0.562534	Inf	Inf	1	1	0	0.602303
A1S_1427	11.296	21.5608	1.03131	0.0478328	-4.38585	0.19245	0.786641	0.401224	0.0138335
A1S_1428	0.421901	0	0.843801	Inf	Inf	1	1	0	0.903455
A1S_1429	3.25075	4.81391	1.6876	0.350568	-1.51223	0.437375	0.828615	1.081	0.272272
A1S_1430	0.140634	0	0.281267	Inf	Inf	1	1	0	0.301152
A1S_1431	0.972519	1.19499	0.750046	0.627657	-0.671951	0.336895	0.800293	0.331763	0.45115
A1S_1432	3.38634	3.58498	3.18769	0.889181	-0.16945	0.303845	0.786641	0.733992	0.804588
A1S_1433	109.251	195.496	23.0065	0.117683	-3.08703	0.0037823	0.0813441	0.0307496	0.0127264
A1S_1434	61.2248	83.8361	38.6136	0.460584	-1.11846	0.119777	0.786641	1.35951	0.222991
A1S_1435	2.07376	3.58498	0.562534	0.156914	-2.67195	0.177558	0.786641	0.950411	0.0802019
A1S_1436	1.31258	0	2.62516	Inf	Inf	1	1	0	1.8901
A1S_1437	0.750046	0	1.50009	Inf	Inf	1	1	0	1.36702
A1S_1438	0.515656	0	1.03131	Inf	Inf	1	1	0	1.06242
A1S_1439	1.24187	2.38998	0.0937557	0.0392286	-4.67195	0.386558	0.812324	0.663526	0.00778524
A1S_1440	0.375023	0	0.750046	Inf	Inf	1	1	0	0.803071
A1S_1441	9.53081	14.3738	4.68779	0.326133	-1.61647	0.230953	0.786641	0.252702	0.343479
A1S_1442	11.0322	2.38998	19.6744	8.232	3.04124	1	1	0.102834	1.82673
A1S_1443	11.7595	3.58498	19.9341	5.56046	2.4752	0.918171	1	0.198931	0.0990776
A1S_1444	8.16709	8.36495	7.96924	0.952694	-0.0699148	0.351048	0.802143	1.1831	1.16155
A1S_1446	0.375023	0	0.750046	Inf	Inf	1	1	0	0.803071
A1S_1447	9.67066	19.1538	0.187511	0.00978977	-6.67451	0.182536	0.786641	0.846266	0.000575856
A1S_1448	6.24672	10.8058	1.6876	0.156175	-2.67876	0.352628	0.802143	0.23206	0.0888333
A1S_1449	10.6262	20.3149	0.937557	0.0461513	-4.43749	0.140833	0.786641	3.51266	0.0124553
A1S_1450	2.69508	2.38998	3.00018	1.25531	0.328049	0.546005	0.891709	0.526138	1.02014
A1S_1451	36.7808	50.3424	23.2191	0.461225	-1.11646	0.250397	0.786641	0.120767	0.18675
A1S_1452	0.468779	0	0.937557	Inf	Inf	1	1	0	0.991968
A1S_1453	2.92261	4.81391	1.03131	0.214236	-2.22273	0.447488	0.830763	1.14128	0.131324
A1S_1454	13.5372	0	27.0744	Inf	Inf	0.362119	0.807093	0	5.83137
A1S_1455	2.06263	0	4.12525	Inf	Inf	0.705134	0.971965	0	2.35287
A1S_1456	5.06124	9.55994	0.562534	0.0588429	-4.08699	0.124743	0.786641	1.97136	0.0147197
A1S_1457	5.70561	10.7549	0.65629	0.0610222	-4.03452	0.132113	0.786641	2.14539	0.0161671
A1S_1458	9.74216	11.9839	7.50046	0.62588	-0.676042	0.317598	0.788305	0.067816	0.820737
A1S_1459	5.87008	8.36495	3.37521	0.403494	-1.30938	0.206041	0.786641	1.51568	0.373299
A1S_1460	7.04364	10.8058	3.28145	0.303674	-1.71941	0.31775	0.788305	0.215357	0.266748
A1S_1461	41.3369	33.5955	49.0783	1.46086	0.546817	0.966999	1	0.0636661	0.77901
A1S_1462	55.8957	31.1716	80.6197	2.58632	1.3709	0.42109	0.819108	0.0110481	1.67849
A1S_1463	16.1011	13.2128	18.9894	1.4372	0.523258	0.822637	1	0.28391	0.00994214
A1S_1464	17.3968	25.2306	9.56308	0.379027	-1.39963	0.401983	0.814023	0.975242	0.640996
A1S_1465	88.7776	141.654	35.9013	0.253444	-1.98026	0.137685	0.786641	1.53641	1.12906
A1S_1466	76.2758	50.3424	102.209	2.03028	1.02168	0.514497	0.875199	0.0714712	0.544678
A1S_1467	89.3202	91.1079	87.5325	0.960757	-0.0577567	0.702464	0.971965	0.0923583	0.736436
A1S_1468	82.6196	134.263	30.9758	0.230709	-2.11585	0.0366189	0.450862	0.186692	0.0194444
A1S_1469	55.0713	56.4022	53.7405	0.952808	-0.069742	0.832847	1	0.216193	0.595399
A1S_1470	36.8416	39.5705	34.1127	0.862075	-0.214115	0.598272	0.910618	0.00303758	2.07418
A1S_1471	0.515656	0	1.03131	Inf	Inf	1	1	0	1.06242
A1S_1472	0.831885	1.19499	0.468779	0.392286	-1.35002	0.304751	0.786641	0.331763	0.280963
A1S_1473	21.6031	19.2047	24.0015	1.24977	0.321661	0.756779	0.993442	0.125544	2.92387
A1S_1474	44.0526	31.0868	57.0184	1.83417	0.875126	0.873152	1	1.77134	0.877389
A1S_1476	8.4261	1.19499	15.6572	13.1023	3.71175	0.874393	1	0.0409488	3.81951
A1S_1477	2.87068	3.58498	2.15638	0.601505	-0.733351	0.245369	0.786641	0.818101	0.523159
A1S_1478	10.7447	7.16995	14.3195	1.99716	0.997948	0.520752	0.879974	0.725041	0.077648
A1S_1479	0.328145	0	0.65629	Inf	Inf	1	1	0	0.702687
A1S_1480	0.890679	0	1.78136	Inf	Inf	1	1	0	1.51994
A1S_1481	35.6117	44.4523	26.7711	0.602244	-0.73158	0.620981	0.922673	1.39146	0.127544
A1S_1482	0.562534	0	1.12507	Inf	Inf	1	1	0	1.12933
A1S_1483	1.16003	1.19499	1.12507	0.941486	-0.0869883	0.670555	0.961428	0.331763	0.6568
A1S_1484	13.8506	10.7889	16.9124	1.56758	0.64854	0.621523	0.922673	0.0128968	0.859776
A1S_1485	2.30814	3.58498	1.03131	0.287676	-1.79748	0.190266	0.786641	0.912702	0.201234
A1S_1486	0.562534	0	1.12507	Inf	Inf	1	1	0	1.12933
A1S_1487	2.50757	2.38998	2.62516	1.0984	0.135404	0.347559	0.801294	0.554019	0.904635
A1S_1488	2.6915	2.38998	2.99301	1.25231	0.324597	0.384328	0.812324	0.526663	0.0153771
A1S_1489	48.9576	34.7736	63.1417	1.8158	0.860602	0.793026	1	0.00264643	0.0322257
A1S_1490	91.2835	33.5107	149.056	4.44802	2.15316	0.067162	0.631934	0.492943	5.63659
A1S_1491	14.8243	5.97496	23.6736	3.96213	1.98628	0.934407	1	0.380603	0.0254562
A1S_1492	11.5002	7.16995	15.8304	2.20788	1.14266	0.538994	0.888987	0.678073	0.89586
A1S_1493	32.5423	15.5519	49.5328	3.18501	1.6713	0.74119	0.98453	0.456631	1.79562
A1S_1494	3.32754	4.77997	1.87511	0.392286	-1.35002	0.204361	0.786641	1.058	0.317702
A1S_1495	5.40978	8.38191	2.43765	0.290822	-1.78179	0.244131	0.786641	0.290316	0.229015
A1S_1496	68.7721	78.1496	59.3945	0.76001	-0.395909	0.950036	1	4.36423	1.93856
A1S_1497	1.40634	0	2.81267	Inf	Inf	1	1	0	1.9592
A1S_1498	2.34389	0	4.68779	Inf	Inf	0.735363	0.98167	0	2.48403
A1S_1499	7.79581	2.38998	13.2016	5.52373	2.46564	0.73813	0.984173	0.161265	0.409514
A1S_1501	0.140634	0	0.281267	Inf	Inf	1	1	0	0.301152
A1S_1502	0.878763	1.19499	0.562534	0.470743	-1.08699	0.31528	0.788305	0.331763	0.339284
A1S_1503	9.78139	19.1878	0.375023	0.0195449	-5.67706	0.0353806	0.44219	4.26412e-05	0.00225932
A1S_1504	10.9671	14.3399	7.59421	0.529586	-0.917063	0.203146	0.786641	2.09472	0.721315
A1S_1505	40.6956	79.141	2.25014	0.028432	-5.13634	0.021458	0.308474	0.00832526	0.0136125
A1S_1506	1.58193	1.19499	1.96887	1.6476	0.720367	1	1	0.331763	1.04815
A1S_1507	23.2893	2.38998	44.1887	18.4891	4.2086	0.20687	0.786641	0.0408588	3.80636
A1S_1508	5.39017	4.77997	6.00037	1.25531	0.328049	0.419946	0.818634	0.742353	1.23643
A1S_1509	1.31258	0	2.62516	Inf	Inf	1	1	0	1.8901
A1S_1510	61.086	43.2573	78.9147	1.82431	0.867351	0.381853	0.812324	1.05089	0.726899
A1S_1511	133.194	155.892	110.496	0.708795	-0.496559	0.42479	0.820831	0.00228311	1.36546
A1S_1512	6.67813	11.9499	1.40634	0.117686	-3.08699	0.18094	0.786641	2.2505	0.0557792
A1S_1513	39.3244	38.4773	40.1716	1.04403	0.0621659	0.964762	1	2.18369	1.86072
A1S_1514	6.42918	9.57691	3.28145	0.342642	-1.54523	0.237163	0.786641	0.423783	0.306898
A1S_1515	9.37483	16.7808	1.96887	0.117329	-3.09137	0.2502	0.786641	0.0565029	0.0645949
A1S_1516	0.796924	0	1.59385	Inf	Inf	1	1	0	1.4201
A1S_1517	7.89857	14.3908	1.40634	0.0977245	-3.35514	0.267372	0.786641	3.27006e-05	0.0428581
A1S_1518	182.016	284.18	79.8523	0.280991	-1.8314	0.00847252	0.150865	0.040913	0.190329
A1S_1519	107.083	99.4219	114.744	1.15411	0.206786	0.725548	0.979361	0.939168	0.428321
A1S_1520	115.866	123.458	108.275	0.877023	-0.189313	0.496462	0.858634	0.247464	0.64522
A1S_1521	171.247	200.48	142.013	0.708367	-0.497432	0.614358	0.919789	1.81063	0.971781
A1S_1522	20.1322	35.9516	4.31276	0.11996	-3.05937	0.137494	0.786641	0.209449	0.113247
A1S_1523	72.6451	57.5123	87.7779	1.52625	0.609987	0.927224	1	0.292298	0.137666
A1S_1524	10.0515	15.6028	4.50027	0.288428	-1.79372	0.291094	0.786641	0.137783	0.295274
A1S_1525	0.562534	0	1.12507	Inf	Inf	1	1	0	1.12933
A1S_1526	114.476	208.607	20.345	0.0975276	-3.35804	0.00345604	0.0768215	0.167184	0.331176
A1S_1527	11.9296	7.22086	16.6383	2.3042	1.20427	0.924434	1	0.661493	0.487171
A1S_1528	355.811	172.622	538.999	3.12243	1.64267	0.000749345	0.0223486	0.0983204	3.29076
A1S_1529	0.234389	0	0.468779	Inf	Inf	1	1	0	0.501919
A1S_1530	141.237	139.128	143.346	1.03032	0.0430856	0.965707	1	0.0186997	5.32976
A1S_1531	8.98525	14.4078	3.56272	0.247277	-2.0158	0.30355	0.786641	0.27368	0.21904
A1S_1532	22.6314	10.7889	34.474	3.19533	1.67596	0.815035	1	0.00814908	2.36708
A1S_1533	28.8853	43.2743	14.4963	0.334986	-1.57783	0.441156	0.829786	2.56388	0.0203807
A1S_1534	7.17579	10.7889	3.56272	0.330222	-1.59849	0.270101	0.786641	0.021716	0.303789
A1S_1535	44.1518	69.4623	18.8413	0.271245	-1.88233	0.0933809	0.754336	1.29234	0.69537
A1S_1536	1.40634	0	2.81267	Inf	Inf	1	1	0	1.9592
A1S_1537	10.1922	15.6028	4.78154	0.306455	-1.70626	0.293927	0.786641	0.136523	0.325924
A1S_1538	85.3286	50.1897	120.468	2.40024	1.26318	0.712568	0.973119	3.34017	3.60957
A1S_1539	0.0937557	0	0.187511	Inf	Inf	1	1	0	0.200768
A1S_1540	15.1528	27.5866	2.71892	0.0985592	-3.34287	0.193477	0.786641	0.00967132	0.0643859
A1S_1541	48.9044	9.59388	88.215	9.19493	3.20084	0.032959	0.421468	3.32339e-06	4.26234
A1S_1542	13.0975	3.58498	22.61	6.30688	2.65693	1	1	0.174848	1.80988
A1S_1543	53.4869	63.5722	43.4017	0.682716	-0.550643	0.520859	0.879974	0.0254786	2.94086
A1S_1544	316.854	210.227	423.482	2.01441	1.01036	0.00604899	0.117849	3.23138	0.0918523
A1S_1545	52.8791	39.6384	66.1198	1.66808	0.738185	0.583266	0.9027	0.680457	1.88782
A1S_1546	87.5624	97.1337	77.991	0.802923	-0.316666	0.581964	0.9027	0.000779155	0.790158
A1S_1547	35.8595	44.4862	27.2327	0.612161	-0.708017	0.719915	0.975996	2.78475	0.0398087
A1S_1548	23.7829	10.8058	36.76	3.40186	1.76632	0.648538	0.942604	0.0761556	0.055307
A1S_1549	18.6106	24.0017	13.2196	0.550777	-0.860461	0.390012	0.812324	0.128919	1.10752
A1S_1551	10.4879	5.97496	15.0009	2.51063	1.32805	0.561017	0.894171	0.549673	2.73001
A1S_1552	29.1456	28.8156	29.4757	1.02291	0.0326771	0.802307	1	0.340239	0.024103
A1S_1553	5.41827	8.39888	2.43765	0.290235	-1.78471	0.297816	0.786641	0.0343593	0.228427
A1S_1554	26.5331	19.2556	33.8105	1.75588	0.812191	0.744672	0.988123	1.6596	2.78849
A1S_1555	85.0841	83.9549	86.2133	1.0269	0.0382963	0.820477	1	0.00831284	0.483906
A1S_1556	5.39522	6.0089	4.78154	0.795743	-0.329625	0.532161	0.88471	0.371744	0.815927
A1S_1557	44.3641	53.9443	34.7839	0.644811	-0.633051	0.352633	0.802143	0.0710669	0.180065
A1S_1558	4.61708	2.38998	6.84417	2.86369	1.51787	0.596348	0.910187	0.310181	1.94569
A1S_1559	4.69205	6.0089	3.37521	0.561701	-0.832125	0.402867	0.814023	0.411837	0.532886
A1S_1560	22.071	9.55994	34.5821	3.61739	1.85495	0.952505	1	0.581904	1.18491
A1S_1561	13.0313	16.7808	9.28182	0.553121	-0.854332	0.30051	0.786641	0.0453706	0.854212
A1S_1562	4.01536	7.18692	0.843801	0.117408	-3.0904	0.243966	0.786641	0.170593	0.0497089
A1S_1563	2.03879	2.38998	1.6876	0.706115	-0.502026	0.298328	0.786641	0.624836	0.584757
A1S_1564	10.5816	2.38998	18.7732	7.85495	2.9736	1	1	0.108519	2.53509
A1S_1565	25.9064	45.5455	6.26729	0.137605	-2.86139	0.111157	0.786641	0.157737	0.000924818
A1S_1566	20.6132	26.4595	14.7668	0.55809	-0.84143	0.619953	0.922673	2.26288	0.280414
A1S_1567	28.9715	36.0364	21.9066	0.607901	-0.718092	0.579031	0.901409	0.950495	0.170904
A1S_1568	95.4945	84.0737	106.915	1.27169	0.346744	0.57731	0.901409	1.38391	0.0751383
A1S_1569	7.01819	10.7549	3.28145	0.305111	-1.71259	0.184173	0.786641	1.89443	0.268218
A1S_1570	3.15195	3.58498	2.71892	0.758419	-0.398932	0.284855	0.786641	0.771507	0.679449
A1S_1573	109.904	81.4631	138.345	1.69825	0.764053	0.659014	0.951048	0.535463	0.811743
A1S_1574	85.0023	78.9883	91.0164	1.15228	0.204488	0.553927	0.893127	2.39773	0.0440483
A1S_1575	14.6995	15.5519	13.8472	0.890386	-0.167497	0.344559	0.800293	0.904741	0.00134803
A1S_1576	3.76984	3.60195	3.93774	1.09323	0.128591	0.584915	0.903931	0.077015	0.991564
A1S_1577	2.88259	2.38998	3.37521	1.41223	0.497974	0.557001	0.893127	0.499137	1.12946
A1S_1578	16.8968	7.16995	26.6236	3.71322	1.89267	0.94368	1	0.457615	2.28531
A1S_1579	46.5779	26.3577	66.7982	2.53429	1.34158	0.616921	0.921818	0.129166	0.000355782
A1S_1580	1.48818	1.19499	1.78136	1.49069	0.575977	0.729551	0.980233	0.331763	0.968359
A1S_1581	0.0468779	0	0.0937557	Inf	Inf	1	1	0	0.100384
A1S_1582	34.1464	33.5955	34.6973	1.0328	0.046555	0.713202	0.973119	0.0734862	0.094886
A1S_1583	0.421901	0	0.843801	Inf	Inf	1	1	0	0.903455
A1S_1584	2.40695	4.81391	0	0	-Inf	1	1	1.2349	0
A1S_1585	0.281267	0	0.562534	Inf	Inf	1	1	0	0.602303
A1S_1586	7.48516	14.4078	0.562534	0.0390438	-4.67876	0.139927	0.786641	0.305642	0.00758949
A1S_1587	1.19499	2.38998	0	0	-Inf	1	1	0.663526	0
A1S_1588	0	0	0	NA	NA	NA	NA	NA	NA
A1S_1589	2.85876	4.77997	0.937557	0.196143	-2.35002	0.187027	0.786641	1.1438	0.114299
A1S_1590	0.468779	0	0.937557	Inf	Inf	1	1	0	0.991968
A1S_1591	5.39607	2.38998	8.40216	3.51557	1.81376	0.492006	0.856274	0.257308	2.24762
A1S_1592	9.62781	19.2556	0	0	-Inf	1	1	3.45466	0
A1S_1593	0	0	0	NA	NA	NA	NA	NA	NA
A1S_1594	2.38998	4.77997	0	0	-Inf	1	1	1.22851	0
A1S_1595	16.3528	31.2056	1.50009	0.0480713	-4.37868	0.224901	0.786641	0.273485	0.0179837
A1S_1596	0	0	0	NA	NA	NA	NA	NA	NA
A1S_1597	23.8364	43.1724	4.50027	0.10424	-3.26203	0.139617	0.786641	8.02779e-05	0.10081
A1S_1598	49.6668	45.5455	53.7882	1.18098	0.239982	0.683886	0.969619	0.102767	4.30278
A1S_1599	13.9459	26.3916	1.50009	0.0568396	-4.13696	0.219783	0.786641	0.0384772	0.0220133
A1S_1600	1.19499	2.38998	0	0	-Inf	1	1	0.663526	0
A1S_1601	260.573	360.195	160.951	0.446844	-1.16216	0.209289	0.786641	4.47486	0.953353
A1S_1602	0	0	0	NA	NA	NA	NA	NA	NA
A1S_1603	12.2781	23.8998	0.65629	0.02746	-5.18652	0.109465	0.786641	4.04513	0.00502476
A1S_1604	0.831885	1.19499	0.468779	0.392286	-1.35002	0.304751	0.786641	0.331763	0.280963
A1S_1605	1.21882	0	2.43765	Inf	Inf	1	1	0	1.81692
A1S_1606	1.06627	1.19499	0.937557	0.784572	-0.350023	0.651535	0.944783	0.331763	0.55684
A1S_1607	9.52576	13.1449	5.90661	0.449346	-1.1541	0.194199	0.786641	2.04055	0.536156
A1S_1608	5.57488	0	11.1498	Inf	Inf	1	1	0	1.71412
A1S_1609	9.79931	4.81391	14.7847	3.07125	1.61883	0.901271	1	0.410974	0.0237105
A1S_1610	29.1537	36.0873	22.2201	0.615731	-0.699627	0.801258	1	3.23969	1.81954
A1S_1611	9.94323	2.38998	17.4965	7.32075	2.87199	0.901907	1	0.117615	0.00600857
A1S_1612	9.85585	7.16995	12.5418	1.74921	0.806704	0.487428	0.851906	0.788103	0.081395
A1S_1613	11.6233	14.3399	8.90679	0.621119	-0.687058	0.222103	0.786641	2.00718	0.908761
A1S_1614	11.0191	9.59388	12.4444	1.29712	0.375313	0.542637	0.889617	1.41485e-05	0.00546423
A1S_1615	10.2758	13.1449	7.4067	0.563465	-0.827602	0.214752	0.786641	1.93239	0.747678
A1S_1616	28.353	31.1716	25.5344	0.819154	-0.287793	0.472611	0.843799	0.0187537	0.0345547
A1S_1618	6.8893	12.0008	1.77777	0.148138	-2.75499	0.310532	0.788305	0.0919194	0.00025184
A1S_1619	57.8128	34.8245	80.8011	2.32024	1.21427	0.355876	0.80341	0.354063	5.49395
A1S_1620	4.49949	4.77997	4.21901	0.882643	-0.180098	0.296774	0.786641	0.8628	0.856467
A1S_1621	6.0899	5.99193	6.18788	1.0327	0.0464237	0.461401	0.841659	0.0357811	1.0954
A1S_1622	0.562534	0	1.12507	Inf	Inf	1	1	0	1.12933
A1S_1623	50.1056	57.5123	42.6988	0.742429	-0.429675	0.394722	0.812505	0.381429	0.601726
A1S_1624	83.3872	139.315	27.4597	0.197105	-2.34296	0.134972	0.786641	3.17656	0.580621
A1S_1625	23.5559	24.0186	23.0931	0.961467	-0.0566901	0.687191	0.970692	0.426621	0.237568
A1S_1626	14.915	3.58498	26.245	7.32082	2.87201	0.877775	1	0.149775	3.21823
A1S_1627	8.92289	11.9499	5.89585	0.49338	-1.01923	0.217887	0.786641	1.86336	0.012261
A1S_1629	7.12465	4.77997	9.46933	1.98104	0.986261	0.492767	0.856274	0.569202	1.91385
A1S_1630	28.3079	42.0114	14.6044	0.347629	-1.52438	0.303609	0.786641	0.376581	0.0800115
A1S_1631	392.207	694.412	90.003	0.12961	-2.94775	5.06923e-06	0.000289471	0.0564942	0.000133833
A1S_1632	31.6444	28.7647	34.5242	1.20023	0.263309	0.70359	0.971965	0.0750413	0.00271715
A1S_1633	111.107	56.3174	165.896	2.94573	1.55863	0.11911	0.786641	0.174537	0.865873
A1S_1634	49.2854	45.5624	53.0084	1.16342	0.218376	0.851419	1	0.0104531	1.33935
A1S_1635	2.01575	0	4.0315	Inf	Inf	0.699212	0.97116	0	2.32926
A1S_1636	3.2457	3.58498	2.90643	0.810724	-0.302717	0.292679	0.786641	0.756333	0.730082
A1S_1637	422.249	137.916	706.582	5.12327	2.35707	4.14997e-08	4.16506e-06	0.000697067	1.53014
A1S_1638	31.0377	16.8487	45.2266	2.68429	1.42454	0.41	0.81691	1.15138	1.07729
A1S_1639	35.0503	38.3246	31.776	0.829129	-0.270332	0.444666	0.830015	0.576895	2.36768
A1S_1640	9.54778	14.4078	4.68779	0.325365	-1.61987	0.31551	0.788305	0.262987	0.342646
A1S_1641	21.4819	40.9012	2.06263	0.0504294	-4.30959	0.354458	0.803052	4.90855	0.0242635
A1S_1642	13.3049	23.9847	2.62516	0.109451	-3.19164	0.20889	0.786641	4.8518e-05	0.0708868
A1S_1643	7.8721	13.2128	2.5314	0.191587	-2.38393	0.330102	0.795471	0.487835	0.13645
A1S_1644	41.6423	62.3772	20.9075	0.335179	-1.577	0.232097	0.786641	0.0518688	1.09492
A1S_1645	6.97457	11.9839	1.96528	0.163994	-2.60828	0.271293	0.786641	0.0850892	0.00210547
A1S_1646	0.421901	0	0.843801	Inf	Inf	1	1	0	0.903455
A1S_1647	22.9432	3.60195	42.2844	11.7393	3.55328	0.230461	0.786641	0.0103638	0.00870728
A1S_1648	18.5137	16.7978	20.2297	1.20431	0.268207	0.682137	0.969112	0.0381775	0.63013
A1S_1649	22.881	7.16995	38.592	5.38247	2.42827	0.682866	0.969112	0.33351	2.14898
A1S_1650	3.16386	2.38998	3.93774	1.6476	0.720367	0.549346	0.892382	0.460793	1.28325
A1S_1651	14.9945	7.16995	22.819	3.18259	1.6702	0.810771	1	0.517889	0.125283
A1S_1652	13.3348	11.9499	14.7196	1.23178	0.300742	0.382789	0.812324	1.35706	1.99152
A1S_1653	1.06627	1.19499	0.937557	0.784572	-0.350023	0.651535	0.944783	0.331763	0.55684
A1S_1654	10.8596	19.1878	2.5314	0.131928	-2.92218	0.238445	0.786641	4.00869e-05	0.0863299
A1S_1655	116.926	98.2439	135.608	1.38032	0.465005	0.943243	1	0.583304	0.327481
A1S_1656	9.19659	12.0178	6.37539	0.530496	-0.914588	0.467264	0.841696	0.666755	0.650334
A1S_1657	44.288	22.7727	65.8033	2.88956	1.53085	0.472395	0.843799	0.0342279	1.70851
A1S_1658	12.3332	18.0097	6.65666	0.369614	-1.43591	0.320119	0.791371	0.305101	0.48248
A1S_1659	4.59487	7.22086	1.96887	0.272664	-1.8748	0.422434	0.820247	1.46001	0.200209
A1S_1660	6.73902	5.99193	7.48612	1.24937	0.321197	0.430077	0.824314	0.0327826	0.0140255
A1S_1661	1.76601	2.40695	1.12507	0.467424	-1.0972	1	1	0.668237	0.367904
A1S_1662	4.98445	9.59388	0.375023	0.0390898	-4.67706	0.0782559	0.689318	2.49809e-05	0.00678064
A1S_1663	0.187511	0	0.375023	Inf	Inf	1	1	0	0.401535
A1S_1664	61.223	67.0723	55.3738	0.825584	-0.276514	0.426674	0.822429	0.879544	2.32441
A1S_1665	47.7718	72.0898	23.4538	0.325342	-1.61997	0.31506	0.788305	2.64743	0.392129
A1S_1666	5.27258	7.16995	3.37521	0.470743	-1.08699	0.220639	0.786641	1.32509	0.442422
A1S_1667	79.1656	151.112	7.21919	0.0477738	-4.38764	0.00525264	0.105435	0.00801832	0.0653744
A1S_1669	1.12507	0	2.25014	Inf	Inf	1	1	0	1.73912
A1S_1670	3.1289	1.19499	5.06281	4.23669	2.08294	0.746689	0.989213	0.179196	1.98013
A1S_1671	15.0479	24.0017	6.09412	0.253904	-1.97764	0.283085	0.786641	0.14871	0.317503
A1S_1672	44.4977	73.3018	15.6936	0.214096	-2.22367	0.209567	0.786641	3.27324	0.295363
A1S_1673	0.375023	0	0.750046	Inf	Inf	1	1	0	0.803071
A1S_1674	3.73488	2.40695	5.06281	2.10341	1.07273	0.760429	0.994505	0.396108	1.55627
A1S_1675	11.8371	21.6117	2.06263	0.0954403	-3.38926	0.283696	0.786641	0.406609	0.0513187
A1S_1676	39.5982	34.7736	44.4228	1.27749	0.35331	0.866244	1	0.00311747	0.147122
A1S_1677	4.76884	5.97496	3.56272	0.596275	-0.745951	0.245384	0.786641	1.11424	0.573968
A1S_1678	76.487	69.5811	83.3929	1.1985	0.261231	0.952763	1	0.0728821	0.312476
A1S_1679	21.9569	25.1627	18.7511	0.745196	-0.424309	0.437048	0.828615	0.164239	1.79758
A1S_1680	30.7423	52.7833	8.70136	0.164851	-2.60077	0.145917	0.786641	0.0664244	0.000325439
A1S_1681	0.0468779	0	0.0937557	Inf	Inf	1	1	0	0.100384
A1S_1682	3.06667	3.60195	2.5314	0.702788	-0.508839	0.404347	0.814023	0.0894377	0.625308
A1S_1683	60.4807	48.0542	72.9072	1.51719	0.601398	0.5624	0.89442	1.02833	1.5093
A1S_1684	32.2507	32.4005	32.1008	0.99075	-0.0134066	0.74137	0.98453	0.120014	0.087007
A1S_1686	13.7186	7.20389	20.2333	2.80866	1.48988	0.928644	1	0.0647641	1.19058
A1S_1687	728.159	1452.01	4.30559	0.00296526	-8.39763	4.79941e-33	3.97391e-30	13.0178	5.36502e-05
A1S_1688	36.3027	62.2923	10.3131	0.16556	-2.59457	0.0741184	0.670711	0.804079	0.318526
A1S_1689	69.492	100.753	38.2314	0.379458	-1.39799	0.145671	0.786641	0.0323202	0.337569
A1S_1690	38.3534	63.4873	13.2196	0.208224	-2.26379	0.0841502	0.721024	0.872013	0.488332
A1S_1691	40.6297	76.8528	4.40652	0.0573371	-4.12439	0.0938509	0.756288	1.59151	0.0520191
A1S_1692	17.292	21.6456	12.9383	0.597733	-0.742428	0.618793	0.921818	1.70111	1.15594
A1S_1693	19.1728	21.5777	16.7679	0.777094	-0.363839	0.473905	0.843799	0.0299487	0.605985
A1S_1694	37.1929	43.1215	31.2642	0.725026	-0.463896	0.358893	0.805075	0.527051	0.165096
A1S_1695	12.5336	14.4078	10.6595	0.739841	-0.434713	0.477974	0.845646	0.216172	0.0795256
A1S_1696	108.779	190.564	26.995	0.141659	-2.81951	0.000520665	0.0161163	0.701374	0.340718
A1S_1697	14.1426	21.6286	6.65666	0.30777	-1.70007	0.37145	0.812324	1.00073	0.406888
A1S_1698	9.3549	7.22086	11.4889	1.59108	0.670002	0.67256	0.962644	0.837289	1.09541
A1S_1699	1.64072	0	3.28145	Inf	Inf	0.693707	0.97116	0	2.1169
A1S_1700	2.01575	0	4.0315	Inf	Inf	0.699212	0.97116	0	2.32926
A1S_1701	12.2837	14.4417	10.1256	0.701136	-0.512233	0.634573	0.9323	1.94597	1.08363
A1S_1702	1.17195	0	2.34389	Inf	Inf	1	1	0	1.77863
A1S_1703	0.597496	1.19499	0	0	-Inf	0.251409	0.786641	0.331763	0
A1S_1704	1.67569	1.19499	2.15638	1.80452	0.851611	1	1	0.331763	1.12441
A1S_1705	19.4427	31.1037	7.78172	0.250186	-1.99893	0.128552	0.786641	2.13286	0.376646
A1S_1706	0.972519	1.19499	0.750046	0.627657	-0.671951	0.336895	0.800293	0.331763	0.45115
A1S_1707	17.3611	28.8156	5.90661	0.20498	-2.28645	0.268858	0.786641	0.485774	0.251149
A1S_1708	27.7084	46.7914	8.62553	0.18434	-2.43956	0.193324	0.786641	0.114737	0.305146
A1S_1709	137.363	263.662	11.0632	0.0419597	-4.57485	6.21263e-05	0.00285781	1.15559	0.07846
A1S_1710	37.2663	60.1229	14.4097	0.239671	-2.06088	0.392686	0.812324	4.69561	0.00268503
A1S_1711	1.61689	2.38998	0.843801	0.353057	-1.50203	0.233782	0.786641	0.663526	0.259531
A1S_1712	3.65569	4.77997	2.5314	0.529586	-0.917063	0.225392	0.786641	0.999688	0.470584
A1S_1713	6.56717	6.0089	7.12543	1.18581	0.245877	0.5761	0.901409	0.316043	1.27409
A1S_1714	0.890679	0	1.78136	Inf	Inf	1	1	0	1.51994
A1S_1715	2.74196	2.38998	3.09394	1.29454	0.372443	0.549027	0.892382	0.519293	1.04802
A1S_1716	11.5508	20.3827	2.71892	0.133393	-2.90625	0.221421	0.786641	0.0102667	0.091447
A1S_1717	0.140634	0	0.281267	Inf	Inf	1	1	0	0.301152
A1S_1718	0.937557	0	1.87511	Inf	Inf	1	1	0	1.567
A1S_1719	0.187511	0	0.375023	Inf	Inf	1	1	0	0.401535
A1S_1720	0.515656	0	1.03131	Inf	Inf	1	1	0	1.06242
A1S_1721	0.878763	1.19499	0.562534	0.470743	-1.08699	0.31528	0.788305	0.331763	0.339284
A1S_1722	0.234389	0	0.468779	Inf	Inf	1	1	0	0.501919
A1S_1723	0.65629	0	1.31258	Inf	Inf	1	1	0	1.25367
A1S_1724	12.7946	16.7978	8.79153	0.523375	-0.934084	0.345537	0.800293	0.0507365	0.0169794
A1S_1725	9.64093	9.55994	9.72191	1.01694	0.0242391	0.327635	0.79545	1.26083	0.198737
A1S_1727	5.60072	7.16995	4.0315	0.562276	-0.830649	0.233377	0.786641	1.27059	0.5614
A1S_1728	8.46027	7.16995	9.75059	1.35992	0.443526	0.411527	0.81691	0.908259	1.61213
A1S_1729	89.2845	71.9032	106.666	1.48347	0.568971	0.848031	1	0.232018	2.42892
A1S_1730	39.6319	34.8414	44.4223	1.27498	0.350479	0.86522	1	0.881776	3.2414
A1S_1731	123.491	59.9193	187.063	3.12191	1.64243	0.0652818	0.624752	0.129213	0.280368
A1S_1732	141.201	46.8083	235.593	5.03315	2.33146	0.000842276	0.0239545	0.103245	0.669413
A1S_1733	1.85977	2.40695	1.31258	0.545328	-0.874803	1	1	0.655473	0.440555
A1S_1734	9.92889	2.38998	17.4678	7.30875	2.86962	0.912531	1	0.117836	2.05263
A1S_1735	2.59446	4.81391	0.375023	0.077904	-3.68216	0.385895	0.812324	1.2014	0.0238159
A1S_1736	71.0727	57.4614	84.684	1.47375	0.559495	0.902023	1	1.20618	0.0701914
A1S_1737	164.409	268.255	60.5631	0.225767	-2.14709	0.00138023	0.0365705	5.10389	0.114684
A1S_1738	6.89958	12.0178	1.78136	0.148227	-2.75412	0.384439	0.812324	0.806734	0.0841345
A1S_1739	8.00184	15.5349	0.468779	0.0301758	-5.05046	0.0705907	0.65376	2.87352	0.00475734
A1S_1740	1.48474	2.40695	0.562534	0.233712	-2.0972	1	1	0.668237	0.148576
A1S_1741	0	0	0	NA	NA	NA	NA	NA	NA
A1S_1742	3.58498	7.16995	0	0	-Inf	1	1	1.64853	0
A1S_1743	1.79249	3.58498	0	0	-Inf	1	1	0.991855	0
A1S_1744	0	0	0	NA	NA	NA	NA	NA	NA
A1S_1745	0.831885	1.19499	0.468779	0.392286	-1.35002	0.304751	0.786641	0.331763	0.280963
A1S_1746	0.515656	0	1.03131	Inf	Inf	1	1	0	1.06242
A1S_1747	12.9012	11.9839	13.8185	1.15309	0.205507	0.541589	0.889617	0.0541869	1.64425
A1S_1748	0.234389	0	0.468779	Inf	Inf	1	1	0	0.501919
A1S_1749	1.03131	0	2.06263	Inf	Inf	1	1	0	1.65606
A1S_1750	25.2035	32.3157	18.0913	0.559829	-0.836942	0.232988	0.786641	1.2237	1.18502
A1S_1751	1.17195	0	2.34389	Inf	Inf	1	1	0	1.77863
A1S_1752	0.750046	0	1.50009	Inf	Inf	1	1	0	1.36702
A1S_1753	4.78192	3.58498	5.97885	1.66775	0.737906	0.489472	0.854126	0.547053	0.688298
A1S_1754	5.55385	7.16995	3.93774	0.5492	-0.864596	0.231493	0.786641	1.2782	0.544278
A1S_1755	8.63655	0	17.2731	Inf	Inf	0.829514	1	0	3.94799
A1S_1756	2.03879	2.38998	1.6876	0.706115	-0.502026	0.298328	0.786641	0.624836	0.584757
A1S_1757	30.5472	60.1569	0.937557	0.0155852	-6.00368	0.158449	0.786641	7.6841	0.003307
A1S_1758	0	0	0	NA	NA	NA	NA	NA	NA
A1S_1759	9.13196	16.7638	1.50009	0.0894838	-3.48223	0.209496	0.786641	0.534544	0.0392328
A1S_1760	16.0755	11.9499	20.201	1.69047	0.757429	0.505717	0.865151	1.15261	0.0790017
A1S_1761	2.36694	2.38998	2.34389	0.980715	-0.0280946	0.332523	0.795471	0.575294	0.813546
A1S_1762	62.7194	63.4873	61.9516	0.97581	-0.0353277	0.553907	0.893127	0.636241	0.100938
A1S_1763	0.750046	0	1.50009	Inf	Inf	1	1	0	1.36702
A1S_1764	0	0	0	NA	NA	NA	NA	NA	NA
A1S_1765	2.64821	2.38998	2.90643	1.21609	0.282246	0.542849	0.889617	0.533037	0.991871
A1S_1766	0.0937557	0	0.187511	Inf	Inf	1	1	0	0.200768
A1S_1767	1.12507	0	2.25014	Inf	Inf	1	1	0	1.73912
A1S_1768	10.2631	19.1199	1.40634	0.0735536	-3.76506	0.146201	0.786641	3.29766	0.0292349
A1S_1769	1.85128	2.38998	1.31258	0.5492	-0.864596	0.272466	0.786641	0.651956	0.443662
A1S_1770	1.39442	1.19499	1.59385	1.33377	0.415512	0.713951	0.973489	0.331763	0.884784
A1S_1771	0.187511	0	0.375023	Inf	Inf	1	1	0	0.401535
A1S_1772	3.34451	4.81391	1.87511	0.38952	-1.36023	0.439558	0.828615	1.06396	0.314954
A1S_1773	29.8823	47.9694	11.7953	0.245892	-2.0239	0.177106	0.786641	8.21584e-05	0.0427837
A1S_1774	8.93837	14.4078	3.46896	0.24077	-2.05427	0.303322	0.786641	0.274601	0.209521
A1S_1775	0	0	0	NA	NA	NA	NA	NA	NA
A1S_1776	0.140634	0	0.281267	Inf	Inf	1	1	0	0.301152
A1S_1777	0.937557	0	1.87511	Inf	Inf	1	1	0	1.567
A1S_1778	0.187511	0	0.375023	Inf	Inf	1	1	0	0.401535
A1S_1779	9.03213	14.4078	3.65647	0.253785	-1.97832	0.303894	0.786641	0.272763	0.228692
A1S_1780	18.4352	28.7138	8.15675	0.284071	-1.81568	0.148723	0.786641	1.81582	0.439544
A1S_1781	1.45321	0	2.90643	Inf	Inf	1	1	0	1.99236
A1S_1782	0.597496	1.19499	0	0	-Inf	0.251409	0.786641	0.331763	0
A1S_1783	0.421901	0	0.843801	Inf	Inf	1	1	0	0.903455
A1S_1784	0.140634	0	0.281267	Inf	Inf	1	1	0	0.301152
A1S_1785	0.562534	0	1.12507	Inf	Inf	1	1	0	1.12933
A1S_1786	1.57001	2.38998	0.750046	0.313829	-1.67195	0.226727	0.786641	0.663526	0.222547
A1S_1787	0.0468779	0	0.0937557	Inf	Inf	1	1	0	0.100384
A1S_1788	2.62437	4.77997	0.468779	0.0980715	-3.35002	0.183719	0.786641	1.18666	0.0358502
A1S_1789	5.12851	8.38191	1.87511	0.22371	-2.1603	0.246493	0.786641	0.29992	0.151312
A1S_1790	2.81188	4.77997	0.843801	0.176529	-2.50203	0.19014	0.786641	1.15241	0.0965914
A1S_1791	3.77249	7.16995	0.375023	0.0523048	-4.25691	0.102545	0.777185	1.60979	0.0114094
A1S_1792	2.77349	4.79694	0.750046	0.156359	-2.67706	0.316269	0.788305	1.45675e-05	0.0792732
A1S_1793	1.95695	1.19499	2.71892	2.27526	1.18603	1	1	0.306121	1.33257
A1S_1794	1.19499	2.38998	0	0	-Inf	1	1	0.663526	0
A1S_1795	1.03131	0	2.06263	Inf	Inf	1	1	0	1.65606
A1S_1796	3.54822	5.97496	1.12148	0.187697	-2.41352	0.208516	0.786641	1.33526	0.0268175
A1S_1797	3.89008	4.77997	3.00018	0.627657	-0.671951	0.250691	0.786641	0.959539	0.579802
A1S_1798	4.39887	7.20389	1.59385	0.221248	-2.17626	0.339772	0.800293	0.169053	0.144147
A1S_1799	2.68822	4.81391	0.562534	0.116856	-3.0972	0.536557	0.888094	1.18435	0.0485765
A1S_1800	12.5363	21.5099	3.56272	0.165632	-2.59395	0.116827	0.786641	3.44466	0.139702
A1S_1801	0.597496	1.19499	0	0	-Inf	0.251409	0.786641	0.331763	0
A1S_1802	6.10266	12.0178	0.187511	0.0156028	-6.00205	0.214246	0.786641	0.86507	0.00119363
A1S_1803	1.3825	2.38998	0.375023	0.156914	-2.67195	0.215969	0.786641	0.663526	0.0825061
A1S_1804	2.21439	3.58498	0.843801	0.235372	-2.08699	0.182414	0.786641	0.928031	0.150286
A1S_1805	3.86624	7.16995	0.562534	0.0784572	-3.67195	0.190826	0.786641	1.59056	0.0241649
A1S_1806	1.57001	2.38998	0.750046	0.313829	-1.67195	0.226727	0.786641	0.663526	0.222547
A1S_1807	5.71145	7.20389	4.21901	0.585657	-0.771873	0.374399	0.812324	0.142764	0.593015
A1S_1808	0	0	0	NA	NA	NA	NA	NA	NA
A1S_1809	0	0	0	NA	NA	NA	NA	NA	NA
A1S_1810	13.8691	26.4256	1.31258	0.0496708	-4.33146	0.284932	0.786641	0.907382	0.017004
A1S_1811	2.19134	1.19499	3.18769	2.66754	1.41551	1	1	0.275421	1.48611
A1S_1812	0.234389	0	0.468779	Inf	Inf	1	1	0	0.501919
A1S_1813	0	0	0	NA	NA	NA	NA	NA	NA
A1S_1814	2.17943	2.38998	1.96887	0.8238	-0.279633	0.30983	0.788305	0.603758	0.685676
A1S_1815	12.4098	24.0695	0.750046	0.0311616	-5.00409	0.345241	0.800293	4.06003	0.00646315
A1S_1816	1.3825	2.38998	0.375023	0.156914	-2.67195	0.215969	0.786641	0.663526	0.0825061
A1S_1817	3.70335	0	7.4067	Inf	Inf	1	1	0	2.97119
A1S_1818	0.609412	0	1.21882	Inf	Inf	1	1	0	1.19299
A1S_1819	10.1932	16.7299	3.65647	0.218559	-2.1939	0.145971	0.786641	2.74931	0.193464
A1S_1820	3.8432	4.77997	2.90643	0.608043	-0.717754	0.247682	0.786641	0.967451	0.558039
A1S_1821	6.25864	9.61085	2.90643	0.302411	-1.72542	0.345269	0.800293	0.442609	0.253686
A1S_1822	0.0937557	0	0.187511	Inf	Inf	1	1	0	0.200768
A1S_1823	3.12173	1.19499	5.04847	4.22469	2.07884	0.790446	1	0.179761	0.217164
A1S_1824	10.3746	14.3738	6.37539	0.443541	-1.17286	0.255122	0.786641	0.238422	0.554337
A1S_1825	0.750046	0	1.50009	Inf	Inf	1	1	0	1.36702
A1S_1826	2.00383	1.19499	2.81267	2.35372	1.23494	1	1	0.299848	1.36458
A1S_1827	7.23428	7.16995	7.2986	1.01794	0.0256571	0.317548	0.788305	1.04117	0.00726878
A1S_1828	3.67235	2.38998	4.95471	2.07311	1.0518	0.465067	0.841696	0.399076	0.195359
A1S_1829	0.843801	0	1.6876	Inf	Inf	1	1	0	1.47102
A1S_1830	15.1695	7.16995	23.169	3.2314	1.69216	0.758614	0.99388	0.511726	1.78753
A1S_1831	21.4589	20.3149	22.6028	1.11263	0.153968	0.363275	0.808159	2.15508	1.61742
A1S_1832	7.21419	10.7719	3.65647	0.339446	-1.55875	0.225038	0.786641	0.570385	0.31678
A1S_1833	25.3	25.2136	25.3863	1.00685	0.00984611	0.741181	0.98453	0.304747	0.9964
A1S_1834	1.33563	2.38998	0.281267	0.117686	-3.08699	0.235315	0.786641	0.663526	0.0524357
A1S_1835	2.85876	4.77997	0.937557	0.196143	-2.35002	0.187027	0.786641	1.1438	0.114299
A1S_1836	0.65629	0	1.31258	Inf	Inf	1	1	0	1.25367
A1S_1837	0	0	0	NA	NA	NA	NA	NA	NA
A1S_1838	0	0	0	NA	NA	NA	NA	NA	NA
A1S_1839	1.39099	2.40695	0.375023	0.155808	-2.68216	1	1	0.668237	0.0815476
A1S_1840	5.81207	4.77997	6.84417	1.43184	0.517874	0.435948	0.828615	0.69345	1.40737
A1S_1841	5.61769	7.20389	4.0315	0.559627	-0.837461	0.370412	0.812324	0.144467	0.558777
A1S_1842	3.6676	3.58498	3.75023	1.0461	0.0650148	0.438879	0.828615	0.691028	0.948457
A1S_1843	9.92443	16.8487	3.00018	0.178066	-2.48951	0.406249	0.814023	2.82393	0.136345
A1S_1844	0.984435	0	1.96887	Inf	Inf	1	1	0	1.61233
A1S_1845	9.09194	14.3399	3.84398	0.268062	-1.89936	0.162193	0.786641	2.38316	0.249676
A1S_1846	0.984435	0	1.96887	Inf	Inf	1	1	0	1.61233
A1S_1847	4.12609	7.22086	1.03131	0.142824	-2.80769	0.390645	0.812324	1.55145	0.0698259
A1S_1848	4.39544	8.41585	0.375023	0.0445615	-4.48806	0.146076	0.786641	0.928563	0.00854397
A1S_1849	10.8042	19.1708	2.43765	0.127154	-2.97535	0.208826	0.786641	0.195295	0.0807076
A1S_1850	13.45	23.8998	3.00018	0.125531	-2.99388	0.1047	0.779467	3.83237	0.0909778
A1S_1851	3.74258	7.20389	0.281267	0.0390438	-4.67876	0.108431	0.786641	0.183978	0.00656399
A1S_1852	0.562534	0	1.12507	Inf	Inf	1	1	0	1.12933
A1S_1853	0.187511	0	0.375023	Inf	Inf	1	1	0	0.401535
A1S_1855	1.3825	2.38998	0.375023	0.156914	-2.67195	0.215969	0.786641	0.663526	0.0825061
A1S_1856	20.1902	39.5366	0.843801	0.0213423	-5.55014	0.0874407	0.735034	0.450634	0.00440683
A1S_1857	4.86422	8.41585	1.31258	0.155965	-2.6807	0.355743	0.80341	0.879505	0.0831597
A1S_1858	55.1753	108.194	2.15638	0.0199307	-5.64887	0.0383433	0.461772	7.48475	0.00886138
A1S_1859	16.8147	33.6295	0	0	-Inf	0.594933	0.909464	1.01666	0
A1S_1860	12.8491	23.9168	1.78136	0.0744814	-3.74698	0.130463	0.786641	2.51541	0.0344413
A1S_1861	1.61689	2.38998	0.843801	0.353057	-1.50203	0.233782	0.786641	0.663526	0.259531
A1S_1862	3.6957	7.20389	0.187511	0.0260292	-5.26373	0.0612128	0.606996	0.185075	0.00301187
A1S_1863	32.1566	63.657	0.65629	0.0103098	-6.59984	0.0546377	0.569057	1.82774	0.00152677
A1S_1864	56.6818	110.364	3.00018	0.0271846	-5.20107	0.00938746	0.160264	0.13035	0.0166147
A1S_1865	63.4893	124.822	2.15638	0.0172756	-5.85512	0.00398547	0.0835435	0.986849	0.007559
A1S_1866	4.01958	1.19499	6.84417	5.72737	2.51787	0.755913	0.993092	0.124772	2.34738
A1S_1867	1.12507	0	2.25014	Inf	Inf	1	1	0	1.73912
A1S_1868	5.55204	10.8228	0.281267	0.0259884	-5.26599	0.049647	0.544473	1.33251	0.00315696
A1S_1869	4.90766	9.62781	0.187511	0.019476	-5.68216	0.178706	0.786641	2.02127	0.00175886
A1S_1870	7.05394	7.16995	6.93792	0.967638	-0.0474599	0.361174	0.806175	1.06332	1.09716
A1S_1871	4.63015	0	9.2603	Inf	Inf	1	1	0	0.025587
A1S_1872	16.2339	7.20389	25.2639	3.50697	1.81023	0.939298	1	0.0544583	0.0206582
A1S_1873	7.07861	12.0008	2.15638	0.179686	-2.47645	0.305852	0.786641	0.0904259	0.117362
A1S_1874	7.00838	0	14.0168	Inf	Inf	1	1	0	1.22369
A1S_1875	0.468779	0	0.937557	Inf	Inf	1	1	0	0.991968
A1S_1876	2.64821	2.38998	2.90643	1.21609	0.282246	0.542849	0.889617	0.533037	0.991871
A1S_1877	6.41383	11.9839	0.843801	0.0704115	-3.82805	0.25231	0.786641	0.089361	0.0217873
A1S_1878	29.2583	56.2664	2.25014	0.0399907	-4.64419	0.0318756	0.410261	1.9944	0.0199513
A1S_1879	59.1805	5.97496	112.386	18.8095	4.23339	0.00371218	0.0806192	0.0878181	1.53868
A1S_1880	29.8913	47.9694	11.8132	0.246266	-2.02171	0.181392	0.786641	8.21435e-05	0.518368
A1S_1881	3.35137	2.38998	4.31276	1.80452	0.851611	0.559038	0.894029	0.43686	1.37986
A1S_1882	2.55445	2.38998	2.71892	1.13763	0.18603	0.352221	0.802143	0.546984	0.934129
A1S_1884	26.1847	21.6456	30.7237	1.4194	0.505279	0.955696	1	1.23909	2.80185
A1S_1885	0.328145	0	0.65629	Inf	Inf	1	1	0	0.702687
A1S_1886	1.57001	2.38998	0.750046	0.313829	-1.67195	0.226727	0.786641	0.663526	0.222547
A1S_1887	0.140634	0	0.281267	Inf	Inf	1	1	0	0.301152
A1S_1888	13.481	14.4417	12.5202	0.86695	-0.20598	0.685481	0.970634	1.81064	0.540553
A1S_1889	2.60133	2.38998	2.81267	1.17686	0.23494	0.53978	0.888987	0.539988	0.963204
A1S_1890	6.29703	9.59388	3.00018	0.312719	-1.67706	0.282726	0.786641	2.17845e-05	0.267029
A1S_1891	19.1159	16.7469	21.4849	1.28292	0.359435	0.474021	0.843799	0.877633	1.40709
A1S_1892	0.140634	0	0.281267	Inf	Inf	1	1	0	0.301152
A1S_1893	0.796924	0	1.59385	Inf	Inf	1	1	0	1.4201
A1S_1894	1.31258	0	2.62516	Inf	Inf	1	1	0	1.8901
A1S_1896	21.2811	26.3747	16.1875	0.613751	-0.704276	0.359718	0.805075	0.0250553	0.00606333
A1S_1897	0.234389	0	0.468779	Inf	Inf	1	1	0	0.501919
A1S_1899	43.3097	27.5527	59.0666	2.14377	1.10015	0.808967	1	0.185203	0.522702
A1S_1901	6.92949	11.9839	1.87511	0.15647	-2.67604	0.270566	0.786641	0.0854225	0.092375
A1S_1902	4.47644	2.38998	6.5629	2.746	1.45733	0.595051	0.909464	0.321489	1.88835
A1S_1903	11.7434	21.6117	1.87511	0.0867639	-3.52676	0.289002	0.786641	0.408548	0.0429572
A1S_1904	2.17943	2.38998	1.96887	0.8238	-0.279633	0.30983	0.788305	0.603758	0.685676
A1S_1905	23.7883	4.77997	42.7967	8.95335	3.16243	0.393023	0.812324	0.150395	2.52497
A1S_1906	5.40324	2.38998	8.4165	3.52157	1.81622	0.666889	0.958237	0.256888	0.0881811
A1S_1907	39.5786	35.9855	43.1717	1.1997	0.262671	0.829752	1	0.0169775	1.45072
A1S_1908	56.0152	68.3182	43.7122	0.639833	-0.644233	0.34166	0.800293	0.182942	0.17828
A1S_1909	21.7281	27.6545	15.8017	0.571397	-0.807436	0.586503	0.904698	1.90887	0.0998991
A1S_1910	361.361	350.998	371.724	1.05905	0.0827672	0.618992	0.921818	2.64411	0.507548
A1S_1912	29.6769	39.6723	19.6815	0.496102	-1.01129	0.622019	0.922995	2.40803	0.97086
A1S_1914	28.043	40.8503	15.2356	0.372961	-1.4229	0.402119	0.814023	1.5142	0.172416
A1S_1915	60.6991	78.0139	43.3843	0.556111	-0.846556	0.40839	0.816135	0.492861	0.233816
A1S_1916	102.502	165.503	39.5004	0.238669	-2.06692	0.0405605	0.47345	0.00687008	0.0770325
A1S_1917	6.46757	9.55994	3.37521	0.353057	-1.50203	0.19451	0.786641	1.70249	0.320908
A1S_1918	43.8968	19.2387	68.555	3.5634	1.83325	0.17505	0.786641	0.604363	6.26745
A1S_1919	29.9119	40.6976	19.1262	0.469958	-1.0894	0.202607	0.786641	1.4168	1.32417
A1S_1920	166.678	213.557	119.799	0.560969	-0.834008	0.294613	0.786641	0.374995	2.07278
A1S_1921	57.8799	34.6887	81.0711	2.3371	1.22472	0.757988	0.99388	1.25437	0.621801
A1S_1922	82.8119	81.531	84.0928	1.03142	0.0446338	0.753244	0.992673	0.0239496	0.048514
A1S_1923	28.5102	54.114	2.90643	0.0537093	-4.21868	0.278746	0.786641	4.89848	0.0342415
A1S_1924	956.91	1584.75	329.068	0.207646	-2.2678	9.8173e-08	9.03191e-06	1.80333	0.131569
A1S_1925	1377.08	2250.54	503.61	0.223773	-2.1599	1.34653e-07	1.20533e-05	1.92527	0.660482
A1S_1926	1315.96	2565.27	66.6501	0.0259817	-5.26636	1.70076e-20	7.04115e-18	0.0564284	0.00737048
A1S_1927	1.28875	2.38998	0.187511	0.0784572	-3.67195	0.290396	0.786641	0.663526	0.0267001
A1S_1928	6.99333	12.0178	1.96887	0.163829	-2.60973	0.371757	0.812324	0.800214	0.100156
A1S_1929	94.2538	124.839	63.6684	0.510003	-0.971422	0.342899	0.800293	1.06327	0.401972
A1S_1930	33.6871	37.1126	30.2616	0.815398	-0.294423	0.411077	0.81691	0.942702	1.25084
A1S_1931	2.60133	2.38998	2.81267	1.17686	0.23494	0.53978	0.888987	0.539988	0.963204
A1S_1932	202.595	365.083	40.1059	0.109854	-3.18634	8.50688e-06	0.000447219	13.1286	0.344242
A1S_1933	172.651	215.743	129.558	0.600517	-0.735722	0.149911	0.786641	0.533193	0.0307532
A1S_1934	18.8214	32.2987	5.34408	0.165458	-2.59547	0.103644	0.779467	2.37715	0.187304
A1S_1935	21.9998	14.3399	29.6596	2.06833	1.04846	0.718012	0.975013	1.18333	0.00578553
A1S_1936	50.0118	69.632	30.3917	0.436462	-1.19607	0.358561	0.805075	0.83523	0.087229
A1S_1937	70.447	110.33	30.5644	0.277028	-1.8519	0.109646	0.786641	0.000176506	1.29892
A1S_1938	3.96	7.16995	0.750046	0.10461	-3.25691	0.191384	0.786641	1.57146	0.0405476
A1S_1939	5.0202	6.0089	4.0315	0.670921	-0.575786	0.524827	0.882209	0.392475	0.665376
A1S_1940	62.2855	92.5065	32.0645	0.346618	-1.52858	0.386432	0.812324	2.99601	1.63232
A1S_1941	59.6945	55.0715	64.3175	1.16789	0.223907	0.607237	0.915756	1.16827	0.842203
A1S_1942	14.1206	8.36495	19.8762	2.37613	1.24861	0.661939	0.953192	0.716767	3.26391
A1S_1943	8.87452	14.3738	3.37521	0.234816	-2.0904	0.220626	0.786641	0.264778	0.20068
A1S_1944	9.43706	0	18.8741	Inf	Inf	0.811338	1	0	1.69386
A1S_1945	49.6182	40.6637	58.5728	1.44042	0.52649	0.710164	0.973119	2.07794	0.018768
A1S_1946	5.80031	0	11.6006	Inf	Inf	1	1	0	0.000700997
A1S_1947	34.2285	36.0534	32.4036	0.898768	-0.15398	0.890815	1	1.39382	0.730482
A1S_1948	2.29701	0	4.59403	Inf	Inf	0.730997	0.980549	0	2.4633
A1S_1949	77.6261	138.001	17.2511	0.125007	-2.99992	0.0443972	0.501855	0.649635	0.37732
A1S_1950	85.2976	161.782	8.81304	0.0544747	-4.19827	0.00216501	0.0531149	0.875232	0.0891897
A1S_1951	80.8357	116.423	45.2482	0.388652	-1.36345	0.254873	0.786641	0.81629	0.949362
A1S_1952	3.37947	6.0089	0.750046	0.124822	-3.00205	0.344047	0.800293	0.499583	0.0545488
A1S_1953	17.9597	28.8156	7.10392	0.246531	-2.02016	0.322844	0.791459	0.475568	0.060856
A1S_1954	45.0997	81.4801	8.71928	0.107011	-3.22417	0.0419823	0.482796	0.617325	0.179311
A1S_1955	2.64134	4.81391	0.468779	0.0973801	-3.36023	0.40489	0.814023	1.19289	0.0353981
A1S_1956	18.1504	36.0195	0.281267	0.00780876	-7.00069	0.115366	0.786641	0.652984	0.000560036
A1S_1957	0.562534	0	1.12507	Inf	Inf	1	1	0	1.12933
A1S_1958	0.187511	0	0.375023	Inf	Inf	1	1	0	0.401535
A1S_1959	3.18691	4.77997	1.59385	0.333443	-1.58449	0.195744	0.786641	1.08355	0.253529
[truncated: 1,368 more rows]
