# Supplementary material for: Whole Transcriptome Analysis of Acinetobacter baumannii Assessed by RNA-Sequencing Reveals Different mRNA Expression Profiles in Biofilm Compared to Planktonic Cells
Source: PLoS One. 2013 Aug 30;8(8):e72968. doi: 10.1371/journal.pone.0072968 (PMC3758355; doi:10.1371/journal.pone.0072968)
Supplement: Table S4 — The expression levels of genes down-regulated in biofilm-associated vs. stationary phase cells. The data were filtered based on p < 0.001. Id: name or code of the region of interest; baseMean: mean of the two next columns; baseMeanA: normalized number of counts for sample A; baseMeanB: normalized number of counts for sample B; Fold-change: baseMeanB/baseMeanA; log2Fold-change: log2 baseMeanB/baseMeanA; pval: p value; padj: p value adjusted for multiple testing; resVarA: variance of A; resVarB: variance of B.A: stationary phase cells. B: biofilm-associated cells. (XLSX) [file pone.0072968.s007.xlsx]

## Sheet: Table S4 EstaTOBiof-DOWN
id	baseMean	baseMeanA	baseMeanB	foldChange	log2FoldChange	pval	padj	resVarA	resVarB
1:rpsO:unknown_transcript_1	1427.23	2501.54	352.925	0.141083	-2.82539	2.25615e-10	3.24885e-08	0.00216597	0.209467
A1S_0004	768.107	1290.38	245.837	0.190516	-2.39202	1.11442e-06	7.85309e-05	0.00163298	0.0515822
A1S_0292	3595.38	6629.21	561.556	0.0847093	-3.56134	4.66764e-16	1.40538e-13	8.82967	0.0136281
A1S_0445	341.364	599.532	83.1947	0.138766	-2.84927	1.57053e-05	0.000800248	0.0974852	0.0221062
A1S_0528	267.697	468.43	66.9636	0.142953	-2.80638	1.96406e-05	0.000985602	4.62534	0.289472
A1S_0570	700.943	1254.48	147.411	0.117508	-3.08917	8.55326e-09	9.4428e-07	0.0581612	0.0153789
A1S_0661	468.732	874.458	63.0049	0.0720502	-3.79485	1.44883e-09	1.71375e-07	0.568676	0.0696141
A1S_0670	681.215	1280.44	81.9871	0.0640303	-3.9651	1.77766e-13	3.92507e-11	0.729279	0.055536
A1S_0671	665.238	1275.31	55.1689	0.0432593	-4.53085	8.63277e-16	2.38264e-13	3.13031	0.0130051
A1S_0675	1613.08	2971.16	255.006	0.085827	-3.54243	8.17769e-19	3.00939e-16	6.66411	0.16626
A1S_1104	110.311	218.371	2.25014	0.0103042	-6.60062	1.55362e-05	0.000800248	0.660876	0.00429926
A1S_1335	736.068	1202.07	270.063	0.224664	-2.15416	5.54159e-07	4.26831e-05	3.70001	0.0459271
A1S_1631	392.207	694.412	90.003	0.12961	-2.94775	5.06923e-06	0.000289471	0.0564942	0.000133833
A1S_1687	728.159	1452.01	4.30559	0.00296526	-8.39763	4.79941e-33	3.97391e-30	13.0178	5.36502e-05
A1S_1924	956.91	1584.75	329.068	0.207646	-2.2678	9.8173e-08	9.03191e-06	1.80333	0.131569
A1S_1925	1377.08	2250.54	503.61	0.223773	-2.1599	1.34653e-07	1.20533e-05	1.92527	0.660482
A1S_1926	1315.96	2565.27	66.6501	0.0259817	-5.26636	1.70076e-20	7.04115e-18	0.0564284	0.00737048
A1S_1932	202.595	365.083	40.1059	0.109854	-3.18634	8.50688e-06	0.000447219	13.1286	0.344242
A1S_2072	525.914	868.966	182.862	0.210437	-2.24854	2.61814e-06	0.000173425	2.21393	0.0344594
A1S_2093	256.495	507.365	5.62534	0.0110874	-6.49494	4.53646e-10	6.0099e-08	0.192738	0.00886901
A1S_2164	1973.1	3076.65	869.557	0.282631	-1.82301	6.17242e-08	6.01267e-06	0.540497	0.138098
A1S_2183	1556.99	3016.45	97.528	0.032332	-4.95089	1.54541e-18	5.1184e-16	0.407785	0.0705613
A1S_2452	512.057	887.518	136.596	0.153908	-2.69986	6.55669e-06	0.000368064	0.0940789	0.214432
A1S_2496	350.857	691.683	10.0319	0.0145036	-6.10745	2.55488e-12	4.45357e-10	1.06957	0.0181125
A1S_2696	7638.27	12783.4	2493.17	0.195033	-2.35821	1.32956e-13	3.14535e-11	2.28372	0.719954
A1S_2705	345.978	635.552	56.4051	0.0887498	-3.49411	3.36863e-06	0.000210507	0.0186935	0.285704
A1S_3104	682.772	1108.93	256.612	0.231405	-2.11151	4.80265e-06	0.000283828	0.884436	0.0952927
A1S_3113	2835.61	5443.84	227.388	0.0417699	-4.58139	2.48066e-24	1.64319e-21	3.34363	0.0262929
A1S_3463	490.035	906.384	73.6859	0.0812966	-3.62066	8.14312e-10	1.03731e-07	0.536393	0.0318746
A1S_3473	1252.32	2095.84	408.808	0.195057	-2.35803	9.84792e-09	1.05214e-06	0.525714	0.0208526
A1S_3475	402.819	678.266	127.372	0.187791	-2.4128	7.1473e-06	0.000385818	3.32539	0.0569802
