# Supplementary material for: Whole Transcriptome Analysis of Acinetobacter baumannii Assessed by RNA-Sequencing Reveals Different mRNA Expression Profiles in Biofilm Compared to Planktonic Cells
Source: PLoS One. 2013 Aug 30;8(8):e72968. doi: 10.1371/journal.pone.0072968 (PMC3758355; doi:10.1371/journal.pone.0072968)
Supplement: Table S6 — The expression levels of genes down-regulated in exponentially growing vs. stationary phase cells. The data were filtered based on p < 0.001. Id: name or code of the region of interest; baseMean: mean of the two next columns; baseMeanA: normalized number of counts for sample A; baseMeanB: normalized number of counts for sample B; Fold-change: baseMeanB/baseMeanA; log2Fold-change: log2 baseMeanB/baseMeanA; pval: p value; padj: p value adjusted for multiple testing; resVarA: variance of A; resVarB: variance of B.A: stationary phase cells. B: exponential phase cells. (XLSX) [file pone.0072968.s009.xlsx]

## Sheet: Table S6 EstaTOExpo-DOWN
id	baseMean	baseMeanA	baseMeanB	foldChange	log2FoldChange	pval	padj	resVarA	resVarB
1:actP:unknown_transcript_1	240.88	449.938	31.8217	0.0707247	-3.82164	1.59428e-20	2.09424e-18	1.23665	0.0176191
1:cmk:unknown_transcript_1	289.582	460.37	118.794	0.258039	-1.95434	7.86056e-08	2.90046e-06	0.345632	0.223926
1:miaA:unknown_transcript_1	115.434	189.521	41.3467	0.218164	-2.19652	7.97312e-06	0.000198362	0.108373	0.851602
1:paaA:unknown_transcript_1	583.671	1163.84	3.49903	0.00300644	-8.37773	6.25632e-109	6.84858e-106	2.96118	0.000105455
1:paaB:unknown_transcript_1	154.091	302.173	6.00839	0.0198839	-5.65225	1.02895e-32	2.26494e-30	0.0332807	0.0564895
1:rplT:unknown_transcript_1	367.266	551.733	182.8	0.33132	-1.5937	2.80679e-05	0.000602451	0.13476	0.648815
1:rpsA:unknown_transcript_1	1877.24	2492.12	1262.36	0.506542	-0.981246	1.96988e-05	0.0004371	0.040374	0.0123727
1:rpsO:unknown_transcript_1	1488.24	2501.54	474.934	0.189856	-2.39702	3.64408e-23	5.43961e-21	0.00207236	0.108918
A1S_0004	923.297	1290.38	556.218	0.431051	-1.21407	6.42014e-06	0.000162183	0.00136919	0.217612
A1S_0011	213.187	350.041	76.3335	0.21807	-2.19714	1.88016e-08	7.91597e-07	0.486329	0.575529
A1S_0108	37.9199	69.5132	6.32654	0.0910121	-3.4578	8.33214e-06	0.000205735	0.284588	0.0149429
A1S_0292	3844.11	6629.21	1059	0.159748	-2.64613	5.74962e-39	1.88818e-36	8.06701	0.070108
A1S_0441	80.7589	145.205	16.3129	0.112344	-3.154	6.64131e-07	2.07715e-05	0.742491	0.0779394
A1S_0445	377.766	599.532	156	0.260204	-1.94229	5.88512e-08	2.19622e-06	0.0906711	0.399794
A1S_0482	90.3494	147.357	33.3414	0.226262	-2.14393	9.48974e-06	0.000230847	1.50605	0.64293
A1S_0495	29.7622	56.3683	3.15623	0.055993	-4.15861	2.10315e-05	0.000454392	0.0051492	0.207177
A1S_0528	284.196	468.43	99.9626	0.213399	-2.22837	1.00832e-10	5.4284e-09	4.44678	0.126183
A1S_0570	732.806	1254.48	211.137	0.168307	-2.57084	3.05003e-18	3.33876e-16	0.0559415	0.131387
A1S_0591	48.3991	86.4637	10.3345	0.119524	-3.06463	3.58391e-05	0.00075446	1.85216	0.10431
A1S_0593	258.727	421.139	96.3151	0.228701	-2.12846	1.67806e-07	5.98994e-06	1.04152	0.356306
A1S_0633	156.962	270.985	42.9392	0.158456	-2.65784	4.01362e-08	1.58804e-06	0.0581409	0.358479
A1S_0660	26.4402	50.3763	2.50408	0.0497075	-4.33039	9.41104e-07	2.8354e-05	0.0198269	0.112359
A1S_0661	490.301	874.458	106.144	0.121383	-3.04236	2.15909e-21	2.95435e-19	0.54956	0.166135
A1S_0662	45.4197	82.6751	8.16439	0.0987528	-3.34003	1.02472e-06	3.05927e-05	0.690029	0.017536
A1S_0663	128.948	220.71	37.1867	0.168487	-2.56929	4.20221e-08	1.64286e-06	0.135798	0.895173
A1S_0666	58.374	110.414	6.33358	0.0573619	-4.12376	1.48633e-09	6.97301e-08	0.764693	0.0262333
A1S_0669	235.763	342.803	128.723	0.375502	-1.41311	3.8622e-05	0.000806193	0.804833	3.80686
A1S_0670	703.59	1280.44	126.737	0.0989793	-3.33673	1.16554e-31	2.39228e-29	0.709557	0.0061951
A1S_0671	689.634	1275.31	103.962	0.081519	-3.61672	3.47949e-39	1.26963e-36	3.03737	0.0425768
A1S_0672	60.4362	101.863	19.0095	0.186619	-2.42183	1.96258e-05	0.0004371	0.527111	0.589819
A1S_0675	1629.91	2971.16	288.656	0.0971526	-3.3636	1.39683e-52	6.55313e-50	6.59058	0.0026162
A1S_0721	113.698	213.574	13.8229	0.064722	-3.9496	3.33388e-13	2.48828e-11	0.656674	0.000823082
A1S_0722	36.3687	72.0729	0.664469	0.00921941	-6.76111	1.58074e-10	8.11116e-09	2.36943	0.00750253
A1S_0736	29.7903	57.5802	2.00045	0.0347419	-4.84718	1.0828e-07	3.95103e-06	0.0650415	0.00948223
A1S_0737	71.2276	130.797	11.6581	0.0891314	-3.48792	5.64415e-08	2.14176e-06	0.57352	0.000646161
A1S_0801	113.897	208.506	19.289	0.0925106	-3.43424	1.45921e-10	7.6064e-09	1.30831	0.540218
A1S_0802	106.244	194.166	18.3222	0.0943637	-3.40562	3.75822e-11	2.16526e-09	0.651509	0.000605137
A1S_0823	88.2307	144.984	31.4771	0.217107	-2.20352	3.43369e-05	0.000727499	1.05126	0.00286869
A1S_0960	55.047	95.9388	14.1552	0.147544	-2.76078	4.56179e-05	0.000930491	0.000164275	0.00606996
A1S_1008	398.996	617.746	180.246	0.29178	-1.77705	4.99483e-07	1.62406e-05	0.313618	0.0964103
A1S_1028	66.8398	121.203	12.4764	0.102938	-3.28016	2.68913e-06	7.61302e-05	0.614957	0.256451
A1S_1104	112.43	218.371	6.48914	0.0297161	-5.07261	9.02505e-19	1.02201e-16	0.654123	0.0243236
A1S_1141	219.084	367.008	71.1592	0.19389	-2.36669	8.20068e-09	3.59081e-07	0.0599451	0.341278
A1S_1178	134.663	222.845	46.4805	0.208577	-2.26135	4.60206e-07	1.51132e-05	2.00465	0.0535895
A1S_1257	24.0177	46.7065	1.32894	0.028453	-5.13528	9.15295e-07	2.78318e-05	1.04304	0.047381
A1S_1335	607.366	1202.07	12.6601	0.0105319	-6.56909	8.26962e-95	6.78936e-92	4.35587	0.000188094
A1S_1338	150.994	298.486	3.50255	0.0117344	-6.41312	1.78507e-36	4.88515e-34	0.529876	0.00902266
A1S_1339	63.2747	126.051	0.498352	0.00395357	-7.98263	2.08601e-19	2.4466e-17	1.63017	0.00213286
A1S_1340	34.8888	69.4453	0.332235	0.00478412	-7.70753	1.58242e-13	1.20853e-11	2.06589	0.00197368
A1S_1341	34.8186	68.3012	1.33598	0.0195601	-5.67594	1.23098e-11	7.48617e-10	0.51369	0.0317034
A1S_1342	35.6152	68.2333	2.99715	0.043925	-4.50881	1.09289e-08	4.72242e-07	2.57078	0.0018044
A1S_1343	55.4719	106.779	4.16525	0.0390084	-4.68007	4.03988e-11	2.28741e-09	0.247734	0.0026031
A1S_1344	73.9475	143.908	3.98682	0.0277039	-5.17377	3.8142e-14	3.05508e-12	0.000256804	0.110033
A1S_1345	20.3719	38.2397	2.50408	0.0654837	-3.93272	3.52974e-06	9.65973e-05	5.88576	0.148417
A1S_1368	97.66	169.003	26.3169	0.155719	-2.68298	3.67071e-07	1.21764e-05	0.474944	0.000738172
A1S_1370	495.773	762.645	228.9	0.30014	-1.73629	3.91118e-08	1.56638e-06	0.0378983	0.185978
A1S_1377	121.99	215.828	28.1513	0.130434	-2.93861	4.50939e-09	2.0012e-07	0.0480103	0.00524444
A1S_1383	104.201	206.574	1.82729	0.0088457	-6.82081	1.70915e-23	2.67278e-21	5.20524	0.0147558
A1S_1433	101.82	195.496	8.14327	0.0416543	-4.58539	1.65888e-14	1.36194e-12	0.0319697	0.208262
A1S_1447	9.57691	19.1538	0	0	#NAME?	2.83022e-05	0.000603536	0.850932	0
A1S_1505	41.1548	79.141	3.16855	0.0400368	-4.64253	9.65991e-10	4.59756e-08	0.00827553	0.0327836
A1S_1526	115.976	208.607	23.3444	0.111906	-3.15964	3.47545e-11	2.03811e-09	0.165962	0.371278
A1S_1599	13.1958	26.3916	0	0	#NAME?	3.1296e-06	8.63664e-05	0.0397221	0
A1S_1631	410.747	694.412	127.082	0.183007	-2.45003	1.23864e-12	8.65469e-11	0.054619	1.72128e-05
A1S_1687	727.174	1452.01	2.33444	0.00160773	-9.28076	4.81787e-146	1.58219e-142	13.0325	0.000301522
A1S_1696	104.278	190.564	17.9917	0.0944131	-3.40487	3.40465e-11	2.03288e-09	0.718246	0.00811772
A1S_1709	136.33	263.662	8.9985	0.0341289	-4.87286	7.0967e-24	1.16528e-21	1.16043	0.00865875
A1S_1737	151.203	268.255	34.1509	0.127307	-2.97361	2.95297e-12	1.97909e-10	5.36469	0.0171011
A1S_1856	20.5989	39.5366	1.66117	0.0420161	-4.57291	3.87876e-05	0.000806193	0.445572	0.0869543
A1S_1858	55.4313	108.194	2.66844	0.0246634	-5.34148	8.99975e-12	5.68369e-10	7.46655	0.0180612
A1S_1859	16.8147	33.6295	0	0	#NAME?	3.51838e-07	1.19117e-05	1.01666	0
A1S_1860	11.9584	23.9168	0	0	#NAME?	1.67522e-06	4.91199e-05	2.62248	0
A1S_1863	31.9116	63.657	0.166117	0.00260957	-8.58197	4.64117e-11	2.58332e-09	1.83525	0.000547363
A1S_1864	55.6819	110.364	1.00022	0.009063	-6.7858	2.69367e-17	2.76438e-15	0.131573	0.00113784
A1S_1865	62.9095	124.822	0.996704	0.00798499	-6.96849	1.81355e-17	1.92119e-15	0.991598	0.00857706
A1S_1878	31.5536	56.2664	6.84073	0.121578	-3.04005	1.43357e-05	0.000336276	1.91196	0.383847
A1S_1926	1477.04	2565.27	388.817	0.15157	-2.72195	4.52314e-34	1.14261e-31	0.0501659	2.55982
A1S_1932	193.208	365.083	21.3317	0.0584296	-4.09716	8.90757e-26	1.5396e-23	13.5017	0.0415675
A1S_1950	88.3769	161.782	14.9717	0.0925423	-3.43374	2.9445e-09	1.32462e-07	0.858519	0.257324
A1S_2018	82.6006	146.349	18.8522	0.128817	-2.95661	3.38993e-08	1.37439e-06	0.144819	0.808685
A1S_2063	14.4248	28.8495	0	0	#NAME?	4.91894e-06	0.00012923	2.14495	0
A1S_2072	610.064	868.966	351.162	0.404115	-1.30716	5.21536e-06	0.00013486	1.94894	0.570347
A1S_2077	44.6701	87.5059	1.83433	0.0209624	-5.57605	6.1191e-13	4.36851e-11	0.184009	0.00926793
A1S_2093	256.181	507.365	4.9976	0.00985011	-6.66565	3.45946e-51	1.42011e-48	0.19288	0.000154137
A1S_2140	45.7952	81.4292	10.1613	0.124787	-3.00246	5.47706e-06	0.000140521	1.89983	0.0033731
A1S_2142	92.197	181.072	3.32235	0.0183482	-5.76821	1.81882e-19	2.21222e-17	0.00685371	0.0572689
A1S_2148	47.9255	92.1841	3.6669	0.039778	-4.65188	9.26779e-12	5.74253e-10	3.04481	0.0122075
A1S_2159	22.2288	43.1215	1.33598	0.0309817	-5.01244	1.76382e-07	6.22838e-06	0.726469	0.0520692
A1S_2164	1956.29	3076.65	835.921	0.271698	-1.87992	4.39801e-17	4.37668e-15	0.545988	0.379163
A1S_2183	1591.36	3016.45	166.272	0.0551216	-4.18124	1.63951e-68	1.07683e-65	0.398588	0.196371
A1S_2193	92.0883	158.197	25.9794	0.164222	-2.60628	1.29553e-06	3.83291e-05	0.667786	0.00783836
A1S_2261	191.104	313.403	68.8054	0.219543	-2.18743	1.24295e-05	0.000295785	5.24958	0.0808037
A1S_2317	201.737	323.802	79.6716	0.246051	-2.02297	8.58327e-07	2.63434e-05	0.0047469	0.800165
A1S_2318	74.1435	145.29	2.99715	0.0206288	-5.5992	8.52396e-16	7.77575e-14	2.67079	0.000732057
A1S_2416	160.697	255.416	65.9778	0.258316	-1.95279	1.45366e-05	0.000338569	0.012545	0.151496
A1S_2450	135.254	263.509	6.99805	0.0265571	-5.23476	3.78176e-27	6.89961e-25	4.28821	0.00318684
A1S_2452	483.588	887.518	79.6576	0.0897531	-3.47789	3.21887e-28	6.2181e-26	0.0983542	0.142197
A1S_2496	362.588	691.683	33.4934	0.0484231	-4.36816	1.78269e-37	5.32214e-35	1.04634	0.0274878
A1S_2598	276	428.089	123.912	0.289453	-1.7886	4.39537e-06	0.000118315	0.0234847	0.00592618
A1S_2635	766.828	1075.84	457.811	0.425536	-1.23265	1.759e-05	0.000398383	0.140332	0.485069
A1S_2654	38.6095	71.9032	5.31575	0.0739293	-3.75771	7.6022e-06	0.000190577	0.401036	0.431872
A1S_2659	232.277	370.474	94.0792	0.253943	-1.97743	2.69685e-08	1.10706e-06	0.18554	3.95846
A1S_2696	7316.96	12783.4	1850.57	0.144764	-2.78823	2.05256e-62	1.12343e-59	2.44301	1.10192
A1S_2705	450.519	635.552	265.486	0.417725	-1.25938	4.88672e-05	0.000984539	0.0153363	2.03648
A1S_2846	178.949	320.098	37.8002	0.118089	-3.08205	3.41693e-12	2.24424e-10	0.286	0.0191097
A1S_2881	664.167	1033.29	295.044	0.285538	-1.80824	7.05656e-11	3.86229e-09	1.47588	0.246075
A1S_2972	79.9702	140.459	19.4815	0.138699	-2.84997	1.22358e-05	0.000295458	1.73376	0.0266343
A1S_3043	765.737	1106.16	425.314	0.384495	-1.37896	5.56282e-06	0.000141615	1.52967	0.344271
A1S_3104	632.584	1108.93	156.237	0.14089	-2.82736	2.35274e-22	3.3593e-20	0.944884	0.00266326
A1S_3113	2848.83	5443.84	253.821	0.0466254	-4.42274	3.12055e-113	5.12394e-110	3.32438	0.000707142
A1S_3160	24.6152	47.9015	1.32894	0.0277431	-5.17172	5.70851e-07	1.83792e-05	1.1553	0.0461317
A1S_3213	126.131	229.143	23.1185	0.100891	-3.30913	2.74344e-09	1.25131e-07	0.396601	0.508581
A1S_3231	519.95	811.267	228.634	0.281823	-1.82714	7.45537e-10	3.60051e-08	3.82734	0.150905
A1S_3253	268.912	463.066	74.7592	0.161444	-2.63089	1.98351e-10	1.00213e-08	0.597853	0.099684
A1S_3267	19.2387	38.4773	0	0	#NAME?	1.65648e-07	5.97788e-06	3.46434	0
A1S_3301	50.3425	92.3368	8.34811	0.0904094	-3.46738	2.12524e-08	8.83455e-07	0.00116277	0.649276
A1S_3302	209.151	336.04	82.2626	0.2448	-2.03032	2.04791e-05	0.000448356	1.94425	0.0595656
A1S_3303	231.892	428.978	34.8065	0.0811383	-3.62347	2.06587e-20	2.60936e-18	2.85864	0.00285623
A1S_3343	331.576	517.798	145.355	0.280717	-1.83281	2.6911e-07	9.30269e-06	1.24372	0.287425
A1S_3372	118.31	201.641	34.9797	0.173475	-2.5272	5.08751e-06	0.000132598	1.53395	0.00417775
A1S_3385	521.411	870.721	172.101	0.197653	-2.33896	1.22473e-13	9.57619e-12	0.0772737	0.153288
A1S_3406	1149.82	1891.2	408.452	0.215975	-2.21106	7.88683e-16	7.4001e-14	5.63982	0.0669956
A1S_3416	26.8877	51.6053	2.17009	0.0420517	-4.57169	5.97619e-07	1.8871e-05	0.351778	0.0793207
A1S_3458	188.998	309.682	68.3141	0.220594	-2.18054	4.45419e-06	0.000118923	2.58583	0.178105
A1S_3462	317.887	483.177	152.596	0.315819	-1.66283	2.9715e-06	8.26985e-05	0.221032	0.122508
A1S_3463	542.594	906.384	178.804	0.197271	-2.34175	2.91229e-15	2.51683e-13	0.494871	0.49065
A1S_3466	71.438	121.203	21.6727	0.178813	-2.48348	4.07463e-05	0.000841578	0.592627	0.40539
A1S_3471	70.1476	123.627	16.6681	0.134825	-2.89084	3.807e-06	0.000103324	1.01813	0.156896
A1S_3473	1350.88	2095.84	605.923	0.289108	-1.79032	3.51313e-13	2.5638e-11	0.485917	0.525077
A1S_3475	394.275	678.266	110.283	0.162595	-2.62064	2.91078e-16	2.81147e-14	3.37814	0.0505818
