# Supplementary material for: Whole Transcriptome Analysis of Acinetobacter baumannii Assessed by RNA-Sequencing Reveals Different mRNA Expression Profiles in Biofilm Compared to Planktonic Cells
Source: PLoS One. 2013 Aug 30;8(8):e72968. doi: 10.1371/journal.pone.0072968 (PMC3758355; doi:10.1371/journal.pone.0072968)
Supplement: Table S8 — The expression levels of genes down-regulated in biofilm-associated vs. exponentially growing cells. The data were filtered based on p < 0.001. Id: name or code of the region of interest; baseMean: mean of the two next columns; baseMeanA: normalized number of counts for sample A; baseMeanB: normalized number of counts for sample B; Fold-change: baseMeanB/baseMeanA; log2Fold-change: log2 baseMeanB/baseMeanA; pval: p value; padj: p value adjusted for multiple testing; resVarA: variance of A; resVarB: variance of B.A: exponential phase cells. B: biofilm-associated cells. (XLSX) [file pone.0072968.s011.xlsx]

## Sheet: Table S8 ExpoTOBiof-DOWN
id	baseMean	baseMeanA	baseMeanB	foldChange	log2FoldChange	pval	padj	resVarA	resVarB
1:aceE:unknown_transcript_1	1648.92	2202.66	1095.18	0.497209	-1.00807	6.94654e-06	0.000236182	0.179235	0.140237
1:aspA:unknown_transcript_1	436.967	659.311	214.623	0.325526	-1.61916	1.50919e-06	6.44693e-05	0.524083	1.03936
1:gltB:unknown_transcript_1	430.015	614.513	245.517	0.39953	-1.32362	1.55891e-05	0.000459673	0.473485	0.0185272
1:metH:unknown_transcript_1	56.5721	107.894	5.25032	0.0486618	-4.36107	1.05989e-05	0.000323698	1.10013	0.0507964
A1S_0179	49.0505	97.2572	0.843801	0.00867598	-6.84876	1.55489e-06	6.55811e-05	0.146433	0.00155377
A1S_0449	132.766	229.529	36.0022	0.156852	-2.67252	1.51466e-05	0.000450612	0.0733033	0.854227
A1S_0884	2202.49	2940.18	1464.81	0.498205	-1.00519	1.45034e-06	6.27603e-05	3.26921	0.645243
A1S_1530	318.34	493.333	143.346	0.290566	-1.78306	9.23213e-06	0.000292966	0.00430215	1.86953
A1S_1924	905.863	1482.66	329.068	0.221944	-2.17173	4.57325e-16	5.07936e-14	12.8459	0.143596
A1S_1925	1169.14	1834.66	503.61	0.274497	-1.86514	3.81859e-16	4.38742e-14	3.92148	0.865533
A1S_1926	227.733	388.817	66.6501	0.171418	-2.54441	2.34206e-05	0.000650312	27.8806	0.103997
A1S_2458	239.031	384.404	93.6589	0.243647	-2.03713	4.2207e-06	0.00014961	0.0099122	0.702362
A1S_2840	11476.6	14390.1	8563.01	0.595063	-0.748887	2.49676e-07	1.24167e-05	0.0200647	0.000636297
A1S_3108	244.872	381.822	107.921	0.282647	-1.82292	3.20045e-06	0.000120597	1.29195	0.165933
A1S_3350	1137.14	1642.47	631.805	0.384668	-1.37831	7.26868e-08	3.97037e-06	0.0646935	0.273549
