# Supplementary material for: Whole Transcriptome Analysis of Acinetobacter baumannii Assessed by RNA-Sequencing Reveals Different mRNA Expression Profiles in Biofilm Compared to Planktonic Cells
Source: PLoS One. 2013 Aug 30;8(8):e72968. doi: 10.1371/journal.pone.0072968 (PMC3758355; doi:10.1371/journal.pone.0072968)
Supplement: Table S9 — The expression levels of genes up-regulated in biofilm-associated vs. exponentially growing cells. The data were filtered based on p < 0.001. Id: name or code of the region of interest; baseMean: mean of the two next columns; baseMeanA: normalized number of counts for sample A; baseMeanB: normalized number of counts for sample B; Fold-change: baseMeanB/baseMeanA; log2Fold-change: log2 baseMeanB/baseMeanA; pval: p value, padj: p value adjusted for multiple testing; resVarA: variance of A; resVarB: variance of B.A: exponential phase cells. B: biofilm-associated cells. (XLSX) [file pone.0072968.s012.xlsx]

## Sheet: Table S9 ExpoTOBiof-UP
id	baseMean	baseMeanA	baseMeanB	foldChange	log2FoldChange	pval	padj	resVarA	resVarB
1:actP:unknown_transcript_1	293.362	31.8217	554.902	17.4379	4.12415	4.73112e-45	1.97051e-42	0.0134763	1.98674
1:alr:unknown_transcript_1	47.4762	16.9933	77.9592	4.58766	2.19776	3.22155e-05	0.000851921	0.0328297	1.90355
1:paaA:unknown_transcript_1	165.215	3.49903	326.931	93.4347	6.54589	2.33621e-53	1.11204e-50	0.000609246	0.224631
1:paaB:unknown_transcript_1	70.9746	6.00839	135.941	22.6252	4.49986	1.57416e-21	2.01735e-19	0.1587	2.16082
1:prpB:unknown_transcript_1	121.548	32.0019	211.095	6.59631	2.72166	1.16738e-13	1.08047e-11	0.260268	3.48709
1:rplB:unknown_transcript_1	1815.43	1321.41	2309.45	1.74772	0.805472	3.50926e-06	0.000127096	0.915488	2.91384
1:rplC:unknown_transcript_1	818.299	523.556	1113.04	2.12593	1.08809	1.40037e-06	6.1395e-05	0.316686	0.000246171
1:rplD:unknown_transcript_1	724.42	503.955	944.884	1.87494	0.906842	1.07834e-05	0.000323698	0.602155	0.304432
1:rplE:unknown_transcript_1	586.672	375.449	797.895	2.12517	1.08758	1.89715e-06	7.80407e-05	0.0540007	0.35411
1:rplF:unknown_transcript_1	781.233	440.316	1122.15	2.54851	1.34965	2.24101e-09	1.40888e-07	0.12481	1.27711
1:rplO:unknown_transcript_1	550.261	290.413	810.11	2.78951	1.48001	1.64162e-09	1.0519e-07	0.224274	0.00106231
1:rplP:unknown_transcript_1	607.312	397.737	816.886	2.05384	1.03832	1.12997e-06	5.08791e-05	1.42804	0.320827
1:rplQ:unknown_transcript_1	269.454	152.082	386.826	2.54353	1.34683	2.90547e-06	0.00011257	0.0427672	0.223806
1:rplR:unknown_transcript_1	397.75	181.93	613.571	3.37257	1.75385	2.41956e-12	1.96634e-10	0.240566	0.124825
1:rplS:unknown_transcript_1	208.642	116.753	300.53	2.57407	1.36405	2.40219e-05	0.000661495	0.00220638	0.0585316
1:rplX:unknown_transcript_1	444.719	273.092	616.346	2.25691	1.17435	9.51958e-06	0.000299238	0.282105	0.222953
1:rpmD:unknown_transcript_1	262.678	148.59	376.766	2.5356	1.34233	5.09513e-06	0.000178705	0.0801848	0.332402
1:rpsA:unknown_transcript_1	1729.06	1262.36	2195.76	1.73941	0.798596	1.59958e-05	0.000467528	0.0137769	1.3176
1:rpsN:unknown_transcript_1	557.953	286.063	829.844	2.90091	1.53651	1.6774e-11	1.27025e-09	0.433655	1.46309
1:rpsT:unknown_transcript_1	155.52	61.2755	249.765	4.0761	2.02719	3.89999e-08	2.16579e-06	0.10056	1.62539
1:secY:unknown_transcript_1	898.032	493.411	1302.65	2.6401	1.40059	5.55207e-11	4.02163e-09	0.268967	0.246607
A1S_0009	181.157	101.608	260.705	2.56579	1.35941	3.69182e-05	0.000953577	0.0200765	0.298346
A1S_0032	35.861	2.16129	69.5607	32.1849	5.00831	3.63215e-12	2.8815e-10	0.0380226	1.16643
A1S_0087	249.712	140.069	359.355	2.56555	1.35927	5.33782e-06	0.000185267	0.00393632	2.17258
A1S_0103	20.8722	0.664469	41.0799	61.8236	5.95009	3.55369e-09	2.19276e-07	0.013933	0.0820919
A1S_0107	46.6379	14.3319	78.9439	5.50828	2.4616	3.36966e-06	0.000124752	0.107138	5.37341
A1S_0109	30.5097	0.996704	60.0227	60.2212	5.9122	1.71436e-12	1.42806e-10	0.0205568	1.121
A1S_0112	323.59	8.49663	638.683	75.169	6.23207	2.29762e-80	1.53113e-77	0.000679056	0.0244927
A1S_0113	363.058	5.33336	720.783	135.146	7.07838	2.92505e-97	2.43657e-94	0.00143641	2.19434
A1S_0114	63.9799	0	127.96	Inf	Inf	1.21984e-32	3.38709e-30	0	1.40264
A1S_0115	1064.92	13.9785	2115.86	151.366	7.24189	3.70787e-189	1.23546e-185	0.0037094	0.952994
A1S_0116	972.442	34.0112	1910.87	56.1837	5.81208	3.21349e-150	5.35367e-147	0.0319472	0.241844
A1S_0117	118.343	9.47925	227.206	23.9688	4.58309	1.00459e-25	1.85961e-23	0.109792	2.69753
A1S_0118	115.997	22.4927	209.501	9.31415	3.21942	1.19754e-16	1.42507e-14	0.0307305	3.83512
A1S_0283	566.986	379.601	754.372	1.98728	0.990795	3.84967e-05	0.000979167	0.0201709	0.457454
A1S_0285	364.912	220.28	509.543	2.31316	1.20986	3.03864e-05	0.00080998	0.564525	0.0464883
A1S_0302	14.1258	1.16282	27.0888	23.2957	4.54199	3.7437e-05	0.000959539	0.0647359	3.1178
A1S_0429	187.904	92.9821	282.826	3.04172	1.60489	4.8441e-07	2.30579e-05	0.497291	2.79379
A1S_0481	213.533	86.7865	340.28	3.92089	1.97118	3.17958e-10	2.20716e-08	0.0255029	0.422765
A1S_0482	71.8352	33.3414	110.329	3.30907	1.72642	2.04054e-05	0.000576193	0.847045	12.4161
A1S_0496	33.3522	5.99255	60.7118	10.1312	3.34074	1.0911e-06	4.98019e-05	0.0309906	6.25815
A1S_0538	30.3585	7.99651	52.7205	6.59293	2.72092	1.83892e-05	0.0005237	0.00916353	1.44199
A1S_0591	37.0606	10.3345	63.7867	6.17222	2.62579	8.01364e-06	0.000267014	0.140833	3.16672
A1S_0628	47.4548	17.852	77.0575	4.31646	2.10985	3.22122e-06	0.000120597	1.48782	0.46066
A1S_0644	17.6367	1.83081	33.4427	18.2666	4.19113	6.89134e-06	0.000236182	0.00908528	3.35547
A1S_0653	73.145	26.7995	119.491	4.45869	2.15662	2.61661e-05	0.000708824	0.241239	7.45614
A1S_0736	80.5038	2.00045	159.007	79.4858	6.31262	2.39346e-31	5.31667e-29	0.00281106	5.12502
A1S_0737	153.445	11.6581	295.233	25.3242	4.66244	1.93512e-34	5.86166e-32	0.000235394	0.428259
A1S_0742	219.954	125.597	314.31	2.50252	1.32338	3.39383e-05	0.000890413	0.041093	1.21362
A1S_0745	121.976	7.66956	236.283	30.8079	4.94523	1.61789e-32	4.14679e-30	0.0321872	7.30512
A1S_0980	150.616	55.9791	245.253	4.38115	2.13131	4.18708e-10	2.84722e-08	0.0941933	2.06005
A1S_1032	65.7422	24.32	107.164	4.40643	2.13961	7.8373e-06	0.000263777	0.00842467	0.774461
A1S_1077	33.8165	6.4997	61.1334	9.40557	3.23352	1.28023e-07	6.66522e-06	0.0403034	1.69698
A1S_1278	10.1764	0	20.3527	Inf	Inf	2.88186e-06	0.00011257	0	4.72061
A1S_1293	16.271	2.00221	30.5398	15.2531	3.93103	8.41983e-06	0.000272377	0.0721424	4.09809
A1S_1316	15.4263	2.00397	28.8486	14.3957	3.84757	2.87843e-05	0.000773463	0.171409	5.6415
A1S_1319	31.4283	2.66844	60.1881	22.5556	4.49541	3.14133e-11	2.32598e-09	0.0353209	0.66481
A1S_1335	141.361	12.6601	270.063	21.3318	4.41493	1.26058e-30	2.62516e-28	0.00140678	0.423948
A1S_1338	62.5724	3.50255	121.642	34.7297	5.1181	6.50616e-22	9.03271e-20	0.0291603	0.114364
A1S_1339	49.1797	0.498352	97.8611	196.369	7.61743	1.69437e-22	2.45463e-20	0.00293929	3.40678
A1S_1340	26.968	0.332235	53.6037	161.343	7.33399	2.1564e-13	1.94193e-11	0.00264054	0.0123066
A1S_1341	19.661	1.33598	37.9859	28.433	4.8295	1.29734e-08	7.32667e-07	0.0594454	0.00540607
A1S_1344	30.528	3.98682	57.0691	14.3145	3.8394	5.4232e-07	2.54508e-05	0.318829	1.35389e-05
A1S_1370	420.238	228.9	611.576	2.6718	1.41781	7.06652e-09	4.05959e-07	0.231225	0.244101
A1S_1376	272.254	44.1091	500.399	11.3446	3.50393	2.44728e-30	4.79667e-28	0.132454	0.0553368
A1S_1377	74.3106	28.1513	120.47	4.27938	2.0974	3.4296e-06	0.000125576	0.00976923	1.04328
A1S_1385	34.6921	6.83017	62.5541	9.15849	3.19511	1.98337e-07	1.0013e-05	0.00455738	0.737089
A1S_1454	13.7864	0.498352	27.0744	54.3279	5.76362	8.39659e-06	0.000272377	0.012417	5.72116
A1S_1507	23.3402	2.49176	44.1887	17.7339	4.14844	1.87284e-06	7.8004e-05	0.169106	3.79811
A1S_1541	49.4409	10.6667	88.215	8.27012	3.04791	4.95864e-09	2.95039e-07	0.080459	4.21787
A1S_1657	35.3182	4.83324	65.8033	13.6147	3.76709	1.54378e-09	1.0086e-07	0.0235574	2.13264
A1S_1731	96.6885	6.31422	187.063	29.6256	4.88877	3.66114e-24	6.09946e-22	0.154111	0.364371
A1S_1732	119.293	2.99187	235.593	78.7445	6.29911	1.40434e-38	4.67926e-36	0.0198293	0.806041
A1S_1736	49.1599	13.6357	84.684	6.21046	2.6347	2.12103e-05	0.000593887	0.755349	0.101404
A1S_1755	8.63655	0	17.2731	Inf	Inf	1.03445e-05	0.00032213	0	3.94799
A1S_1965	101.329	44.3087	158.349	3.57377	1.83745	1.07547e-05	0.000323698	0.0132868	3.33614
A1S_2091	43.001	3.33643	82.6655	24.7766	4.63091	3.98162e-14	3.92465e-12	0.0551537	8.1209
A1S_2098	168.169	23.7882	312.549	13.1388	3.71577	1.4318e-23	2.27179e-21	0.276255	0.0441696
A1S_2102	220.777	122.913	318.64	2.5924	1.37429	1.6676e-05	0.00048317	0.0058138	0.0101036
A1S_2148	25.4888	3.6669	47.3108	12.9021	3.68954	1.38584e-06	6.1395e-05	0.0248713	3.61518
A1S_2149	39.4827	8.16087	70.8046	8.6761	3.11705	1.38771e-07	7.11359e-06	0.000306741	0.157885
A1S_2150	49.4452	15.1624	83.728	5.52206	2.46521	2.79275e-06	0.000110779	0.0526337	3.22383
A1S_2214	45.11	0.498352	89.7217	180.037	7.49215	4.73254e-21	5.84031e-19	0.00327047	0.000868437
A1S_2215	16.7969	0.166117	33.4278	201.23	7.6527	4.80384e-09	2.91025e-07	0.00111513	1.10486
A1S_2218	564.428	6.82489	1122.03	164.403	7.36109	3.82215e-130	4.24514e-127	0.000935668	5.41154
A1S_2261	209.434	68.8054	350.063	5.08773	2.34702	4.00475e-14	3.92465e-12	0.0717477	0.0416727
A1S_2289	19.839	1.83609	37.842	20.6101	4.36528	8.94794e-08	4.8088e-06	0.0739845	2.66309
A1S_2382	12.2752	0.332235	24.2182	72.8949	6.18775	3.10099e-06	0.000118765	0.00632612	0.337572
A1S_2385	80.9055	21.641	140.17	6.47705	2.69534	6.06422e-09	3.54491e-07	0.106607	0.12333
A1S_2386	26.9532	5.33688	48.5696	9.10075	3.18599	1.94346e-06	7.89708e-05	0.162085	0.157331
A1S_2390	23.3318	1.32894	45.3347	34.1135	5.09227	9.8931e-08	5.23235e-06	0.0488946	2.70707
A1S_2447	39.8391	9.30961	70.3686	7.55871	2.91814	8.95253e-06	0.000286825	0.631178	3.23977
A1S_2449	17.5809	2.00045	33.1614	16.577	4.05111	4.00463e-06	0.000143478	0.0167353	3.45212
A1S_2450	32.0787	6.99805	57.1593	8.16788	3.02996	2.1339e-06	8.56646e-05	0.019138	0.00820748
A1S_2534	12.9168	1.1681	24.6655	21.1158	4.40025	1.07711e-05	0.000323698	0.036936	2.14981
A1S_2889	15.7804	0.664469	30.8964	46.4978	5.53909	8.19339e-07	3.79172e-05	0.0189198	0.782781
A1S_2893	16.4044	0.498352	32.3104	64.8345	6.01869	2.86164e-07	1.4022e-05	0.0102324	5.14517
A1S_3043	1043.72	425.314	1662.12	3.90798	1.96642	1.61277e-23	2.44262e-21	0.226177	7.50698
A1S_3057	733.484	507.324	959.644	1.89158	0.919592	3.42168e-05	0.000890705	0.0014806	0.218992
A1S_3058	577.546	385.025	770.066	2.00004	1.00003	8.2867e-06	0.000272377	0.713457	0.589569
A1S_3064	865.914	435.79	1296.04	2.974	1.5724	1.07471e-13	1.02312e-11	0.196563	8.24587
A1S_3073	552.125	366.898	737.353	2.00969	1.00698	2.4283e-05	0.000663206	0.0369832	1.93011
A1S_3231	504.857	228.634	781.08	3.4163	1.77243	5.78622e-13	5.0736e-11	0.156953	0.606431
A1S_3301	28.2693	8.34811	48.1904	5.77261	2.52922	1.71063e-05	0.000491363	1.22832	8.10535
A1S_3303	118.055	34.8065	201.303	5.78349	2.53194	9.23788e-11	6.54907e-09	0.00696039	0.129656
A1S_3309	254.347	98.4781	410.216	4.16556	2.05851	1.00284e-12	8.56783e-11	0.329782	2.59373
A1S_3402	173.191	73.4109	272.97	3.71839	1.89468	3.01218e-07	1.45458e-05	0.47896	1.3538
A1S_3404	396.989	162.844	631.133	3.87569	1.95445	5.0705e-16	5.44997e-14	1.33635	2.34287
A1S_3405	832.121	403.016	1261.23	3.12947	1.64592	7.96523e-15	8.2938e-13	0.0839738	1.39355
A1S_3406	1003.86	408.452	1599.27	3.91544	1.96917	7.53297e-22	1.00399e-19	0.0805778	16.4655
A1S_3407	2279.2	825.805	3732.6	4.51996	2.17631	1.04831e-41	3.88107e-39	0.00304105	0.145596
A1S_3413	67.1923	1.99693	132.388	66.2957	6.05084	3.02964e-25	5.31303e-23	0.00344968	2.80214
A1S_3414	253.961	8.31291	499.608	60.1003	5.9093	1.06188e-60	5.89698e-58	0.0413	0.695396
A1S_3415	40.2293	3.15623	77.3024	24.492	4.61424	1.0432e-11	8.08361e-10	0.147611	0.316628
A1S_3416	27.4089	2.17009	52.6477	24.2606	4.60055	5.77713e-10	3.84988e-08	0.0776805	3.74324
A1S_3418	92.5824	2.32564	182.839	78.6187	6.2968	9.6298e-32	2.29189e-29	0.0279783	9.31081
